# Supplementary material for: ZC3H18 regulates alternative splicing and related genes in cervical cancer
Source: Front Genet. 2025 Sep 9;16:1621238. doi: 10.3389/fgene.2025.1621238 (PMC12454084; doi:10.3389/fgene.2025.1621238)
Supplement: Supplementary file 1 [file Table2.xlsx]

## Sheet: Additional file 1
Additional file 2. Sequences of 18 RASGs regulated by ZC3H18 in Hela cells.
Gene	Sequence	Bp
RPLPO_MXE（F）	ATTGAAATCCTGGGTGTCCGCAA	162
RPLPO_MXE（R）	GGCCTTGACCTTTTCAGCAAG
C1orf112_A5SS&ES（F）	AGTAAATCTTGCTGCTGCTCACTCT	482
C1orf112_A5SS&ES（R）	AAATGTCACATGGTTGCTTGGCGAT
RAP1B_cassetteExon（F）	ACAGCGTGAGAGGTACTAGGTT	323
RAP1B_cassetteExon（R）	ACTGGTAACTATGCAATGCCAG
DBF4B_ES（F）	TCCCCAGCTTCTGATTGTGAC	209
DBF4B_ES（R）	CAAGGCCTGTGACATGTGTG
PSME3IP1_A5SS（F）	TATTGTGGCGATTGGTTGTTTCA	125
PSME3IP1_A5SS（R）	TCTCCCATTCTTCTTGCCTCC
ITGB3BP_A3SS（F）	GTAGTATACAGGCTTTGGAGG	295
ITGB3BP_A3SS（R）	AAAGAACATACTTCAGAACAGGGA
RBM23_MXE（F）	TGGGACTACAGATCTGACAGGA	321
RBM23_MXE（R）	CCGACTTCGCGACTCACTAC
TNFAIP2_A5SS（F）	GCTTTCTGCATCTGCGAGAA	517
TNFAIP2_A5SS（R）	GCTGATGTCCACACACCTCC
ADPGK_A3SS（F）	TGCATGTGTTGATGTGGTGC	204
ADPGK_A3SS（R）	TCTGATGCAACCTGGGCAAT
PPHLN1_ES（F）	TTGCCCCCTTGGTACCCC	134
PPHLN1_ES（R）	GTAAGCCACTTGGACCAGGC
DNAJC1_MXE（F）	GTGACCTTTCCGAGCCCAG	252
DNAJC1_MXE（R）	ATGCATCCTGCTGCACCC
CAPRIN2_A3SS（F）	CCATGCAGACAGTATTTAACG	1690
CAPRIN2_A3SS（R）	ATCTCCCACCACGAGTACAT
HNRNPC_A3SS（F）	CAGCAGCTCCGTGAAGAAAG	231
HNRNPC_A3SS（R）	AACTCCAGCTGTGAGAAACAGA
SCAF11_5pMXE（F）	GCAGTAGATAAAGTTTGTCATA	1692
SCAF11_5pMXE（R）	CTGTTCTTTCAAGATGCCAGTT
NASP_MXE（F）	TCTGCCGACAATCTGGATGTG	122
NASP_MXE（R）	AAAAGACTAGCTGCTTCCTGG
MRE11_A3SS（F）	AATCAAGTGAGGATGATGATGA	819
MRE11_A3SS（R）	ACCCGTTTCCTCCTAGAACT
DLST_MXE（F）	GACGTTCCCTGCCTGCATTA	196
DLST_MXE（R）	GTCAGTTTCAATCTCACAAACCACT
PPP4R3A_5pMXE（F）	GGCAATTTAACGAGCCACTT	818
PPP4R3A_5pMXE（R）	CGAGGCCTCCCTTTGTAGTA
Abbreviations: RASGs, regulated alternative splicing genes.
