# Supplementary material for: ZC3H18 regulates alternative splicing and related genes in cervical cancer
Source: Front Genet. 2025 Sep 9;16:1621238. doi: 10.3389/fgene.2025.1621238 (PMC12454084; doi:10.3389/fgene.2025.1621238)
Supplement: Supplementary file 2 [file Table14.xlsx]

## Sheet: Additional file 13
Additional file 14. The GO analysis of RASGs at the intersection of GEO and TCGA datasets.
Term	Database	ID	Input number	Background number	P-Value	Corrected P-Value	Input	Hyperlink
neural tube closure	Gene Ontology	GO:0001843	5	83	0.000165443	0.0036317	MKS1|IFT172|STIL|MTHFD1L|TSC2	http://amigo.geneontology.org/amigo/term/GO:0001843
negative regulation of protein kinase activity	Gene Ontology	GO:0006469	5	89	0.000229658	0.0036317	NF2|WNK1|TSC2|NCK1|PRKAR1A	http://amigo.geneontology.org/amigo/term/GO:0006469
ciliary basal body-plasma membrane docking	Gene Ontology	GO:0097711	5	95	0.000311288	0.0036317	MKS1|SFI1|OFD1|CLASP1|SSNA1	http://amigo.geneontology.org/amigo/term/GO:0097711
DNA replication	Gene Ontology	GO:0006260	6	158	0.000453715	0.00397	NASP|TIPIN|MRE11|RFC4|POLL|REPIN1	http://amigo.geneontology.org/amigo/term/GO:0006260
viral process	Gene Ontology	GO:0016032	11	596	0.00118193	0.00817231	STAU1|OPTN|AKAP8L|MRE11|NUP54|CD151|DERL2|ELOC|TSC2|CUL2|RACK1	http://amigo.geneontology.org/amigo/term/GO:0016032
protein ubiquitination	Gene Ontology	GO:0016567	11	614	0.00149866	0.00817231	KLHL24|SPOP|MED31|WAC|LMO7|ELOC|CCNB1IP1|DCAF16|RNF217|CUL2|RACK1	http://amigo.geneontology.org/amigo/term/GO:0016567
G2/M transition of mitotic cell cycle	Gene Ontology	GO:0000086	5	137	0.00163446	0.00817231	SFI1|OFD1|OPTN|CLASP1|SSNA1	http://amigo.geneontology.org/amigo/term/GO:0000086
cell cycle	Gene Ontology	GO:0007049	11	661	0.0026661	0.0116642	NEDD9|NASP|CLASP1|TIPIN|RACGAP1|ENTR1|ITGB3BP|UBA3|NSMCE2|DBF4B|RACK1	http://amigo.geneontology.org/amigo/term/GO:0007049
translation	Gene Ontology	GO:0006412	7	311	0.00325101	0.0126428	EIF3K|EEF1D|RPLP0|EIF3E|RPL17|MRPS12|RACK1	http://amigo.geneontology.org/amigo/term/GO:0006412
heart development	Gene Ontology	GO:0007507	6	248	0.00449305	0.0157257	CASP7|IFT172|MEF2A|PRKAR1A|PPARA|TSC2	http://amigo.geneontology.org/amigo/term/GO:0007507
vesicle-mediated transport	Gene Ontology	GO:0016192	6	285	0.00868841	0.0276449	COPZ1|OPTN|SFT2D2|HPS4|TSC2|SEC31A	http://amigo.geneontology.org/amigo/term/GO:0016192
RNA splicing	Gene Ontology	GO:0008380	6	301	0.0111749	0.0325935	RNPS1|SCAF11|AKAP8L|RBM23|HNRNPC|RBFOX2	http://amigo.geneontology.org/amigo/term/GO:0008380
cell division	Gene Ontology	GO:0051301	7	412	0.0142785	0.0384421	NEDD9|CLASP1|TIPIN|RACGAP1|ENTR1|ITGB3BP|NSMCE2	http://amigo.geneontology.org/amigo/term/GO:0051301
chromatin organization	Gene Ontology	GO:0006325	6	346	0.0208019	0.0520048	KMT2C|HMGN2|SMARCA4|WAC|BRD8|SETD5	http://amigo.geneontology.org/amigo/term/GO:0006325
protein transport	Gene Ontology	GO:0015031	9	667	0.0228533	0.0533243	COPZ1|TIMM17B|NASP|ENTR1|NUP54|SFT2D2|ZFAND6|ATG4A|SEC31A	http://amigo.geneontology.org/amigo/term/GO:0015031
apoptotic process	Gene Ontology	GO:0006915	9	692	0.028098	0.0568582	CASP7|NME6|BCL2L13|MEF2A|ZFAND6|DAP3|PRELID1|ITGB3BP|RACK1	http://amigo.geneontology.org/amigo/term/GO:0006915
brain development	Gene Ontology	GO:0007420	5	276	0.0287589	0.0568582	BAIAP2|IFT172|NF2|UGP2|CD9	http://amigo.geneontology.org/amigo/term/GO:0007420
phosphorylation	Gene Ontology	GO:0016310	9	697	0.0292414	0.0568582	NME6|PIP5K1A|WNK1|AKAP8L|PFKL|PRKAR1A|ADPGK|ABL2|MARK1	http://amigo.geneontology.org/amigo/term/GO:0016310
mRNA processing	Gene Ontology	GO:0006397	6	385	0.0327699	0.0603656	RNPS1|SCAF11|AKAP8L|RBM23|HNRNPC|RBFOX2	http://amigo.geneontology.org/amigo/term/GO:0006397
DNA repair	Gene Ontology	GO:0006281	6	397	0.0372004	0.0651007	APTX|MRE11|NSMCE2|RFC4|ASCC2|POLL	http://amigo.geneontology.org/amigo/term/GO:0006281
cellular response to DNA damage stimulus	Gene Ontology	GO:0006974	7	514	0.0408858	0.068143	APTX|TIPIN|MRE11|WAC|NSMCE2|ASCC2|POLL	http://amigo.geneontology.org/amigo/term/GO:0006974
post-translational protein modification	Gene Ontology	GO:0043687	5	344	0.0630316	0.100278	DCAF16|UBA3|ELOC|CUL2|LMO7	http://amigo.geneontology.org/amigo/term/GO:0043687
multicellular organism development	Gene Ontology	GO:0007275	11	1157	0.103442	0.157411	DRG1|ZNF45|STIL|RACGAP1|IFT172|MRAS|CHURC1|TNFAIP2|MEF2A|PRELID1|RACK1	http://amigo.geneontology.org/amigo/term/GO:0007275
intracellular signal transduction	Gene Ontology	GO:0035556	5	456	0.153713	0.224165	RACGAP1|TNS2|WNK1|MARK1|PRKAR1A	http://amigo.geneontology.org/amigo/term/GO:0035556
regulation of transcription, DNA-templated	Gene Ontology	GO:0006355	12	1422	0.170482	0.238675	KMT2C|ZNF45|LRRFIP2|TAF1D|ZNF81|MED31|ITGB3BP|MEF2A|PPARA|ASCC2|SMARCA4|ZNF891	http://amigo.geneontology.org/amigo/term/GO:0006355
cell adhesion	Gene Ontology	GO:0007155	6	658	0.224356	0.302018	NEDD9|LRRN2|CD151|ITGB3BP|ABL2|CD9	http://amigo.geneontology.org/amigo/term/GO:0007155
negative regulation of apoptotic process	Gene Ontology	GO:0043066	5	543	0.247615	0.320982	MRE11|STIL|PRELID1|NAA38|ZFAND6	http://amigo.geneontology.org/amigo/term/GO:0043066
positive regulation of cell population proliferation	Gene Ontology	GO:0008284	5	552	0.258125	0.322656	TIPIN|DERL2|ROMO1|OSMR|DBF4B	http://amigo.geneontology.org/amigo/term/GO:0008284
positive regulation of transcription by RNA polymerase II	Gene Ontology	GO:0045944	9	1149	0.283111	0.341685	KMT2C|NCK1|LMO7|AKAP8L|MEF2A|BRD8|PPARA|CAPRIN2|SMARCA4	http://amigo.geneontology.org/amigo/term/GO:0045944
positive regulation of transcription, DNA-templated	Gene Ontology	GO:0045893	6	735	0.305202	0.356069	WAC|CHURC1|MEF2A|RBM23|PPARA|SMARCA4	http://amigo.geneontology.org/amigo/term/GO:0045893
lipid metabolic process	Gene Ontology	GO:0006629	5	607	0.32433	0.366179	SLC27A5|OSBPL10|HDLBP|AGPAT3|SPTLC1	http://amigo.geneontology.org/amigo/term/GO:0006629
ion transport	Gene Ontology	GO:0006811	5	674	0.407113	0.44528	RACGAP1|ATP5MF|WNK1|ATP1B3|ATP5MF-PTCD1	http://amigo.geneontology.org/amigo/term/GO:0006811
signal transduction	Gene Ontology	GO:0007165	12	2064	0.638884	0.677604	NEDD9|FNBP1|OPTN|ABL2|PIP5K1A|WNK1|RAP1B|MRAS|RACGAP1|ITGB3BP|LRRN2|CDC42SE1	http://amigo.geneontology.org/amigo/term/GO:0007165
regulation of transcription by RNA polymerase II	Gene Ontology	GO:0006357	9	1641	0.699244	0.71981	ZNF45|PRKAR1A|ZNF81|MED31|ZNF891|MEF2A|ELOC|SMARCA4|REPIN1	http://amigo.geneontology.org/amigo/term/GO:0006357
cell differentiation	Gene Ontology	GO:0030154	5	1003	0.752359	0.752359	RACGAP1|MEF2A|PPARA|CAPRIN2|TNFAIP2	http://amigo.geneontology.org/amigo/term/GO:0030154
Abbreviations: RASGs, regulated alternative splicing genes.
