# Supplementary material for: ZC3H18 regulates alternative splicing and related genes in cervical cancer
Source: Front Genet. 2025 Sep 9;16:1621238. doi: 10.3389/fgene.2025.1621238 (PMC12454084; doi:10.3389/fgene.2025.1621238)
Supplement: Supplementary file 3 [file Table3.xlsx]

## Sheet: Additional file 2
Additional file 3. Differentially expressed genes between siZC3H18 and siFFL groups.
Gene	siFFL_1	siFFL_2	siFFL_3	siFFL_4	siFFL_5	siZC3H18_1	siZC3H18_2	siZC3H18_3
ENSG00000003137.9	0.63	0.46	0.78	0.76	0.98	1.31	1.18	1.95
ENSG00000005238.20	0.53	0.48	0.48	0.42	0.71	0.96	0.91	1.68
ENSG00000007255.10	3.84	3.78	4.74	4.92	4.15	1.84	1.43	1.89
ENSG00000025423.11	1.23	1.21	1.37	1.08	1.46	0.48	0.52	0.71
ENSG00000027697.15	2.02	2.32	2.07	2.06	1.77	5.13	5.63	3.92
ENSG00000054392.13	0.49	0.41	0.54	0.38	0.49	0.2	0.25	0.19
ENSG00000068078.20	0.29	0.25	0.32	0.51	0.31	0.87	0.86	0.42
ENSG00000070526.15	0.14	0.09	0.1	0.05	0.2	0.25	0.25	0.31
ENSG00000072571.20	9.8	11.66	8.19	5.14	6.95	3.16	4.6	2.91
ENSG00000073282.14	0.01	0	0.01	0.01	0.01	0.04	0.06	0.04
ENSG00000076770.15	2.42	2.28	1.86	1.15	1.83	0.94	1.03	0.69
ENSG00000079150.18	0.51	0.67	0.75	0.44	0.91	0.22	0.29	0.29
ENSG00000080298.16	0.45	0.33	0.26	0.23	0.25	0.09	0.11	0.06
ENSG00000081052.14	0.45	0.35	0.21	0.17	0.29	0.14	0.13	0.11
ENSG00000088756.13	0.54	0.43	0.89	0.27	0.65	0.23	0.27	0.26
ENSG00000092964.18	2.8	2.47	3.02	3.13	3.51	6.97	7.58	5.25
ENSG00000100167.20	0.06	0.06	0.08	0.03	0.04	0	0.01	0.01
ENSG00000100271.17	1.24	1.02	1.46	1.29	1.49	0.46	0.54	0.56
ENSG00000103599.20	0.9	0.93	0.81	0.58	0.86	0.29	0.35	0.22
ENSG00000103888.17	0.14	0.13	0.06	0.09	0.06	0.2	0.22	0.17
ENSG00000104081.14	0.15	0.12	0.08	0.08	0.15	0.05	0.04	0.03
ENSG00000106479.11	0.3	0.24	0.3	0.14	0.21	0.12	0.11	0.09
ENSG00000106554.13	5.83	6.18	7.15	6.46	6.06	14.2	15.39	11.33
ENSG00000106733.21	1.46	1.68	1.34	1.34	1.9	0.63	0.95	0.46
ENSG00000106804.8	0.45	0.57	0.47	0.33	0.14	0.14	0.11	0.07
ENSG00000106823.12	3.25	4.04	1.04	1.9	2.14	0.95	1.43	0.59
ENSG00000107796.13	0.49	0.43	0.79	0.46	0.7	0.14	0.16	0.17
ENSG00000108107.15	13.91	11.62	4.79	5.54	4.32	3.17	2.87	2.82
ENSG00000108309.14	0.02	0.04	0.03	0.02	0.03	0.06	0.06	0.1
ENSG00000108582.12	12.34	10.78	3.94	2.53	3.56	2.31	2.6	2.27
ENSG00000109072.14	0.96	0.8	0.57	0.77	1.35	2.37	2.31	2.28
ENSG00000109846.9	0.19	0.22	0.17	0.2	0.14	0.69	0.73	0.16
ENSG00000110080.20	2.02	1.66	1.96	2.78	1.7	5	4.31	3.14
ENSG00000110318.15	0.16	0.14	0.12	0.06	0.14	0.03	0.03	0.07
ENSG00000110723.12	1.6	1.28	0.85	0.41	0.88	0.38	0.44	0.49
ENSG00000111816.8	0.16	0.14	0.05	0.06	0.21	0.02	0.03	0.01
ENSG00000113070.8	0.4	0.33	0.46	0.35	0.36	0.84	0.67	0.95
ENSG00000113296.14	0.12	0.14	0.25	0.13	0.1	0.05	0.04	0.08
ENSG00000113441.16	6.85	6.11	2.52	1.66	2.86	1.61	1.84	1.28
ENSG00000113790.11	0.51	0.36	0.25	0.1	0.34	0.08	0.09	0.13
ENSG00000115423.19	0.34	0.33	0.18	0.13	0.16	0.04	0.04	0.03
ENSG00000116285.13	4.24	3.94	3.47	6.1	3.35	12.05	13.71	7.03
ENSG00000116678.20	2.09	1.8	1.48	1.59	1.31	0.44	0.64	0.46
ENSG00000118503.15	0.92	0.64	0.98	0.49	0.44	1.79	1.65	0.99
ENSG00000119227.8	0.19	0.15	0.2	0.08	0.28	0.04	0.05	0.1
ENSG00000119242.9	0.31	0.21	0.16	0.13	0.16	0.08	0.08	0.04
ENSG00000119636.16	0.39	0.34	0.36	0.19	0.42	0.08	0.11	0.1
ENSG00000122557.11	1.73	1.61	1.6	1.66	1.06	2.92	3.4	2.57
ENSG00000122733.12	0.12	0.11	0.4	0.07	0.19	0.03	0.05	0.07
ENSG00000123201.14	0.21	0.18	0.07	0.09	0.13	0.05	0.06	0.02
ENSG00000123342.16	0.05	0.05	0.05	0.03	0.04	0.12	0.11	0.07
ENSG00000124466.9	1.03	0.93	1.18	0.99	1.34	2.45	2.24	3.21
ENSG00000125122.16	0.16	0.1	0.11	0.09	0.2	0.02	0.03	0.03
ENSG00000125449.7	0.66	0.52	0.49	0.57	0.59	1.22	1.1	1.2
ENSG00000125740.14	0.37	0.36	0.57	0.42	0.23	0.15	0.16	0.12
ENSG00000130193.8	1.62	1.13	0.57	0.92	1.21	0.51	0.43	0.52
ENSG00000131459.13	1.56	1.36	1.03	0.93	1.04	1.9	2.12	2.73
ENSG00000131746.13	0.26	0.26	0.27	0.19	0.43	0.8	0.67	0.97
ENSG00000131981.16	15.11	16.98	15.1	11.91	15.57	31.59	32.96	33.93
ENSG00000132837.15	1.17	1.04	0.2	0.63	0.18	0.16	0.2	0.08
ENSG00000134575.13	3	2.84	2.32	3.52	3.15	8.06	6.37	5.6
ENSG00000135835.12	0.08	0.06	0.04	0.07	0.06	0.17	0.17	0.09
ENSG00000137101.13	0.16	0.09	0.14	0.09	0.13	0.03	0.03	0.04
ENSG00000137274.13	1.03	1.06	1.52	1.04	1.38	0.63	0.56	0.52
ENSG00000137501.17	0.09	0.07	0.05	0.04	0.06	0.02	0.03	0.03
ENSG00000137709.10	0.22	0.4	0.24	0.4	0.27	0.97	0.99	0.33
ENSG00000137720.8	1.48	1.45	0.98	1.05	0.91	0.27	0.48	0.3
ENSG00000137869.15	0.15	0.17	0.06	0.09	0.17	0.23	0.26	0.52
ENSG00000138380.18	0.29	0.29	0.31	0.19	0.35	0.11	0.13	0.11
ENSG00000139187.10	0.4	0.42	0.34	0.41	0.44	0.17	0.22	0.1
ENSG00000140043.12	1.46	1.5	1.77	1.8	1.58	0.52	0.73	0.64
ENSG00000141526.18	5.36	5.68	5.92	9.43	6.64	13.56	12.64	20.22
ENSG00000143641.10	2.98	2.51	2.28	3.01	3.08	4.43	4.63	8.64
ENSG00000144451.19	0.12	0.12	0.1	0.08	0.2	0.05	0.06	0.04
ENSG00000145700.10	0.2	0.18	0.05	0.11	0.04	0.03	0.04	0.03
ENSG00000146021.15	0.22	0.18	0.16	0.12	0.18	0.08	0.1	0.04
ENSG00000146047.7	1.6	1.93	0.55	0.74	1.5	3.71	3.96	1.51
ENSG00000150281.7	0.42	0.32	0.41	0.37	0.27	0.11	0.18	0.12
ENSG00000151320.11	0.2	0.2	0.13	0.07	0.16	0.04	0.05	0.03
ENSG00000152763.17	0.74	0.75	0.63	0.56	0.67	0.26	0.32	0.25
ENSG00000152926.15	0.15	0.13	0.12	0.07	0.1	0.03	0.05	0.06
ENSG00000153015.16	4.29	3.82	1.36	0.6	1.33	0.64	0.74	0.69
ENSG00000153832.12	0.33	0.32	0.54	0.31	0.65	0.15	0.16	0.24
ENSG00000154040.21	0.09	0.13	0.05	0.09	0.03	0.28	0.27	0.1
ENSG00000154654.15	0.15	0.17	0.15	0.13	0.13	0.01	0.02	0.01
ENSG00000154874.15	0.63	0.54	0.45	0.26	0.46	0.21	0.26	0.17
ENSG00000156466.10	0.11	0.13	0.2	0.28	0.18	0.51	0.44	0.38
ENSG00000158545.16	1.99	1.37	0.97	1.48	1.11	0.38	0.38	0.35
ENSG00000158769.18	3.73	3.46	6.12	3.81	5.23	8.84	8.58	9.98
ENSG00000158859.10	0.18	0.16	0.07	0.14	0.24	0.55	0.48	0.49
ENSG00000159388.6	5.52	6.33	2.47	1.39	3.04	1.06	1.12	1.01
ENSG00000159712.10	0.4	0.3	0.42	0.18	0.42	0.07	0.15	0.09
ENSG00000159792.10	2.11	1.76	1.76	1.7	2.5	0.94	1.01	0.74
ENSG00000160766.14	1.04	1.13	1.39	1.05	0.9	0.44	0.55	0.49
ENSG00000162620.16	0.09	0.13	0.18	0.08	0.23	0.03	0.06	0.04
ENSG00000162814.11	0.36	0.43	0.45	0.32	0.53	0.16	0.2	0.17
ENSG00000163283.7	0.19	0.13	0.12	0.07	0.03	0.52	0.46	0.13
ENSG00000163617.11	0.54	0.45	0.71	0.28	0.63	0.24	0.24	0.21
ENSG00000163993.7	232.48	298.49	202.6	498.36	180.56	655.02	761.1	468.88
ENSG00000164385.9	0.33	0.29	0.5	0.26	0.44	0.64	0.73	0.94
ENSG00000164508.5	0.33	0.68	0.07	0.12	0.37	1.66	1.66	0.44
ENSG00000164520.11	0.21	0.23	0.28	0.21	0.41	0.49	0.47	0.55
ENSG00000165102.15	1.23	1.2	0.61	0.51	0.84	0.45	0.44	0.31
ENSG00000165171.11	0.6	0.5	0.54	0.56	0.82	0.22	0.3	0.33
ENSG00000165521.15	0.31	0.26	0.15	0.13	0.2	0.1	0.1	0.05
ENSG00000165730.16	0.5	0.36	0.36	0.18	0.34	0.13	0.15	0.19
ENSG00000165899.12	0.01	0.02	0.04	0.01	0.02	0	0	0
ENSG00000166278.15	0.14	0.09	0.17	0.12	0.22	0.06	0.03	0.07
ENSG00000166323.13	0.14	0.12	0.1	0.17	0.11	0.04	0.03	0.04
ENSG00000166432.15	0.15	0.1	0.04	0.03	0	0.01	0.01	0
ENSG00000166866.13	0.2	0.15	0.44	0.1	0.77	1.15	0.85	1.57
ENSG00000167216.18	0.35	0.28	0.22	0.26	0.26	0.09	0.13	0.05
ENSG00000167930.17	2.02	1.79	1.44	1.91	1.86	0.76	0.72	0.83
ENSG00000167992.13	0.18	0.13	0.08	0.15	0.14	0.25	0.21	0.35
ENSG00000168214.21	3.24	2.93	2.47	1.92	1.92	1	1.25	1.12
ENSG00000168758.11	3.18	2.99	2.03	2.34	2.29	4.42	4.59	6.86
ENSG00000169031.21	0.08	0.08	0.05	0.03	0.1	0.02	0.01	0.01
ENSG00000169621.10	0.41	0.42	0.26	0.26	0.2	0.09	0.15	0.08
ENSG00000170915.9	0.13	0.13	0.41	0.08	0.16	0.06	0.05	0.06
ENSG00000171084.15	0.68	0.64	0.57	0.63	0.37	0.33	0.29	0.21
ENSG00000171298.13	0.4	0.4	0.37	0.26	0.43	0.17	0.17	0.18
ENSG00000171428.15	0.11	0.17	0.14	0.1	0.14	0.05	0.05	0.04
ENSG00000172086.9	5.99	6.85	4.83	3.86	4.66	1.74	1.94	0.96
ENSG00000172878.14	1.12	1.11	0.71	0.64	0.79	0.3	0.44	0.27
ENSG00000172985.11	0.9	0.76	0.8	1.08	1.11	1.83	1.95	2.39
ENSG00000173237.5	1.4	1.61	2.16	0.94	0.9	2.86	2.7	2.98
ENSG00000175147.13	0.09	0.07	0.09	0.05	0.08	0.03	0.03	0.03
ENSG00000175318.12	0.46	0.42	0.37	0.21	0.46	0.13	0.16	0.14
ENSG00000175573.7	2.23	1.85	1.54	1.37	0.94	0.53	0.6	0.89
ENSG00000175600.16	0.27	0.22	0.19	0.17	0.17	0.07	0.09	0.06
ENSG00000175874.10	0.46	0.42	0.57	0.27	0.52	0.69	0.76	1.6
ENSG00000176678.6	0.27	0.24	0.24	0.25	0.17	0.1	0.13	0.07
ENSG00000177181.15	0.13	0.15	0.16	0.07	0.09	0.04	0.07	0.05
ENSG00000177383.5	7.93	7.33	5.96	6.75	5.86	1.95	2.2	1.67
ENSG00000177640.16	0.13	0.1	0.07	0.03	0.07	0.03	0.02	0.02
ENSG00000178464.6	16.29	17.76	6.55	6.94	7.33	3.37	5.79	3.01
ENSG00000178919.9	1.2	1	0.8	0.77	0.69	0.34	0.46	0.37
ENSG00000178977.3	1.14	2.49	2.99	2.46	2.75	4.63	4.28	5.59
ENSG00000179240.13	0.42	0.39	0.51	0.17	0.56	0.13	0.15	0.16
ENSG00000179862.7	13.02	14.55	10.67	27	9.74	4.69	6.62	4.82
ENSG00000180481.11	0.06	0.05	0.07	0.1	0.07	0.02	0.02	0.02
ENSG00000180773.15	1.6	1.32	0.57	0.45	0.7	0.34	0.48	0.33
ENSG00000182264.9	0.12	0.12	0.11	0.15	0.14	0.3	0.33	0.25
ENSG00000182585.10	0.03	0.05	0.02	0.02	0.02	0.09	0.08	0.25
ENSG00000184083.12	0.97	0.86	0.6	0.42	0.48	0.34	0.31	0.19
ENSG00000184489.13	0.2	0.21	0.41	0.28	0.36	0.02	0.01	0.1
ENSG00000185250.16	0.37	0.43	0.5	0.42	0.27	0.12	0.21	0.07
ENSG00000185261.15	0.4	0.38	0.7	0.21	0.5	0.1	0.13	0.07
ENSG00000185621.11	1.81	1.61	0.72	0.66	0.95	0.45	0.5	0.45
ENSG00000185875.13	1.62	1.68	0.92	1.03	0.63	0.4	0.61	0.36
ENSG00000186814.14	0.55	0.59	0.54	0.34	0.67	0.18	0.2	0.17
ENSG00000187189.11	1.08	0.98	1.64	0.76	1.29	0.39	0.35	0.45
ENSG00000188177.14	0.7	0.59	0.72	0.27	0.5	0.17	0.21	0.2
ENSG00000188211.9	0.82	0.87	0.47	0.48	0.89	0.27	0.32	0.29
ENSG00000188242.4	3.8	4.06	2.96	2.68	2.92	0.98	1.16	1.03
ENSG00000188910.8	0.05	0.12	0.1	0.06	0.05	0.18	0.16	0.32
ENSG00000189362.12	0.57	0.51	0.48	0.25	0.55	0.17	0.22	0.18
ENSG00000196177.13	1.3	1.16	0.78	0.48	1.13	0.42	0.42	0.48
ENSG00000196220.16	0.25	0.17	0.31	0.18	0.24	0.09	0.1	0.11
ENSG00000196878.15	2.62	2.43	1	1.96	1.85	4.52	4.13	2.88
ENSG00000198270.13	1.03	0.98	0.95	1.19	0.82	0.41	0.53	0.44
ENSG00000198919.13	1.64	1.7	1.19	0.52	1.16	0.44	0.66	0.51
ENSG00000199879.1	32.6	49.4	36.19	34.89	26.55	84.88	82.01	55.53
ENSG00000200488.1	40.81	49.9	74.15	100.01	69.95	121.39	132.11	143.29
ENSG00000200997.1	56.09	112.87	114.4	110.15	105.3	369.77	379.01	254.59
ENSG00000201183.1	8.24	12.73	11.76	18.48	10.17	55.23	54.08	24.22
ENSG00000201699.1	9.08	11.61	14.18	14.26	12.64	31.56	31.76	18.39
ENSG00000201801.1	10.36	16.91	19.87	22.67	21.71	59.59	58.7	44.16
ENSG00000202189.1	8.03	10.32	12.91	9.37	14.43	20.68	18.41	25.11
ENSG00000202408.2	3.85	6.5	6.74	6.82	4.29	19.87	17.67	10.9
ENSG00000203943.9	0.35	0.24	0.98	0.37	0.75	0.15	0.13	0.21
ENSG00000205808.7	1.24	1.43	2.14	0.95	2.15	0.52	0.64	0.83
ENSG00000205930.10	0.16	0.11	0.12	0.11	0.11	0.04	0.05	0.03
ENSG00000206337.12	0.33	0.33	0.42	0.15	0.45	0.13	0.14	0.19
ENSG00000206559.8	0.1	0.06	0.14	0.09	0.1	0.02	0.03	0.04
ENSG00000206625.1	11.42	17.77	36.38	25.77	20.17	53.91	45.62	41.11
ENSG00000206737.1	41.31	63.91	125.63	106.69	87.6	229.77	219.91	194.72
ENSG00000206828.1	35.63	67.52	66.5	72.85	63.77	189.63	191.2	124.86
ENSG00000207205.1	156.58	260.5	283.85	346.71	263.46	768.45	651.1	493.12
ENSG00000207501.1	164.11	296.36	305.36	315.35	255.08	581.32	560.48	427.36
ENSG00000210107.1	7.19	7.92	9.74	5.04	8.79	11.84	20.7	16.39
ENSG00000210195.2	2.83	3.2	4.25	6.41	11.28	14.22	14.79	12.12
ENSG00000212126.3	1.18	0.44	0.32	0.24	0.41	0.15	0.12	0.06
ENSG00000212195.2	34.25	59.3	29.34	34.61	22.22	91.88	97.99	68.87
ENSG00000213590.2	0.38	0.37	0.66	0.46	0.7	0.73	1.09	1.19
ENSG00000213859.8	0.42	0.57	0.77	0.49	0.8	0.25	0.28	0.24
ENSG00000213963.6	0.29	0.23	0.2	0.19	0.21	0.04	0.07	0.06
ENSG00000214212.9	0.51	0.5	0.47	0.58	0.31	0.21	0.22	0.23
ENSG00000214654.8	1.56	1.58	1.02	1.49	1.2	0.59	0.71	0.33
ENSG00000216775.3	0.3	0.38	0.49	0.23	0.45	0.17	0.16	0.19
ENSG00000221990.5	0.96	0.56	0.67	0.58	0.56	0.32	0.31	0.2
ENSG00000222724.1	35.35	57.95	51.61	56.91	52.18	205.64	205.83	105.86
ENSG00000223224.1	19.75	15.97	4.28	2.53	7.79	2.73	2.45	1.63
ENSG00000223745.8	0.85	0.82	1.28	0.73	1.1	0.3	0.31	0.5
ENSG00000225518.3	0.59	0.68	1.13	0.61	0.76	0.36	0.3	0.32
ENSG00000226124.8	0.43	0.39	0.37	0.2	0.48	0.12	0.23	0.06
ENSG00000227060.7	0.24	0.21	0.13	0.15	0.24	0.05	0.07	0.08
ENSG00000227097.5	218.93	211.22	161.15	324.64	320.25	103.57	98.43	118.55
ENSG00000228775.8	0.31	0.32	0.23	0.25	0.17	0.11	0.14	0.08
ENSG00000229320.3	0.7	0.84	0.34	0.51	0.49	0.25	0.26	0.17
ENSG00000229956.11	0.17	0.16	0.11	0.09	0.09	0.04	0.07	0.05
ENSG00000230002.3	0.76	0.47	0.71	0.44	0.64	0.19	0.32	0.31
ENSG00000230650.1	0.18	0.08	0.07	0.07	0.14	0.01	0.01	0.01
ENSG00000231826.6	0.06	0.12	0.08	0.06	0.06	0.39	0.42	0.18
ENSG00000232653.8	0.03	0.01	0.06	0.03	0.07	0	0	0.02
ENSG00000233184.7	2.35	2.12	0.98	2.08	1.21	0.64	0.82	0.31
ENSG00000233215.6	0.21	0.13	0.07	0.08	0.08	0.01	0.02	0.01
ENSG00000233396.8	0.38	0.37	0.26	0.21	0.4	0.11	0.09	0.02
ENSG00000233452.7	0.02	0.02	0.02	0.02	0.01	0	0	0
ENSG00000234362.6	0.11	0.18	0.06	0.07	0.27	0.41	0.49	0.28
ENSG00000234477.1	0.33	0.41	1.01	0.19	0.68	0.06	0.13	0.02
ENSG00000234494.7	0.35	0.42	0.3	0.31	0.29	0.11	0.16	0.08
ENSG00000234678.2	0.44	0.49	0.58	0.5	0.6	1.39	1.3	0.81
ENSG00000235281.2	0.1	0.12	0.03	0.08	0.05	0.02	0.02	0.01
ENSG00000235387.5	0.04	0.04	0.08	0.05	0.09	0.19	0.19	0.17
ENSG00000235774.2	0.55	0.69	0.76	0.7	0.65	0.22	0.35	0.26
ENSG00000236054.1	9.61	10.13	3.07	6.35	7.41	3.05	2.14	1.44
ENSG00000236081.1	4.02	3.55	1.97	3.75	3.42	1.55	1.56	1.48
ENSG00000236137.1	0.31	0.33	0.2	0.14	0.27	0.05	0.09	0.05
ENSG00000236682.2	0.34	0.49	0.47	0.41	0.66	1.04	1.15	1.38
ENSG00000236824.2	5.08	5.92	10.52	5.32	17.49	15.93	13.19	43.89
ENSG00000237310.2	0.94	0.72	0.67	1.14	0.56	0.4	0.34	0.29
ENSG00000237424.1	0.32	0.25	0.27	0.13	0.18	0.06	0.07	0.1
ENSG00000237505.8	0.09	0.08	0.03	0.06	0.02	0.01	0.01	0
ENSG00000238825.1	26.22	42.92	53.25	60.98	41.35	142.04	128.82	76.41
ENSG00000239440.6	0.23	0.17	0.1	0.08	0.16	0.06	0.06	0.05
ENSG00000240875.6	0.54	0.64	0.52	0.21	0.52	0.07	0.09	0.07
ENSG00000243926.2	0.38	0.51	0.89	0.98	0.87	0.2	0.31	0.32
ENSG00000246465.1	0.47	0.43	0.54	0.79	0.54	0.24	0.28	0.09
ENSG00000247081.8	0.12	0.09	0.07	0.04	0.11	0.04	0.04	0.03
ENSG00000247271.7	0.62	0.58	1.35	0.43	1.46	0.35	0.33	0.39
ENSG00000247796.3	0.23	0.22	0.34	0.13	0.27	0.1	0.09	0.14
ENSG00000247809.9	0.06	0.06	0.12	0.05	0.11	0.02	0.04	0.03
ENSG00000248508.8	0.7	0.73	0.37	0.47	0.53	0.24	0.35	0.16
ENSG00000248932.6	0.41	0.37	0.24	0.25	0.23	0.15	0.16	0.08
ENSG00000249395.4	1.06	1.15	1.47	0.78	1.4	0.44	0.5	0.52
ENSG00000249572.1	1.93	1.97	1.83	1.94	2.43	0.76	1.08	0.78
ENSG00000249898.8	0.05	0.05	0.08	0.03	0.08	0	0.01	0.01
ENSG00000249992.2	0.18	0.28	0.6	0.44	0.49	0.08	0.14	0.15
ENSG00000250337.7	2.04	1.85	3.05	1.09	4.73	0.47	0.73	1.53
ENSG00000250903.9	0.27	0.23	0.22	0.12	0.21	0.07	0.09	0.07
ENSG00000250934.2	0.1	0.11	0.15	0.06	0.13	0.02	0.04	0.03
ENSG00000251364.7	0.05	0.04	0.05	0.02	0.03	0.01	0.02	0
ENSG00000251580.3	0.1	0.12	0.16	0.15	0.1	0.04	0.04	0.05
ENSG00000252135.1	0.92	0.78	0.78	1.16	0.83	2.47	3.13	2.22
ENSG00000252826.1	4.6	6.42	4.68	15.14	9.1	24.88	23.55	15.85
ENSG00000253404.1	0.49	0.5	0.48	0.54	0.32	0.17	0.13	0.1
ENSG00000253671.3	0.37	0.26	0.29	0.16	0.35	0.11	0.1	0.12
ENSG00000253716.6	3.55	3.58	2.8	4.79	3.67	1.46	1.58	2.01
ENSG00000253741.2	0.47	0.43	0.15	0.27	0.14	0.12	0.12	0.07
ENSG00000253948.2	0.38	0.33	0.47	0.49	0.73	0.14	0.19	0.27
ENSG00000255135.4	4.24	5.66	7.85	8.46	8	2.58	2.92	3.14
ENSG00000255491.3	0.06	0.19	0.07	0.16	0.12	0.29	0.4	0.24
ENSG00000256029.6	0.08	0.1	0.07	0.07	0.09	0.02	0.03	0.05
ENSG00000256040.2	0.32	0.16	0.11	0.05	0.09	0.04	0.04	0.02
ENSG00000256073.3	1.42	1.78	1.37	1.63	1.16	0.56	0.52	1.06
ENSG00000256092.2	0.69	0.7	0.72	0.58	0.56	0.25	0.23	0.42
ENSG00000257557.2	0.16	0.13	0.16	0.1	0.28	0.05	0.06	0.06
ENSG00000258964.1	3.86	3.23	3.07	2.54	3.15	1.51	1.14	1.81
ENSG00000259256.2	5.7	5.43	4.31	4.78	2.82	2.17	2.59	1.26
ENSG00000259768.6	0.76	0.79	0.64	0.47	0.81	0.29	0.28	0.31
ENSG00000259877.2	0.65	0.48	1.47	0.81	1.22	0.29	0.44	0.42
ENSG00000259943.1	4.68	5.54	5.14	4.99	5.05	2.04	2.05	1.96
ENSG00000260032.2	24.67	23.94	27.29	16.32	24.48	9.92	11.99	10.19
ENSG00000260035.1	110.45	252.96	330.71	178.2	233.34	429.87	464.66	438.17
ENSG00000260708.1	5.01	7.16	7.2	10.02	6.5	2.73	2.97	2.87
ENSG00000261123.1	0.49	0.46	0.32	0.43	0.87	1.22	1.11	1.01
ENSG00000261211.1	0.46	0.44	0.95	0.34	0.84	0.14	0.12	0.24
ENSG00000261241.7	0.17	0.19	0.23	0.13	0.24	0.06	0.09	0.11
ENSG00000261761.5	0.5	0.45	0.39	0.28	0.37	0.11	0.14	0.12
ENSG00000262879.6	0.94	0.69	0.56	0.3	0.61	0.27	0.29	0.26
ENSG00000264940.5	33.48	38.44	77.53	62.19	71.55	153.27	376.19	152.26
ENSG00000265565.1	3.29	5.7	4.45	2.11	3.54	8.63	12.56	6.98
ENSG00000265758.1	0.11	0.15	0.79	0.11	0.16	0.04	0.01	0.04
ENSG00000266208.1	0.76	0.5	0.22	0.32	0.39	0.17	0.09	0.15
ENSG00000266897.1	0.95	0.43	0.72	1.24	1.24	2.21	2.4	2.05
ENSG00000267278.6	0.3	0.29	0.63	0.36	0.66	0.14	0.16	0.22
ENSG00000267426.5	0.72	0.6	0.43	0.37	0.57	0.21	0.21	0.25
ENSG00000268061.5	0.53	0.62	1.04	0.41	1	0.29	0.31	0.31
ENSG00000270277.1	0.51	0.51	0.22	0.23	0.23	0.1	0.11	0.12
ENSG00000271270.7	1.4	1.27	1.2	0.96	1.16	0.42	0.51	0.3
ENSG00000271971.1	1.21	0.52	2.36	0.51	2.07	0.34	0.32	0.46
ENSG00000272068.1	1.14	0.88	1.14	0.78	1.56	0.43	0.39	0.59
ENSG00000272142.4	0.44	0.33	0.47	0.44	0.33	0.17	0.16	0.07
ENSG00000272654.1	0.73	0.86	1.83	0.72	1.65	0.39	0.39	0.38
ENSG00000272970.3	0.14	0.11	0.12	0.1	0.16	0.05	0.05	0.05
ENSG00000273018.7	0.71	0.55	0.4	0.22	0.42	0.19	0.24	0.2
ENSG00000273301.1	0.36	0.37	0.45	0.32	0.54	0.61	0.7	1.04
ENSG00000273338.1	42.43	64.51	95.81	77.87	78.71	146.08	185.5	170.97
ENSG00000273344.1	0.87	0.68	1.26	1.12	1.29	0.41	0.48	0.57
ENSG00000273374.1	0.3	0.19	0.29	0.11	0.11	0.06	0.07	0.04
ENSG00000273727.1	55.76	90.01	81.94	103.83	69.84	211.72	220.51	105.41
ENSG00000274210.1	160.47	271.9	315.3	345.39	276.32	722.94	615.12	449.13
ENSG00000274213.1	1.07	1.7	0.5	1.15	0.86	0.25	0.42	0.23
ENSG00000274428.1	74.59	138.02	140.61	148.65	112.58	297.5	308.1	196.84
ENSG00000274585.1	28.96	17.15	39.48	42.8	42.87	130.23	47.1	90.35
ENSG00000274922.1	0.34	0.24	0.12	0.24	0.13	0.1	0.07	0.05
ENSG00000275183.2	1.23	1.25	1.14	1.13	0.69	0.49	0.52	0.41
ENSG00000275291.1	69.19	122.23	119.82	135.25	92.59	243.74	252.35	154.79
ENSG00000275395.6	0.02	0.02	0.03	0.02	0.02	0.01	0	0
ENSG00000275580.1	0.51	0.46	0.62	0.43	0.69	0.19	0.2	0.09
ENSG00000275616.1	38.07	21.24	46.82	51.53	45.4	125.84	35.5	128.46
ENSG00000276216.1	12.06	19.37	17.64	13.21	16.84	38.83	41.51	25.64
ENSG00000277610.1	6.82	10.44	8.55	7.52	10.44	28.84	30.73	21.22
ENSG00000277639.2	0.19	0.19	0.12	0.15	0.23	0.04	0.03	0.02
ENSG00000278703.1	0.09	0.04	0.18	0.23	0.23	0.59	0.41	0.79
ENSG00000278842.1	0.76	0.56	0.42	0.25	0.46	0.17	0.25	0.07
ENSG00000279602.1	19.31	33.48	36.01	24.35	29.58	65.55	63.86	47.91
ENSG00000279806.1	0.02	0.05	0.02	0.07	0.11	0.18	0.3	0.18
ENSG00000280374.1	0.82	0.87	0.97	0.86	0.88	0.31	0.26	0.13
ENSG00000283312.1	0.49	0.36	0.34	0.22	0.47	0.13	0.2	0.13
ENSG00000283676.1	6.82	15.57	19.84	13.68	16.16	58.83	49.47	30.26
ENSG00000283703.2	0.82	0.79	0.77	0.64	0.74	1.11	1.29	2.14
ENSG00000284989.1	0.5	0.5	1.04	0.61	0.86	0.24	0.23	0.45
ENSG00000285338.1	1.41	1.16	0.78	0.5	1.16	0.36	0.39	0.43
ENSG00000285602.1	0.1	0.12	0.03	0.05	0.02	0.01	0.02	0.01
ENSG00000285644.1	0.57	0.5	0.84	0.48	0.62	0.21	0.2	0.2
ENSG00000285816.1	0.62	0.45	0.44	0.92	0.56	1.45	1.23	1.51
ENSG00000285859.1	0.27	0.34	0.24	0.3	0.22	0.1	0.12	0.1
ENSG00000285967.1	1.99	1.86	2.58	1.26	2.03	0.81	0.9	1.04
ENSG00000286172.1	36.88	60.55	53.1	86.19	55.17	237.38	188.8	130.33
ENSG00000286366.1	0.14	0.14	0.14	0.14	0.17	0.05	0.05	0.04
ENSG00000286654.1	0.04	0.01	0.07	0.01	0.04	0.13	0.12	0.17
ENSG00000286887.1	7.96	9.12	3.76	12.74	3.56	26.8	29.42	21.51
ENSG00000287190.1	20.33	36.08	34.06	44.94	37.47	117.56	92.41	68.22
ENSG00000287207.1	0.16	0.18	0.62	0.48	1.05	0.08	0.1	0.08
ENSG00000287222.1	1.08	1.17	1.23	1.1	0.81	0.46	0.59	0.49
ENSG00000287368.1	0.2	0.37	0.71	0.18	0.51	0.06	0.06	0.12
ENSG00000287381.1	0.19	0.15	0.61	0.23	0.31	0.84	0.72	1.1
ENSG00000287391.1	0.15	0.13	0.3	0.25	0.12	0.05	0.04	0.01
ENSG00000287470.1	1.44	1.53	2.55	1.16	1.25	0.79	0.6	0.46
ENSG00000287804.1	0.99	1.11	0.68	0.93	0.75	0.43	0.36	0.3
ENSG00000287917.1	0.14	0.15	0.19	0.28	0.46	0.51	0.5	0.97
ENSG00000287978.1	4.03	5.66	5.35	7.57	5.07	19.71	17.1	16.22
ENSG00000288018.1	0.79	0.92	0.74	0.8	0.71	0.24	0.29	0.15
