# Supplementary material for: ZC3H18 regulates alternative splicing and related genes in cervical cancer
Source: Front Genet. 2025 Sep 9;16:1621238. doi: 10.3389/fgene.2025.1621238 (PMC12454084; doi:10.3389/fgene.2025.1621238)
Supplement: Supplementary file 5 [file Table9.xlsx]

## Sheet: Table9
Additional file 9. The enriched KEGG pathways of 19 overlap genes.
Term	Database	ID	Input number	Background number	P-Value	Corrected P-Value	Input	Hyperlink
Glycine, serine and threonine metabolism	KEGG PATHWAY	hsa00260	1	40	0.0202205	0.0646399	DMGDH	http://www.genome.jp/kegg-bin/show_pathway?hsa00260/hsa:29958%09red
Steroid hormone biosynthesis	KEGG PATHWAY	hsa00140	1	60	0.030215	0.0646399	HSD17B6	http://www.genome.jp/kegg-bin/show_pathway?hsa00140/hsa:8630%09red
Retinol metabolism	KEGG PATHWAY	hsa00830	1	67	0.0336949	0.0646399	HSD17B6	http://www.genome.jp/kegg-bin/show_pathway?hsa00830/hsa:8630%09red
ECM-receptor interaction	KEGG PATHWAY	hsa04512	1	86	0.0430933	0.0646399	HMMR	http://www.genome.jp/kegg-bin/show_pathway?hsa04512/hsa:3161%09red
Axon guidance	KEGG PATHWAY	hsa04360	1	181	0.0890608	0.106873	SRGAP3	http://www.genome.jp/kegg-bin/show_pathway?hsa04360/hsa:9901%09red
Metabolic pathways	KEGG PATHWAY	hsa01100	2	1432	0.154244	0.154244	DMGDH|HSD17B6	http://www.genome.jp/kegg-bin/show_pathway?hsa01100/hsa:29958%09red/hsa:8630%09red
