# Supplementary material for: ZC3H18 regulates alternative splicing and related genes in cervical cancer
Source: Front Genet. 2025 Sep 9;16:1621238. doi: 10.3389/fgene.2025.1621238 (PMC12454084; doi:10.3389/fgene.2025.1621238)
Supplement: Supplementary file 6 [file Table6.xlsx]

## Sheet: Table6
Additional file 6. The GO biological processes of ZC3H18-regulated alternative splicing genes.
Term	Database	ID	Input number	Background number	P-Value	Corrected P-Value	Input	Hyperlink
DNA repair	Gene Ontology	GO:0006281	81	397	9.99e-16	6.21e-13	NSMCE2|MRE11|RAD17|RFWD3|HINFP|CLSPN|TEX15|ERCC1|HMGB1|POLG2|CENPS-CORT|RAD51AP1|ERCC6|MCRS1|WDHD1|RPS3|POLB|APTX|ATRX|POLL|POLK|OGG1|HUWE1|SPIDR|DNA2|UIMC1|RUVBL2|USP45|HUS1|PARK7|EXO1|SMC5|MLH1|APEX1|POLD1|CHEK2|LIG1|INIP|RFC4|RNF138|FANCL|NABP2|FANCI|CHEK1|BRCA1|MSH3|FANCA|BARD1|SUPT16H|RFC1|XPA|ATR|TRRAP|UBE2D3|ETAA1|TP53BP1|RAD21|ASCC2|PMS1|TRIP12|INO80E|NHEJ1|UBR5|TEX264|MUTYH|CYREN|GTF2H2C…	http://amigo.geneontology.org/amigo/term/GO:0006281
cellular response to DNA damage stimulus	Gene Ontology	GO:0006974	88	514	2.42e-12	7.53e-10	ZDHHC16|RAD17|HUWE1|CENPS-CORT|IKBKG|OGG1|SPIDR|PARK7|RUVBL2|LIG1|INIP|NABP2|BRCA1|WDR4|BARD1|XPA|TEX264|PMS1|NHEJ1|UBR5|CYREN|RNF8|HDAC10|CLSPN|UBE2D3|CHD2|PARPBP|POLK|USP47|EXO1|ATR|RNF138|CHEK2|CHEK1|MRE11|APTX|TAF1|ERCC6L2|FBXO31|NEIL3|ASCC2|ASCC1|FAM111A|RFWD3|TEX15|MUTYH|RPS3|POLB|CBX5|POLL|CBX3|POLD1|HUS1|SMC5|RAD51AP1|CIB1|FANCA|FANCL|FANCI|WAC|ATRX|TAOK2|GTF2H2C|TDG|RAD52|NSMCE2|BABAM2|E…	http://amigo.geneontology.org/amigo/term/GO:0006974
translation	Gene Ontology	GO:0006412	60	311	6.33e-11	1.31e-08	RPL36A|RACK1|EIF2AK2|RPS15|MRPL11|RPL6|RPLP0|AIMP2|RPL35A|CARS2|MRPS16|SARS1|RPS3|MRPS12|LARS1|RPL36A-HNRNPH2|RPS9|AGO2|EIF3I|RPL41|MRPS33|EIF4G1|RPL26|AARSD1|EIF3E|EIF3F|WARS1|MRPL55|MRPL51|MRPL52|EIF3CL|AARS1|HBS1L|GATB|MRPL36|MTRF1|MRPL35|LARP4|MCTS1|RPL15|RPL17|MRPL2|RPL11|NACA|MRPL22|EIF3M|RPS12|EIF4E2|MRRF|MRPL27|QARS1|GFM2|EIF2D|RPL32|EIF3K|UBA52|KARS1|EIF4A1|EEF1D|RPS2	http://amigo.geneontology.org/amigo/term/GO:0006412
base-excision repair	Gene Ontology	GO:0006284	14	31	2.44e-08	3.79e-06	APEX1|DNA2|USP47|HUWE1|TDG|ERCC6|HMGA1|MUTYH|LIG1|NEIL3|HMGB1|XPA|OGG1|POLB	http://amigo.geneontology.org/amigo/term/GO:0006284
viral process	Gene Ontology	GO:0016032	84	596	1.1e-07	1.37e-05	SRCAP|ITGB1|AAAS|CDHR3|PI4KB|SET|EIF2AK2|HMGB1|NUP85|CAV1|EIF2AK4|CD151|RACK1|IKBKG|NUP43|KRT8|CBX5|RICTOR|NLRX1|VPS29|RBCK1|XPO1|HSPD1|ITSN2|OPTN|SKP2|HCFC2|HCFC1|CDK1|IDE|NFE2L2|DYNC1I2|FYN|FBXL2|MAP3K5|DNAJB12|DERL2|TFRC|PCBP2|BICD1|RBM15|NUP214|COPS7A|SEC13|CUL2|HNRNPA2B1|KIAA0319L|DLG1|ANXA2|DDX3X|KPNA1|FDPS|SUPT16H|MRE11|CAMLG|HNRNPA1|CARM1|TNPO1|ELOC|DAG1|TSC2|USP15|MCRS1|UBR5|EIF3M|UBE2I|…	http://amigo.geneontology.org/amigo/term/GO:0016032
DNA replication	Gene Ontology	GO:0006260	33	158	1.85e-07	1.69e-05	RAD17|CLSPN|RFC4|POLG2|RFC1|ATR|RRM2|POLL|POLK|TWNK|DNA2|TIPIN|CCDC88A|EXO1|POLD1|LIG1|CHEK1|BRCA1|POLB|BARD1|SUPT16H|MRE11|NASP|SET|SSBP1|REPIN1|NFIA|RBBP7|CDK1|HUS1|CDC45|SIN3A|FAM111A	http://amigo.geneontology.org/amigo/term/GO:0006260
cell cycle	Gene Ontology	GO:0007049	90	661	1.9e-07	1.69e-05	RAD17|CENPS-CORT|IST1|BLCAP|SON|KIF2C|ANAPC16|ANAPC10|ENTR1|MICAL3|PTP4A1|LIG1|DMTF1|CUL3|BRCA1|CDKN2A|VRK1|USP39|PMF1-BGLAP|LIN9|TERF2|CYLD|RNF8|CLSPN|MIS12|HAUS4|BORA|CHEK2|CHEK1|SIRT2|STAG2|STAG1|NCAPD3|UBA3|UBE2I|NASP|TAF1|CDC26|MELK|FBXO31|LIN54|TFDP2|TFDP1|DDIAS|BABAM2|RPS3|DBF4B|GNAI2|NEDD9|RACGAP1|NEDD1|SMC5|PRPF40A|CIB1|TTC28|FANCI|HELLS|DAB2IP|PARD3|ZW10|RACK1|EIF2AK4|PIMREG|CDK1|SEPTIN…	http://amigo.geneontology.org/amigo/term/GO:0007049
translational initiation	Gene Ontology	GO:0006413	30	145	8.15e-07	6.33e-05	RPS12|RPS15|RPL6|RPLP0|RPL35A|RPS3|RPS2|RPS9|EIF3I|EIF3K|EIF3M|RPL26|EIF3E|EIF3F|RPL41|EIF3CL|RPL36A|DDX3X|MCTS1|RPL15|RPL17|RPL11|EIF4E2|EIF4G1|EIF2D|RPL32|PAIP1|UBA52|EIF4A1|AGO2	http://amigo.geneontology.org/amigo/term/GO:0006413
cell division	Gene Ontology	GO:0051301	59	412	5.23e-06	0.000360557	NUMA1|LIG1|CENPS-CORT|IST1|ITGB3BP|RPS3|MAP4|TXNL4A|MIS12|PRC1|GNAI2|SEPTIN10|KIF2C|NEDD9|SPART|TIPIN|RACGAP1|NEDD1|HAUS4|ANAPC16|SMC5|ANAPC10|PRPF40A|NUP43|ENTR1|SKA2|TTC28|AURKA|MICAL3|CHEK2|CUL3|SIRT2|NR3C1|STAG1|VRK1|RNF8|CLASP1|RAD21|STAG2|BABAM2|ANKLE2|USP39|PMF1-BGLAP|CIB1|ZW10|NCAPD3|HELLS|UBE2I|PARD3|CDC26|NSUN2|PIMREG|CDK1|SEPTIN2|NSMCE2|SEPTIN7|SEPTIN9|BORA|KIF20B	http://amigo.geneontology.org/amigo/term/GO:0051301
positive regulation of cytoplasmic mRNA processing body assembly	Gene Ontology	GO:0010606	5	6	1.69e-05	0.00104785	PAN3|PAN2|CNOT6L|CNOT1|CNOT2	http://amigo.geneontology.org/amigo/term/GO:0010606
chromatin organization	Gene Ontology	GO:0006325	50	346	2.1e-05	0.00118438	SRCAP|RCCD1|HMGN2|TDG|NAA60|CARM1|MCRS1|TRRAP|ARID4A|BAG6|SMARCA4|JMJD1C|NCOR1|KANSL3|KANSL1|CHD2|HCFC1|RUVBL2|CBX3|DNMT1|UIMC1|KDM6B|ENY2|HDAC8|KMT2C|ASH1L|WAC|SUV39H2|SAFB|PRMT7|RSF1|PHF19|BRD8|BRD9|BCOR|ATRX|ZNF518A|SETD5|PHF20|NR3C1|TBL1XR1|ARID1B|MTF2|RBBP7|GPX4|RNF8|BABAM2|NSD1|HDAC10|HLTF	http://amigo.geneontology.org/amigo/term/GO:0006325
regulation of establishment of cell polarity	Gene Ontology	GO:2000114	8	18	3.1e-05	0.0016028	CYRIB|RAP1B|KANK1|KRIT1|RICTOR|KIF20B|BCAS3|RACK1	http://amigo.geneontology.org/amigo/term/GO:2000114
DNA damage checkpoint	Gene Ontology	GO:0000077	11	34	3.64e-05	0.00162866	RAD17|HINFP|CLSPN|HUS1|TIPIN|EIF2AK4|ERCC6|TP53BP1|ATR|CHEK2|CHEK1	http://amigo.geneontology.org/amigo/term/GO:0000077
protein N-linked glycosylation	Gene Ontology	GO:0006487	13	46	3.67e-05	0.00162866	DOLPP1|RPN2|ALG9|TMEM258|MOGS|ALG6|ALG8|PGM3|KRTCAP2|ENTPD5|ALG10|ALG11|FUT8	http://amigo.geneontology.org/amigo/term/GO:0006487
mitotic spindle organization	Gene Ontology	GO:0007052	24	126	4.21e-05	0.00174256	NUP85|ITGB3BP|MAP4|DCTN2|MIS12|KIF2C|XPO1|STIL|CENPI|DYNC1I2|NUP43|CLIP1|SKA2|AURKA|CENPN|CENPL|CENPK|CLASP1|RMDN1|SEC13|DYNC1LI2|ZW10|CENPQ|PTPA	http://amigo.geneontology.org/amigo/term/GO:0007052
viral transcription	Gene Ontology	GO:0019083	22	111	4.63e-05	0.00179427	RPS12|AAAS|RPS15|RPL6|RPLP0|NUP85|RPS3|RPS2|RPL41|RPL26|NUP43|RPS9|NUP214|RPL36A|SEC13|RPL35A|RPL15|RPL17|RPL11|NUP54|RPL32|UBA52	http://amigo.geneontology.org/amigo/term/GO:0019083
negative regulation of G0 to G1 transition	Gene Ontology	GO:0070317	12	41	4.98e-05	0.00179427	BRCA1|MGA|DAB2IP|RBBP7|TFDP1|PHC3|RRM2|CBX5|CBX3|TFDP2|YAF2|CHEK1	http://amigo.geneontology.org/amigo/term/GO:0070317
mitochondrial translational termination	Gene Ontology	GO:0070126	19	89	5.2e-05	0.00179427	MRPS16|MRPL11|MRPL27|MRPL35|MRRF|MRPL22|MRPS35|MRPS27|GFM2|MRPS33|MRPS12|MRPL55|DAP3|MRPL2|MRPL51|MRPL52|MRPL36|MTRF1|MRPL46	http://amigo.geneontology.org/amigo/term/GO:0070126
protein localization	Gene Ontology	GO:0008104	26	145	6.04e-05	0.0019742	AGPS|TYSND1|SCP2|UBE2D3|ZFAND6|PEX13|IDE|TSC2|CAV1|DLG1|CEP128|DHRS4|HSD17B4|IDH1|STK11IP|HMGCL|MPV17|NIN|PEX1|PARD3|PEX5|LRBA|IST1|SCRIB|UBA52|BCL6	http://amigo.geneontology.org/amigo/term/GO:0008104
tRNA processing	Gene Ontology	GO:0008033	20	101	0.000102157	0.00313905	AARS1|SARS1|TSEN2|TRMT11|TRNT1|CDK5RAP1|TRMT2B|OSGEPL1|METTL6|NSUN2|KARS1|WDR4|PRORP|MTO1|ELP6|ZBTB8OS|TPRKB|TSEN15|TRIT1|ELP2	http://amigo.geneontology.org/amigo/term/GO:0008033
cytoplasmic translation	Gene Ontology	GO:0002181	18	86	0.00010643	0.00313905	RPL36A|RPS12|DRG1|RPL26|RPS15|RWDD1|RPL6|RPLP0|RPL32|RPL35A|RPL15|UBA52|RPL17|RPS3|RPL11|RPL41|RPS9|RPS2	http://amigo.geneontology.org/amigo/term/GO:0002181
regulation of embryonic development	Gene Ontology	GO:0045995	8	21	0.000116261	0.00313905	LAMA1|BAG6|LAMA5|RACGAP1|NFE2L2|TDG|CDK1|TRIP12	http://amigo.geneontology.org/amigo/term/GO:0045995
protein localization to centrosome	Gene Ontology	GO:0071539	8	21	0.000116261	0.00313905	C2CD3|STIL|NEDD1|CEP192|AURKA|DCTN2|KIAA0753|CEP350	http://amigo.geneontology.org/amigo/term/GO:0071539
ciliary basal body-plasma membrane docking	Gene Ontology	GO:0097711	19	95	0.000131421	0.00340051	C2CD3|CEP162|NEDD1|CLASP1|SSNA1|SFI1|HAUS4|DYNC1I2|ALMS1|CEP192|MKS1|CDK1|CEP70|CEP72|KIF24|DCTN2|RPGRIP1L|OFD1|TMEM67	http://amigo.geneontology.org/amigo/term/GO:0097711
ubiquitin-dependent protein catabolic process	Gene Ontology	GO:0006511	43	307	0.000158375	0.00381544	RNF14|USP8|UBL7|ANAPC16|BAG6|COPS3|UBE2D3|FBXO4|ELOC|USP32|HERPUD1|SKP2|USP45|USP47|UBQLN1|ANAPC10|PSMA2|PSMA1|UBE2G2|KCTD21|PSMC6|AURKA|ARIH2|USP38|KLHL3|USP15|TRIP12|USP34|RNF19A|UBE2I|TAF1|CDC26|FBXL2|FBXL4|PSMD13|CYLD|CUL2|RNF8|RNF6|RNF217|CUL3|ATXN3|RNF213	http://amigo.geneontology.org/amigo/term/GO:0006511
nuclear-transcribed mRNA poly(A) tail shortening	Gene Ontology	GO:0000289	8	22	0.000170133	0.00381544	PAN3|PAN2|CNOT6L|PARN|CNOT10|MLH1|CNOT2|CNOT1	http://amigo.geneontology.org/amigo/term/GO:0000289
mRNA processing	Gene Ontology	GO:0006397	51	385	0.000170601	0.00381544	RBM4|AAR2|PQBP1|PPIL3|HNRNPH1|HNRNPH3|CPSF7|TXNL4A|DDX46|RNPS1|PAN3|PAN2|ZRSR2|DDX39B|SRSF2|ADAR|PPARGC1A|PRPF40A|SON|AKAP8L|TSEN2|HNRNPC|SUGP2|HNRNPA2B1|HNRNPA1|NSRP1|THRAP3|SCAF11|ARL6IP4|LSM2|SCAF4|USP39|SNU13|RPUSD3|LGALS3|THOC2|THOC5|PRKRIP1|CNOT6L|SUPT6H|RBFOX2|RSRC1|SRRT|TSEN15|PTCD2|SLU7|ADARB1|RBM23|PPIH|CMTR2|CMTR1	http://amigo.geneontology.org/amigo/term/GO:0006397
cytoplasmic translational initiation	Gene Ontology	GO:0002183	7	17	0.000177722	0.00381544	EIF3CL|EIF3I|EIF3K|EIF3M|EIF3E|EIF3F|EIF4A1	http://amigo.geneontology.org/amigo/term/GO:0002183
protein deubiquitination	Gene Ontology	GO:0016579	39	271	0.000178177	0.00381544	USP8|DESI2|CLSPN|SMAD4|OTUD4|PSMD1|SMAD2|MCRS1|ARRB2|IKBKG|UIMC1|SKP2|HCFC1|USP45|USP47|EIF3F|PSMA2|PSMA1|PSMC6|BRCA1|BARD1|PSME2|TRRAP|USP38|USP39|USP15|USP32|INO80E|USP34|USP54|USP53|PSMD13|MBD5|CDK1|UBA52|CYLD|BABAM2|ATXN3|POLB	http://amigo.geneontology.org/amigo/term/GO:0016579
SRP-dependent cotranslational protein targeting to membrane	Gene Ontology	GO:0006614	18	90	0.000195628	0.0040495	RPL36A|RPS12|RPL41|RPL26|RPS15|RPL6|RPLP0|RPL32|RPL35A|SRP9|RPL15|UBA52|RPL17|RPS3|RPS2|SRP72|RPS9|RPL11	http://amigo.geneontology.org/amigo/term/GO:0006614
histone H4-K16 acetylation	Gene Ontology	GO:0043984	6	13	0.00024955	0.00499905	KANSL3|KANSL1|MSL2|HCFC1|MCRS1|PHF20	http://amigo.geneontology.org/amigo/term/GO:0043984
base-excision repair, gap-filling	Gene Ontology	GO:0006287	10	35	0.000262349	0.00500294	APEX1|RFC1|RFC4|TDG|MUTYH|POLD1|POLB|POLL|OGG1|LIG1	http://amigo.geneontology.org/amigo/term/GO:0006287
protein transport	Gene Ontology	GO:0015031	78	667	0.000265857	0.00500294	TIMM23B-AGAP6|AAAS|DENND10|WASHC4|AP1M2|NUP85|AFTPH|IST1|ATG4B|COPA|ARRB2|AP1S1|DAB2|S100A13|NUP43|PEX13|RANBP17|CAV1|XPO1|RAB3IL1|BET1|TNPO1|NMD3|KTN1|SEC23B|XPO6|ATP13A1|VPS29|COPE|GABARAP|ENTR1|ZFAND6|SEC31A|TIMM10|NUP214|SNX30|DGKD|DNAJC19|COPZ1|NACA|TNPO2|TNPO3|RUFY1|SEC13|AP1G1|ATG10|SENP2|ATG4C|ENY2|SERP1|GRIPAP1|YIF1B|SEC62|VPS52|GDI2|SNX13|ZW10|SNAP23|CNIH4|PEX1|ANKRD27|NASP|PEX5|SNX11|N…	http://amigo.geneontology.org/amigo/term/GO:0015031
chromosome segregation	Gene Ontology	GO:0007059	18	94	0.000344268	0.00628795	BRCA1|CENPN|NR3C1|STAG1|DDX3X|RAD21|STAG2|NUMA1|SMC5|UBE2I|NUP43|BANF1|SKA2|RPS3|NAA60|MIS12|KIF2C|ESPL1	http://amigo.geneontology.org/amigo/term/GO:0007059
nuclear-transcribed mRNA catabolic process, nonsense-mediated decay	Gene Ontology	GO:0000184	21	119	0.000373305	0.0066235	RPL36A|RPS12|PPP2CA|RNPS1|RPS15|RPL6|PARN|EIF4G1|RPLP0|RPL32|RPL35A|EIF3E|RPL15|UBA52|RPL17|RPS9|RPL11|RPS3|RPL26|RPL41|RPS2	http://amigo.geneontology.org/amigo/term/GO:0000184
mitochondrion organization	Gene Ontology	GO:0007005	18	95	0.000394025	0.00679692	TWNK|PEX5|HCFC1|SPG7|PHB2|PARK7|POLG2|PTCD2|PPARGC1A|TAZ|HMGCL|AFG1L|FXN|SLC25A36|SELENON|SSBP1|DNM1L|NRF1	http://amigo.geneontology.org/amigo/term/GO:0007005
DNA-dependent DNA replication	Gene Ontology	GO:0006261	8	25	0.000464934	0.00780336	RPAIN|RFC4|POLG2|RFC1|BAZ1A|POLD1|POLB|WDHD1	http://amigo.geneontology.org/amigo/term/GO:0006261
regulation of G2/M transition of mitotic cell cycle	Gene Ontology	GO:0010389	16	81	0.000502992	0.00821995	HMMR|CDKN2A|CLASP1|SSNA1|NEDD1|HAUS4|DYNC1I2|ALMS1|CEP192|CDK1|CEP70|AURKA|CEP72|SFI1|DCTN2|OFD1	http://amigo.geneontology.org/amigo/term/GO:0010389
DNA replication checkpoint	Gene Ontology	GO:0000076	5	10	0.000541432	0.00862126	CDC45|CLSPN|DNA2|RAD17|TIPIN	http://amigo.geneontology.org/amigo/term/GO:0000076
mRNA transport	Gene Ontology	GO:0051028	19	106	0.000569734	0.00884512	XPO1|AAAS|ZC3H11A|LRPPRC|SUPT6H|NUP54|SEC13|HNRNPA1|SENP2|NUP85|IGF2BP1|RANBP17|ENY2|THOC2|NUP214|DDX39B|NUP43|THOC5|HNRNPA2B1	http://amigo.geneontology.org/amigo/term/GO:0051028
regulation of translation	Gene Ontology	GO:0006417	24	149	0.000599833	0.00891405	MKNK1|EIF2AK4|PUM2|RPS3|TNRC6A|CNOT2|CNOT1|HBS1L|PKM|DDX3X|LARP4B|CNOT10|FXR1|IGF2BP1|RACK1|CNOT6L|EIF4E2|NCK1|MRPS27|EIF4G1|DNAJC1|PAIP1|AGO4|AGO2	http://amigo.geneontology.org/amigo/term/GO:0006417
negative regulation of transcription, DNA-templated	Gene Ontology	GO:0045892	70	601	0.000602882	0.00891405	DNMT1|NKAP|HINFP|PPHLN1|TLE3|TLE2|RFC1|SMAD2|EID2B|ARID4A|CBX5|ELF2|CBX3|NCOR1|SET|TRERF1|SRSF2|TFAP2A|SMARCA4|USP47|ZHX1|THRB|NR1H3|APEX1|GLI3|CDYL|DEPDC1|UIMC1|PHC3|ZBTB33|YAF2|SIN3A|BRCA1|SIRT2|NR3C1|CDKN2A|ZMYND8|SIX4|SUV39H2|DAB2IP|RSF1|HMGA1|PPARG|PHB2|UBA3|BCOR|SCMH1|ZEB1|RIOX2|ENO1|UBE2I|ZNF639|BCL6|RBFOX2|HMBOX1|QARS1|RUVBL2|RBBP7|TCF7L2|PRAME|ZKSCAN3|YY1AP1|MBD1|ZHX3|HDAC10|MTA3|NAB1|TF…	http://amigo.geneontology.org/amigo/term/GO:0045892
dolichol-linked oligosaccharide biosynthetic process	Gene Ontology	GO:0006488	6	15	0.000634315	0.00916068	ALG8|ALG9|ALG1|ALG6|ALG10|RFT1	http://amigo.geneontology.org/amigo/term/GO:0006488
ubiquitin-dependent ERAD pathway	Gene Ontology	GO:0030433	15	75	0.000649708	0.00916975	TMEM67|ECPAS|HERPUD1|BAG6|ERLIN1|TMUB2|DNAJB2|UBQLN1|MAN1B1|DNAJB12|DERL2|UBXN8|PSMC6|MARCHF6|UBE2G2	http://amigo.geneontology.org/amigo/term/GO:0030433
RNA splicing	Gene Ontology	GO:0008380	40	301	0.000769468	0.0106187	RBM4|AAR2|SLU7|PPIL3|HNRNPH1|HNRNPH3|TXNL4A|RNPS1|ZRSR2|DDX39B|SRSF2|PPARGC1A|PRPF40A|SON|AKAP8L|HNRNPA2B1|HNRNPC|SUGP2|HNRNPA1|NSRP1|THRAP3|SCAF11|ARL6IP4|LSM2|USP39|SNU13|LGALS3|THOC2|THOC5|PRKRIP1|ZNF638|SUPT6H|RBFOX2|RSRC1|PQBP1|DDX46|PPP2CA|RBM23|PPIH|PPIG	http://amigo.geneontology.org/amigo/term/GO:0008380
positive regulation of protein-containing complex assembly	Gene Ontology	GO:0031334	12	54	0.000831775	0.0109152	SPIDR|VEGFA|TFRC|PARK7|DAB2IP|WARS1|CRBN|RPS3|LGALS3|TRABD2A|SLF1|RACK1	http://amigo.geneontology.org/amigo/term/GO:0031334
double-strand break repair via nonhomologous end joining	Gene Ontology	GO:0006303	14	69	0.000837368	0.0109152	BRCA1|CYREN|BARD1|MRE11|HMGB1|BABAM2|MLH1|TP53BP1|POLB|RNF8|ERCC1|POLL|NHEJ1|UIMC1	http://amigo.geneontology.org/amigo/term/GO:0006303
DNA recombination	Gene Ontology	GO:0006310	18	101	0.000843689	0.0109152	BRCA1|SPIDR|RPAIN|EXO1|RAD21|ERCC1|HMGB1|RUVBL2|SMC5|MCRS1|APEX1|RAD51AP1|LIG1|NSMCE2|MRE11|HDAC10|INO80E|RAD52	http://amigo.geneontology.org/amigo/term/GO:0006310
regulation of signal transduction by p53 class mediator	Gene Ontology	GO:1901796	24	153	0.000882925	0.0111897	RAD17|RFC4|ATR|RICTOR|DNA2|HUS1|EXO1|MAPKAP1|AURKA|CHEK2|CHEK1|BRCA1|CDKN2A|BARD1|SUPT16H|MRE11|RPL11|TP53BP2|PHF20|TAF6|TAF1|RBBP7|CDK1|CSNK2B	http://amigo.geneontology.org/amigo/term/GO:1901796
IRES-dependent viral translational initiation	Gene Ontology	GO:0075522	5	11	0.00092835	0.0113167	EIF2D|PCBP2|MCTS1|EIF3F|CSDE1	http://amigo.geneontology.org/amigo/term/GO:0075522
replicative senescence	Gene Ontology	GO:0090399	6	16	0.000947612	0.0113167	CDKN2A|ERCC1|ROMO1|ATR|CHEK2|CHEK1	http://amigo.geneontology.org/amigo/term/GO:0090399
formation of cytoplasmic translation initiation complex	Gene Ontology	GO:0001732	6	16	0.000947612	0.0113167	EIF3CL|EIF3I|EIF3K|EIF3M|EIF3E|EIF3F	http://amigo.geneontology.org/amigo/term/GO:0001732
tricarboxylic acid cycle	Gene Ontology	GO:0006099	9	34	0.000977829	0.0114572	PDHA1|MDH1|DLST|IDH1|SUCLG2|ME3|CS|SDHC|SDHD	http://amigo.geneontology.org/amigo/term/GO:0006099
G2/M transition of mitotic cell cycle	Gene Ontology	GO:0000086	22	137	0.00103551	0.0119084	DCTN2|BORA|OPTN|SKP2|CDK1|NEDD1|HAUS4|DYNC1I2|ALMS1|AURKA|KAT14|USH1C|OFD1|CHEK2|CHEK1|CLASP1|SSNA1|CEP192|SFI1|MELK|CEP70|CEP72	http://amigo.geneontology.org/amigo/term/GO:0000086
cilium assembly	Gene Ontology	GO:0060271	32	229	0.00107914	0.0119658	ATP6V1D|CCDC66|IFT20|NPHP3|KIAA0586|KIF24|CEP162|ARF4|MKS1|RPGRIP1L|OFD1|C2CD3|ARL13B|LAMA5|SSX2IP|PTPDC1|TTC39C|ABLIM1|ATXN10|FAM149B1|TMEM67|RO60|IFT172|KIF27|RFX2|SEPTIN2|CEP70|SEPTIN7|ABCC4|FLNA|WDR19|ASAP1	http://amigo.geneontology.org/amigo/term/GO:0060271
mismatch repair	Gene Ontology	GO:0006298	8	28	0.00108027	0.0119658	MSH3|EXO1|TDG|MLH1|MUTYH|POLD1|LIG1|PMS1	http://amigo.geneontology.org/amigo/term/GO:0006298
sister chromatid cohesion	Gene Ontology	GO:0007062	7	22	0.00109831	0.0119658	RAD21|PHB2|MRE11|STAG1|SMC5|STAG2|HDAC8	http://amigo.geneontology.org/amigo/term/GO:0007062
mitochondrial translational elongation	Gene Ontology	GO:0070125	16	88	0.00128715	0.0137814	MRPL36|MRPL11|MRPL27|MRPL35|MRPL55|MRPL22|MRPS35|MRPS27|MRPS33|MRPS16|DAP3|MRPL2|MRPL46|MRPL52|MRPS12|MRPL51	http://amigo.geneontology.org/amigo/term/GO:0070125
DNA damage response, signal transduction by p53 class mediator resulting in cell cycle arrest	Gene Ontology	GO:0006977	12	57	0.00137738	0.0144975	CNOT6L|CNOT10|GTSE1|CARM1|TFDP2|CDK1|AURKA|CNOT2|CNOT1|CHEK2|RPL26|TFDP1	http://amigo.geneontology.org/amigo/term/GO:0006977
nuclear-transcribed mRNA catabolic process, deadenylation-dependent decay	Gene Ontology	GO:0000288	5	12	0.00148863	0.0154073	PAN3|POLR2D|CNOT1|CNOT6L|PAN2	http://amigo.geneontology.org/amigo/term/GO:0000288
histone acetylation	Gene Ontology	GO:0016573	11	51	0.00175341	0.0175624	SRCAP|TAF6|TAF1|RUVBL2|MED24|CPA4|BAZ1A|BRD8|TRRAP|KAT14|PHF20	http://amigo.geneontology.org/amigo/term/GO:0016573
mitotic nuclear envelope reassembly	Gene Ontology	GO:0007084	11	51	0.00175341	0.0175624	UBE2I|SIRT2|ANKLE2|VRK1|CDK1|PPP2CA|SEC13|NUP85|BANF1|IST1|NUP43	http://amigo.geneontology.org/amigo/term/GO:0007084
establishment or maintenance of epithelial cell apical/basal polarity	Gene Ontology	GO:0045197	6	18	0.00191577	0.018884	DLG1|PARD3|ERBIN|CRB1|ARF4|SCRIB	http://amigo.geneontology.org/amigo/term/GO:0045197
protein polyubiquitination	Gene Ontology	GO:0000209	35	270	0.00242464	0.0235266	RNF14|CUL3|HUWE1|PSMD1|UBE2D3|PPIL2|FBXO4|SKP2|PSMA1|UBE3D|PSMA2|CBFB|UBE2G2|TRAF3IP2|NPEPPS|PSMC6|HECW1|CDKN2A|ARIH2|SPOP|PSME2|TRIP12|UBR5|RNF19A|TAF1|ZNF738|FBXL4|PSMD13|LMO7|UBA52|FBXO31|RBCK1|RNF217|TRIM2|RNF213	http://amigo.geneontology.org/amigo/term/GO:0000209
regulation of growth	Gene Ontology	GO:0040008	14	77	0.00252239	0.0240986	SOCS5|SOCS4|ENOX2|MCTS1|SOCS2|PRAME|RUVBL2|DAB2IP|NEDD9|PPP2CA|BRD8|CAPRIN2|KCTD21|RACK1	http://amigo.geneontology.org/amigo/term/GO:0040008
protein ubiquitination	Gene Ontology	GO:0016567	68	614	0.00261409	0.0245962	RNF14|KLHL24|RACK1|FBXL2|RFWD3|MSL2|KCTD9|HUWE1|MED24|FBXO38|PPIL2|FBXO4|ELOC|CCNB1IP1|PEX13|HERPUD1|SKP2|NFE2L2|ANAPC16|ANAPC10|UBE3D|BCL10|EIPR1|CRBN|NEURL4|UBR5|FBXO25|RNF138|FANCL|CUL2|CUL3|BRCA1|FBXO31|ARIH2|BARD1|SPOP|MED31|WAC|RNF8|UBE2D3|KLHL3|RNF170|TRIP12|UBE2G2|RNF217|MARCHF6|RNF19A|SOCS5|SOCS4|KCTD21|PEX5|G2E3|CDC26|RNF169|SOCS2|EIF2AK4|LMO7|UBA52|HECW1|RNF213|DCAF5|RNF6|ARRB2|HLTF|TR…	http://amigo.geneontology.org/amigo/term/GO:0016567
anaphase-promoting complex-dependent catabolic process	Gene Ontology	GO:0031145	15	86	0.00274907	0.0254802	SKP2|PSME2|ANAPC16|PSMD1|ANAPC10|PSMD13|PSMA2|CDK1|UBA52|PSMA1|FBXO31|CDC26|AURKA|PSMC6|CUL3	http://amigo.geneontology.org/amigo/term/GO:0031145
interstrand cross-link repair	Gene Ontology	GO:0036297	11	54	0.00283609	0.0259002	RFWD3|RAD51AP1|ERCC1|UBA52|NEIL3|ERCC6L2|FANCA|ATR|RNF8|FANCL|FANCI	http://amigo.geneontology.org/amigo/term/GO:0036297
positive regulation of protein insertion into mitochondrial membrane involved in apoptotic signaling pathway	Gene Ontology	GO:1900740	7	26	0.00320754	0.0288678	YWHAZ|CASP8|TP53BP2|MAPK8|PPP3CC|TFDP2|TFDP1	http://amigo.geneontology.org/amigo/term/GO:1900740
transcription-coupled nucleotide-excision repair	Gene Ontology	GO:0006283	13	72	0.00376916	0.0334378	GPS1|POLR2D|COPS3|ERCC1|XPA|RFC1|ERCC6|POLD1|UBA52|LIG1|RFC4|POLK|COPS7A	http://amigo.geneontology.org/amigo/term/GO:0006283
response to UV	Gene Ontology	GO:0009411	10	49	0.00428195	0.037452	CASP7|RO60|TIPIN|HUS1|ERCC6|POLD1|USF1|CIRBP|MAPK8|RPAIN	http://amigo.geneontology.org/amigo/term/GO:0009411
positive regulation of GTPase activity	Gene Ontology	GO:0043547	41	341	0.00438037	0.0377794	TIMM23B-AGAP6|DOCK9|SRGAP3|LARS1|PKP4|FAM13A|RAPGEF2|FAM13B|ARHGEF1|TSC2|BCAS3|IQGAP3|RGS20|SNX13|SEC23B|RACGAP1|ARHGEF10L|DVL2|ARHGAP21|USP6NL|RASA3|RALGAPA1|RANBP3|ITGB1|RIC8B|DAB2IP|ACAP2|ANKRD27|ELMOD3|GDI2|AGAP9|BCAR3|RACK1|GNAS|ARFGAP2|DEPDC1|ARHGAP12|ARHGAP10|DEPDC5|DNM1L|ASAP1	http://amigo.geneontology.org/amigo/term/GO:0043547
negative regulation of cell growth	Gene Ontology	GO:0030308	19	126	0.00453141	0.0377794	RERG|CDKN2A|DDX3X|ENO1|SMAD4|PPP2CA|RBBP7|NME6|EI24|PPARG|NDUFS3|CAPRIN2|ADAM15|DNAJB2|ST7L|BCL6|SMARCA4|IP6K2|RACK1	http://amigo.geneontology.org/amigo/term/GO:0030308
histone H4-K5 acetylation	Gene Ontology	GO:0043981	5	15	0.00462357	0.0377794	KANSL3|KANSL1|PHF20|HCFC1|MCRS1	http://amigo.geneontology.org/amigo/term/GO:0043981
positive regulation of neuron migration	Gene Ontology	GO:2001224	5	15	0.00462357	0.0377794	DAB2IP|FLNA|KIF20B|FBXO31|RAPGEF2	http://amigo.geneontology.org/amigo/term/GO:2001224
histone H4-K8 acetylation	Gene Ontology	GO:0043982	5	15	0.00462357	0.0377794	KANSL3|KANSL1|PHF20|HCFC1|MCRS1	http://amigo.geneontology.org/amigo/term/GO:0043982
regulation of mRNA stability	Gene Ontology	GO:0043488	18	118	0.00498509	0.0391952	YWHAZ|PUM2|SET|IGF2BP1|XPO1|PARN|EIF4G1|PSME2|PSMD1|PSMD13|APEX1|PSMA2|FXR1|UBA52|PSMA1|NUP214|TNPO1|PSMC6	http://amigo.geneontology.org/amigo/term/GO:0043488
regulation of cell cycle	Gene Ontology	GO:0051726	22	155	0.0050184	0.0391952	DMD|PES1|TFDP2|TSC2|CDK19|SKP2|CDK16|CDK17|SON|NF2|NUP214|ITGB1|SIRT2|FIGNL1|UBA3|RACK1|LIN9|ADARB1|YY1AP1|LIN54|LIN52|TFDP1	http://amigo.geneontology.org/amigo/term/GO:0051726
positive regulation of viral genome replication	Gene Ontology	GO:0045070	7	28	0.00502698	0.0391952	STAU1|DDX3X|ADAR|PPIH|ADARB1|PPARA|PPIA	http://amigo.geneontology.org/amigo/term/GO:0045070
negative regulation of translation	Gene Ontology	GO:0017148	14	83	0.00511242	0.0391952	EIF2AK2|DDX3X|GIGYF2|CIRBP|CNOT10|EIF4E2|FXR1|RBM4|CAPRIN2|IGF2BP1|RPS3|CNOT1|SHMT2|RACK1	http://amigo.geneontology.org/amigo/term/GO:0017148
neural tube closure	Gene Ontology	GO:0001843	14	83	0.00511242	0.0391952	PLXNB2|SCRIB|STIL|DVL2|MTHFR|IFT172|MTHFD1L|MKS1|SHROOM3|SALL4|PRKACB|KIF20B|TSC2|BCL10	http://amigo.geneontology.org/amigo/term/GO:0001843
CENP-A containing nucleosome assembly	Gene Ontology	GO:0034080	9	43	0.00553978	0.0414482	CENPN|NASP|CENPL|CENPK|CENPI|RBBP7|RSF1|ITGB3BP|CENPQ	http://amigo.geneontology.org/amigo/term/GO:0034080
tRNA aminoacylation for protein translation	Gene Ontology	GO:0006418	9	43	0.00553978	0.0414482	SARS1|QARS1|AIMP2|WARS1|CARS2|PPA2|LARS1|AARS1|KARS1	http://amigo.geneontology.org/amigo/term/GO:0006418
barbed-end actin filament capping	Gene Ontology	GO:0051016	6	22	0.00586487	0.042759	TWF1|CAPZA2|ADD3|NCK1|RDX|CAPG	http://amigo.geneontology.org/amigo/term/GO:0051016
glycolytic process	Gene Ontology	GO:0006096	8	36	0.00598989	0.042759	PFKFB2|ENO1|PFKL|ADPGK|ALDOA|ENO3|LDHA|PKM	http://amigo.geneontology.org/amigo/term/GO:0006096
actin filament bundle assembly	Gene Ontology	GO:0051017	8	36	0.00598989	0.042759	NEDD9|PLS3|DMD|NCK1|MYO1B|USH1C|BAIAP2|CALD1	http://amigo.geneontology.org/amigo/term/GO:0051017
response to drug	Gene Ontology	GO:0042493	37	306	0.00599039	0.042759	RPN2|NPAS2|SORD|PPOX|MGST1|ATR|ASS1|PAM|FECH|XPO1|NFE2L2|USP47|HADHA|FYN|PPARGC1A|APEX1|HSPD1|OGG1|TRAF3IP2|ABCD3|LDHA|MTHFR|COMT|TXN2|PPARG|ENO3|PMS1|LGALS1|BCAR3|SRR|NME1|SS18|LRP8|CDK1|MBD1|ABCC4|SLC1A3	http://amigo.geneontology.org/amigo/term/GO:0042493
regulation of transcription involved in G1/S transition of mitotic cell cycle	Gene Ontology	GO:0000083	7	29	0.0061842	0.0434465	HINFP|CDK16|CDK17|RRM2|CDC45|TFDP2|TFDP1	http://amigo.geneontology.org/amigo/term/GO:0000083
microtubule cytoskeleton organization	Gene Ontology	GO:0000226	20	139	0.00622663	0.0434465	TBCEL|VAMP4|CLASP1|SS18|TUBB6|CEP120|GABARAP|MAP4|SON|CDK1|PARD3|MARK1|DYNC1LI2|MARK3|AURKA|PRC1|MID1|TUBGCP4|ATXN3|RNF19A	http://amigo.geneontology.org/amigo/term/GO:0000226
gene silencing by RNA	Gene Ontology	GO:0031047	12	68	0.00637184	0.0435274	CNOT6L|RBM4|TEX15|SRRT|ADAR|CNOT10|EIF4E2|TNRC6A|AGO4|CNOT2|CNOT1|AGO2	http://amigo.geneontology.org/amigo/term/GO:0031047
endoplasmic reticulum to Golgi vesicle-mediated transport	Gene Ontology	GO:0006888	25	187	0.00637842	0.0435274	SPTAN1|CD59|ARFGAP2|DCTN2|SEC31A|COPZ1|BET1|CNIH4|SEC23B|DYNC1I2|ARF4|STEEP1|CUL3|COPA|COPE|CTSC|YIF1B|DYNC1LI2|MIA2|ZW10|CAPZA2|TFG|TRAPPC4|GOLGB1|GOSR1	http://amigo.geneontology.org/amigo/term/GO:0006888
chromatin remodeling	Gene Ontology	GO:0006338	16	103	0.00657449	0.0439824	MPND|ASH1L|HCFC2|HCFC1|RUVBL2|CBX3|SUV39H2|RSF1|BAZ1A|KDM6B|SCMH1|ATRX|ARID1B|INO80E|SMARCA4|NPM3	http://amigo.geneontology.org/amigo/term/GO:0006338
protein K48-linked ubiquitination	Gene Ontology	GO:0070936	11	60	0.00658673	0.0439824	SKP2|ARIH2|FBXO38|UBE2D3|KLHL3|RNF8|RNF6|UBE2G2|MARCHF6|UBR5|CUL3	http://amigo.geneontology.org/amigo/term/GO:0070936
positive regulation of proteasomal ubiquitin-dependent protein catabolic process	Gene Ontology	GO:0032436	13	77	0.00678291	0.0448105	RNF14|SOCS5|ARIH2|TAF1|SOCS4|DNAJB2|GABARAP|SIRT2|AURKA|DAB2|RNF217|RACK1|RNF19A	http://amigo.geneontology.org/amigo/term/GO:0032436
response to cold	Gene Ontology	GO:0009409	8	37	0.00712587	0.0456203	TMEM135|CIRBP|PPARG|PPARGC1A|CASP8|HSPD1|ATP2B1|ACADM	http://amigo.geneontology.org/amigo/term/GO:0009409
mitochondrial translation	Gene Ontology	GO:0032543	8	37	0.00712587	0.0456203	MRPS35|GFM2|MRPS16|MRPL2|MRPS12|MRPL52|GATB|MRPL51	http://amigo.geneontology.org/amigo/term/GO:0032543
tRNA methylation	Gene Ontology	GO:0030488	8	37	0.00712587	0.0456203	TRMT11|THUMPD3|WDR4|MTO1|NSUN2|METTL6|NSUN6|TRMT2B	http://amigo.geneontology.org/amigo/term/GO:0030488
skeletal muscle tissue regeneration	Gene Ontology	GO:0043403	6	23	0.0074151	0.0460478	NACA|DMD|ENO3|SELENON|KPNA1|DAG1	http://amigo.geneontology.org/amigo/term/GO:0043403
nucleotide-excision repair, DNA gap filling	Gene Ontology	GO:0006297	6	23	0.0074151	0.0460478	RFC4|RFC1|POLD1|UBA52|LIG1|POLK	http://amigo.geneontology.org/amigo/term/GO:0006297
negative regulation of Rho protein signal transduction	Gene Ontology	GO:0035024	6	23	0.0074151	0.0460478	ITGB1|CCDC125|ABL2|KANK1|BCL6|CUL3	http://amigo.geneontology.org/amigo/term/GO:0035024
protein peptidyl-prolyl isomerization	Gene Ontology	GO:0000413	9	45	0.00755672	0.0464626	FKBPL|PTPA|PPIL2|PPIL3|FKBP2|PPIH|PPIG|FKBP9|PPIA	http://amigo.geneontology.org/amigo/term/GO:0000413
proteasome-mediated ubiquitin-dependent protein catabolic process	Gene Ontology	GO:0043161	25	190	0.00778798	0.0474151	BAG6|HUWE1|PSMD1|UBE2D3|ARRB2|SKP2|NFE2L2|UBE3D|PSMA2|CRBN|PCBP2|PSMC6|CUL3|SIRT2|SPOP|PSME2|MARCHF6|TBL1XR1|PSMD13|HECW1|RBCK1|DNAJB2|TRIM2|ATXN3|PSMA1	http://amigo.geneontology.org/amigo/term/GO:0043161
smoothened signaling pathway	Gene Ontology	GO:0007224	12	70	0.00805485	0.0485637	ULK3|STIL|RO60|IFT20|ARL13B|IFT172|KIAA0586|PTPDC1|GLI3|SEPTIN2|PAX6|WDR19	http://amigo.geneontology.org/amigo/term/GO:0007224
nucleotide-excision repair, DNA incision	Gene Ontology	GO:0033683	8	38	0.00841698	0.0502591	RFC4|XPA|RFC1|POLD1|UBA52|ERCC1|POLK|OGG1	http://amigo.geneontology.org/amigo/term/GO:0033683
phosphatidylinositol phosphorylation	Gene Ontology	GO:0046854	10	54	0.00872468	0.0516003	SOCS5|SOCS4|BPNT1|PI4KB|SOCS2|PIK3CB|PIP5K1A|ITPKB|TTC7A|IP6K2	http://amigo.geneontology.org/amigo/term/GO:0046854
protein K63-linked deubiquitination	Gene Ontology	GO:0070536	7	31	0.00907761	0.0526841	USP8|DESI2|OTUD4|ATXN3|CYLD|BABAM2|SHMT2	http://amigo.geneontology.org/amigo/term/GO:0070536
positive regulation of protein targeting to mitochondrion	Gene Ontology	GO:1903955	7	31	0.00907761	0.0526841	ARIH2|HUWE1|UBE2D3|RHOU|HPS4|LEPROT|NPEPPS	http://amigo.geneontology.org/amigo/term/GO:1903955
RNA export from nucleus	Gene Ontology	GO:0006405	10	55	0.00993063	0.0569629	NUP62CL|ZC3H11A|RNPS1|SRSF2|HNRNPA1|SLU7|DDX39B|NUP214|THOC2|THOC5	http://amigo.geneontology.org/amigo/term/GO:0006405
positive regulation of protein binding	Gene Ontology	GO:0032092	12	72	0.0100669	0.0569629	IDE|NMD3|TAF1|FLOT1|TCF7L2|CAPRIN2|RPL11|RAPGEF2|MARK3|PLXND1|NVL|CAV1	http://amigo.geneontology.org/amigo/term/GO:0032092
regulation of RNA splicing	Gene Ontology	GO:0043484	9	47	0.01009	0.0569629	RBFOX2|AHNAK|PQBP1|SON|FASTK|HNRNPH1|HNRNPH3|RBM12B|AHNAK2	http://amigo.geneontology.org/amigo/term/GO:0043484
centrosome localization	Gene Ontology	GO:0051642	5	18	0.010821	0.0605392	NIN|SYNE2|IFT20|AURKA|DYNC1LI2	http://amigo.geneontology.org/amigo/term/GO:0051642
protein-containing complex assembly	Gene Ontology	GO:0065003	18	128	0.0114864	0.0636879	TGFBR3|CAPZA2|PARD3|DLG4|LPXN|SPG7|AIMP2|PPARGC1A|CDK1|FANCA|IKBKG|TSPAN4|PPIH|DNM1L|ZW10|CAPG|TUBGCP4|WDR19	http://amigo.geneontology.org/amigo/term/GO:0065003
mRNA export from nucleus	Gene Ontology	GO:0006406	15	101	0.0124674	0.0679147	AAAS|ZC3H11A|RNPS1|DDX39B|NUP54|SEC13|SRSF2|NUP85|NUP43|ENY2|HNRNPA2B1|NUP214|THOC2|SLU7|THOC5	http://amigo.geneontology.org/amigo/term/GO:0006406
double-strand break repair	Gene Ontology	GO:0006302	15	101	0.0124674	0.0679147	BRCA1|RNF8|BARD1|ERCC1|BABAM2|CIB1|TP53BP1|RAD52|RAD21|MRE11|MAPK8|APTX|CHEK2|NHEJ1|UIMC1	http://amigo.geneontology.org/amigo/term/GO:0006302
RNA phosphodiester bond hydrolysis, exonucleolytic	Gene Ontology	GO:0090503	7	33	0.0128546	0.0682283	PAN3|PAN2|CNOT6L|PARN|CNOT2|CNOT1|DIS3L	http://amigo.geneontology.org/amigo/term/GO:0090503
protein K48-linked deubiquitination	Gene Ontology	GO:0071108	7	33	0.0128546	0.0682283	USP8|DESI2|OTUD4|MINDY3|USP15|USP34|ATXN3	http://amigo.geneontology.org/amigo/term/GO:0071108
positive regulation of DNA repair	Gene Ontology	GO:0045739	7	33	0.0128546	0.0682283	BRCA1|NPAS2|ERCC6|RPS3|RNF8|BABAM2|UIMC1	http://amigo.geneontology.org/amigo/term/GO:0045739
fatty acid beta-oxidation	Gene Ontology	GO:0006635	9	49	0.0132143	0.0695428	PEX5|BDH2|HADHA|SCP2|ACADM|ACAD10|HSD17B4|ABCD3|ECHDC1	http://amigo.geneontology.org/amigo/term/GO:0006635
protein targeting	Gene Ontology	GO:0006605	8	41	0.0133431	0.069631	YWHAZ|NUP54|AP1M2|ERBIN|GABARAP|HPS4|KIF13B|RPL11	http://amigo.geneontology.org/amigo/term/GO:0006605
regulation of double-strand break repair via homologous recombination	Gene Ontology	GO:0010569	5	19	0.0137516	0.0707678	TEX15|RAD51AP1|CHEK1|SPIDR|FIGNL1	http://amigo.geneontology.org/amigo/term/GO:0010569
positive regulation of protein ubiquitination	Gene Ontology	GO:0031398	12	75	0.0137889	0.0707678	BRCA1|HUWE1|AXIN1|DNAJB2|UBQLN1|AIMP2|SENP2|FBXO4|CAV1|BCL10|FANCI|CUL3	http://amigo.geneontology.org/amigo/term/GO:0031398
positive regulation of canonical Wnt signaling pathway	Gene Ontology	GO:0090263	20	150	0.0140592	0.0715638	USP8|WLS|DDX3X|TBL1XR1|AXIN1|PSME2|USP47|WNK1|PSMD1|PSMD13|ATP6AP2|PSMA2|JUP|PSMA1|CAPRIN2|UBR5|KANK1|USP34|PSMC6|CAV1	http://amigo.geneontology.org/amigo/term/GO:0090263
nucleic acid phosphodiester bond hydrolysis	Gene Ontology	GO:0090305	18	131	0.0143903	0.0726533	PAN2|CNOT6L|DNA2|PARN|PLD3|MRE11|TSEN15|EXO1|TATDN1|PRORP|ASTE1|APEX1|POLD1|REXO5|TSEN2|ERCC1|RNASEK|APTX	http://amigo.geneontology.org/amigo/term/GO:0090305
intracellular transport of virus	Gene Ontology	GO:0075733	9	50	0.0150212	0.0747733	XPO1|AAAS|NUP54|SEC13|NUP85|NUP43|UBA52|KPNA1|NUP214	http://amigo.geneontology.org/amigo/term/GO:0075733
tRNA export from nucleus	Gene Ontology	GO:0006409	7	34	0.0151153	0.0747733	AAAS|XPOT|NUP54|SEC13|NUP85|NUP43|NUP214	http://amigo.geneontology.org/amigo/term/GO:0006409
cell projection organization	Gene Ontology	GO:0030030	25	201	0.0152918	0.0747733	ITGB1|CCDC66|IFT20|ATP6V1D|KIAA0586|CEP162|CCDC88A|CDK10|MKS1|ENTR1|AURKA|OFD1|CUL3|C2CD3|SSX2IP|PTPDC1|FAM149B1|TMEM67|RO60|KIF24|KIF27|RFX2|FLNA|WDR19|ASAP1	http://amigo.geneontology.org/amigo/term/GO:0030030
methylation	Gene Ontology	GO:0032259	25	201	0.0152918	0.0747733	PCMT1|CARM1|TRMT2B|CARNMT1|TRMT11|THUMPD3|EEF1AKNMT|DNMT1|METTL16|KMT2C|ASH1L|PRMT3|SUV39H2|PRMT7|COMT|SETD5|SHMT2|ICMT|DPH5|NSUN2|METTL6|NSUN6|NSD1|CMTR2|CMTR1	http://amigo.geneontology.org/amigo/term/GO:0032259
cellular response to oxidative stress	Gene Ontology	GO:0034599	15	104	0.0160562	0.0778978	STAU1|ALDH3B1|SLC11A2|SIRT2|SELENON|NFE2L2|PARK7|STX2|PPARGC1A|PRDX1|RAD52|GPX8|NFE2L1|PPIA|TXNRD1	http://amigo.geneontology.org/amigo/term/GO:0034599
nucleobase-containing small molecule interconversion	Gene Ontology	GO:0015949	6	27	0.0166044	0.0793177	NME1|DCTD|AK6|RRM2|GLRX|TXNRD1	http://amigo.geneontology.org/amigo/term/GO:0015949
posttranscriptional regulation of gene expression	Gene Ontology	GO:0010608	6	27	0.0166044	0.0793177	LARP4|PUM2|FBXO4|MATR3|METTL16|CAV1	http://amigo.geneontology.org/amigo/term/GO:0010608
autophagy	Gene Ontology	GO:0006914	23	183	0.0173391	0.0818901	SIRT2|HMGB1|EI24|WDR41|OPTN|GABARAPL1|WDR45|PARK7|UBQLN1|GABARAP|ULK3|AMBRA1|ATG10|ATG4B|ATG4A|DRAM2|TEX264|ATG4C|TRAPPC4|TBC1D17|ZKSCAN3|HDAC10|PIK3CB	http://amigo.geneontology.org/amigo/term/GO:0006914
cellular protein modification process	Gene Ontology	GO:0006464	15	105	0.0174139	0.0818901	UBE2I|RPN2|ABL2|SERP1|HLCS|FBXL2|PCMT1|UBE2D3|MCRS1|RABGGTB|UBA52|RIMKLB|UBA3|ICMT|DUSP12	http://amigo.geneontology.org/amigo/term/GO:0006464
cellular response to ionizing radiation	Gene Ontology	GO:0071479	7	35	0.0176449	0.0818901	SPIDR|HUS1|EEF1D|RPL26|FIGNL1|RAD51AP1|FBXO4	http://amigo.geneontology.org/amigo/term/GO:0071479
in utero embryonic development	Gene Ontology	GO:0001701	27	224	0.0176703	0.0818901	C2CD3|HINFP|SMAD4|COPS3|POLG2|SMAD2|N4BP2L2|POLB|TEAD4|STIL|GLI3|RPGRIP1L|CUL3|ITGB1|LY6E|NSRP1|SALL4|VEGFA|SLC39A1|HM13|INPP5B|NSUN2|ADCY9|TERF2|WDR19|SIN3A|FUT8	http://amigo.geneontology.org/amigo/term/GO:0001701
protein import into nucleus	Gene Ontology	GO:0006606	13	87	0.0182918	0.0841425	TNPO2|TNPO3|TNPO1|PHB2|SEC13|NUP62CL|NUP85|KPNA1|NUP214|RPAIN|TSC2|ADAR|RANBP17	http://amigo.geneontology.org/amigo/term/GO:0006606
aggrephagy	Gene Ontology	GO:0035973	6	28	0.0197618	0.0870361	ARL13B|UBQLN1|PARK7|DYNC1I2|UBA52|DYNC1LI2	http://amigo.geneontology.org/amigo/term/GO:0035973
nucleocytoplasmic transport	Gene Ontology	GO:0006913	6	28	0.0197618	0.0870361	XPO1|AAAS|NUP54|RSRC1|NUP62CL|NUP85	http://amigo.geneontology.org/amigo/term/GO:0006913
negative regulation of intrinsic apoptotic signaling pathway	Gene Ontology	GO:2001243	6	28	0.0197618	0.0870361	HELLS|HERPUD1|DDX3X|FIGNL1|NDUFS3|VDAC2	http://amigo.geneontology.org/amigo/term/GO:2001243
positive regulation of microtubule polymerization	Gene Ontology	GO:0031116	6	28	0.0197618	0.0870361	DRG1|NIN|CLASP1|NUMA1|CLIP1|RPS3	http://amigo.geneontology.org/amigo/term/GO:0031116
protein export from nucleus	Gene Ontology	GO:0006611	6	28	0.0197618	0.0870361	XPO1|XPO6|ADAR|RANBP17|NUP214|RANBP3	http://amigo.geneontology.org/amigo/term/GO:0006611
cellular response to glucagon stimulus	Gene Ontology	GO:0071377	6	28	0.0197618	0.0870361	GNAS|ADCY9|PRKAR1A|PRKAR1B|PRKACB|ASS1	http://amigo.geneontology.org/amigo/term/GO:0071377
protein sumoylation	Gene Ontology	GO:0016925	10	61	0.0200046	0.087485	UBE2I|AAAS|CDKN2A|NUP54|NUP85|NUP43|PIAS3|NSMCE2|NUP214|RNF212	http://amigo.geneontology.org/amigo/term/GO:0016925
DNA biosynthetic process	Gene Ontology	GO:0071897	7	36	0.0204582	0.0888428	LIN9|POLG2|POLD1|POLB|POLL|POLK|LIG1	http://amigo.geneontology.org/amigo/term/GO:0071897
small GTPase mediated signal transduction	Gene Ontology	GO:0007264	16	117	0.0210774	0.0908964	TNK2|RERG|DOCK9|PLD1|RUFY1|CCDC88A|RAP1B|RHOU|KRIT1|TIAM2|RAPGEF2|GDI2|RHEB|RHOF|BCAR3|NUCB2	http://amigo.geneontology.org/amigo/term/GO:0007264
positive regulation of peptidyl-serine phosphorylation	Gene Ontology	GO:0033138	13	89	0.0217557	0.0931743	VEGFA|BAG4|TBK1|CD44|PARK7|MAPKAP1|TFRC|ARRB2|AXIN1|CAPRIN2|EIF4G1|BCAR3|CAV1	http://amigo.geneontology.org/amigo/term/GO:0033138
microtubule-based movement	Gene Ontology	GO:0007018	12	80	0.0222046	0.0944456	DNAH1|KTN1|RACGAP1|KIF24|KIF27|DYNC1I2|KIF13B|KIF2C|DYNC1LI2|KIF20B|KIFC3|DNHD1	http://amigo.geneontology.org/amigo/term/GO:0007018
lactation	Gene Ontology	GO:0007595	8	45	0.0228114	0.0960518	NME1|ZBTB7B|SOCS2|DDR1|APRT|VEGFA|PAM|CAV1	http://amigo.geneontology.org/amigo/term/GO:0007595
ribosome biogenesis	Gene Ontology	GO:0042254	14	99	0.0228916	0.0960518	XPO1|MRPL36|DDX3X|GTPBP10|RBIS|FCF1|RPLP0|RCL1|PES1|SNU13|UTP15|NVL|RIOX2|GAR1	http://amigo.geneontology.org/amigo/term/GO:0042254
negative regulation of insulin receptor signaling pathway	Gene Ontology	GO:0046627	7	37	0.023569	0.0975758	NCK1|NCOA5|GRB10|TNS2|KANK1|PTPN2|TSC2	http://amigo.geneontology.org/amigo/term/GO:0046627
nucleotide-excision repair, DNA incision, 5'-to lesion	Gene Ontology	GO:0006296	7	37	0.023569	0.0975758	ERCC1|XPA|RFC1|POLD1|UBA52|RFC4|POLK	http://amigo.geneontology.org/amigo/term/GO:0006296
regulation of transcription initiation from RNA polymerase II promoter	Gene Ontology	GO:0060260	9	54	0.0240907	0.098013	ZNF45|CDKN2A|MED31|MED24|TCF7L2|CDK1|CBFB|TNRC6A|AGO4	http://amigo.geneontology.org/amigo/term/GO:0060260
positive regulation of translation	Gene Ontology	GO:0045727	12	81	0.0242643	0.098013	PLXNB2|LARP4|PLD1|LARP4B|CIRBP|RPL26|EIF3E|PAIP1|DDX3X|FXR1|SERP1|DDX39B	http://amigo.geneontology.org/amigo/term/GO:0045727
COPII vesicle coating	Gene Ontology	GO:0048208	10	63	0.0246177	0.098013	TRAPPC9|BET1|CTSC|SEC13|CD59|TRAPPC4|PPP6R3|TFG|SEC31A|CUL3	http://amigo.geneontology.org/amigo/term/GO:0048208
regulation of transcription from RNA polymerase II promoter in response to hypoxia	Gene Ontology	GO:0061418	11	72	0.0246216	0.098013	EGLN1|PSME2|CUL2|PSMD1|PSMD13|PSMA2|UBA52|PSMA1|VEGFA|ELOC|PSMC6	http://amigo.geneontology.org/amigo/term/GO:0061418
apoptotic signaling pathway	Gene Ontology	GO:0097190	11	72	0.0246216	0.098013	TM2D1|FASTK|ANXA6|RAI14|CASP8|MAP3K5|CASP10|DAP3|IFI27L1|SENP1|CAV1	http://amigo.geneontology.org/amigo/term/GO:0097190
cellular response to hydrogen peroxide	Gene Ontology	GO:0070301	11	72	0.0246216	0.098013	STAT6|CYP1B1|NFE2L2|PARK7|MAP3K5|APEX1|CDK1|FXN|RPS3|PLEKHA1|KDM6B	http://amigo.geneontology.org/amigo/term/GO:0070301
rRNA processing	Gene Ontology	GO:0006364	25	210	0.0249784	0.0987999	RPS15|RPL6|RPLP0|RPL35A|PES1|RPS2|RPL41|RPL26|RPS9|UTP15|GAR1|RPL36A|CDKN2A|RBFA|RCL1|RPL15|RPL17|SNU13|NPM3|FCF1|RPL32|NOL8|UBA52|NVL|RPL11	http://amigo.geneontology.org/amigo/term/GO:0006364
cytoskeleton-dependent cytokinesis	Gene Ontology	GO:0061640	5	22	0.0255964	0.100603	IST1|SEPTIN10|SEPTIN9|SEPTIN2|SEPTIN7	http://amigo.geneontology.org/amigo/term/GO:0061640
metabolic process	Gene Ontology	GO:0008152	23	190	0.0257872	0.100716	HADHA|MUTYH|IDE|PAM|OGG1|DNA2|EEF1AKNMT|DCTD|UGDH|PFKL|PKM|ACACA|MTHFR|SRR|GANC|PDE10A|MAN1B1|HYAL3|HLCS|PFKFB2|NEIL3|HLTF|MOGS	http://amigo.geneontology.org/amigo/term/GO:0008152
vesicle-mediated transport	Gene Ontology	GO:0016192	32	285	0.0266968	0.103617	AP1M2|HPS4|ARFGAP2|AP1S1|TSC2|SEC31A|COPZ1|BET1|OPTN|CNIH4|SEC23B|ARF4|SYT12|GOLGA4|CUL3|COPA|COPE|SEC13|STX16|OSBPL1A|GDI2|ZW10|VAMP4|HSPA14|SFT2D2|TFG|STX2|TRAPPC4|AP1G1|YIPF1|MYO5A|GOSR1	http://amigo.geneontology.org/amigo/term/GO:0016192
negative regulation of protein kinase B signaling	Gene Ontology	GO:0051898	10	64	0.0271906	0.104449	DLG1|PIK3CB|DAG1|CIB1|ARRB2|PLEKHA1|PPARA|PHLPP2|TSC2|RACK1	http://amigo.geneontology.org/amigo/term/GO:0051898
regulation of translational initiation	Gene Ontology	GO:0006446	6	30	0.0272476	0.104449	EIF3K|CSDE1|EIF4G1|EIF3E|PAIP1|EIF2AK4	http://amigo.geneontology.org/amigo/term/GO:0006446
SCF-dependent proteasomal ubiquitin-dependent protein catabolic process	Gene Ontology	GO:0031146	13	92	0.027836	0.10575	SKP2|PSMD1|FBXL2|PSME2|FBXL4|PSMD13|PSMA2|PSMA1|FBXO4|FBXO31|PSMC6|FBXO38|CUL2	http://amigo.geneontology.org/amigo/term/GO:0031146
cytoskeleton organization	Gene Ontology	GO:0007010	21	171	0.0279274	0.10575	ZMYM3|DMD|MICAL2|LARP4|DIAPH1|NEDD9|TUBB6|SPTAN1|DST|SS18|CAP1|PRPF40A|ABI2|PALLD|MICAL3|ABLIM1|RHOU|ARHGAP10|ADD3|ELMO2|MARK1	http://amigo.geneontology.org/amigo/term/GO:0007010
regulation of cell differentiation	Gene Ontology	GO:0045595	8	47	0.0289874	0.108334	LTBP4|TFAP2A|PPP2CA|ST7|GLI3|PLEKHB2|BCL6|FGFR1	http://amigo.geneontology.org/amigo/term/GO:0045595
negative regulation of protein ubiquitination	Gene Ontology	GO:0031397	9	56	0.0298487	0.108334	HDAC8|PARK7|FYN|SENP2|RPS3|PRMT3|ARRB2|CAMLG|CAV1	http://amigo.geneontology.org/amigo/term/GO:0031397
regulation of protein phosphorylation	Gene Ontology	GO:0001932	10	65	0.0299496	0.108334	PLXNB2|PTK2|PPP2CA|CCDC88A|ITPKB|ARRB2|PRKAR1A|PRKAR1B|HUS1|RICTOR	http://amigo.geneontology.org/amigo/term/GO:0001932
regulation of transcription, DNA-templated	Gene Ontology	GO:0006355	131	1422	0.0305928	0.108334	RNF14|ZFX|TRIM16|OGG1|ZNF140|ZNF146|SIX4|NFE2L2|NFE2L1|ZNF707|ZNF783|SMAD4|ZNF266|ZNF573|ZNF786|TLE2|ZNF664|DMTF1|YAF2|ZNF45|ZMYND8|CASZ1|ZNF41|ZNF680|SAFB|PCGF1|CNBP|PPP2CA|ZNF761|PQBP1|RFX2|ZKSCAN3|RNF6|HDAC10|MTA3|ZNF562|ZNF561|ZNF195|DMD|HINFP|RPL6|FUBP1|CARM1|SUB1|PPARGC1A|JMJD1C|CHEK2|NR1H3|TCF3|MED31|TRRAP|HOXC10|PAX6|ZNF23|SCMH1|PHF20|MGA|PPARG|SRRT|MEF2A|CREM|NSD1|ASCC2|ASCC1|LIN54|NAB1|…	http://amigo.geneontology.org/amigo/term/GO:0006355
cellular protein-containing complex assembly	Gene Ontology	GO:0034622	5	23	0.0306467	0.108334	USH1C|DMD|CSNK2B|AXIN1|DNAJB12	http://amigo.geneontology.org/amigo/term/GO:0034622
nucleotide-binding oligomerization domain containing signaling pathway	Gene Ontology	GO:0070423	5	23	0.0306467	0.108334	TAB3|UBA52|CYLD|IKBKG|CASP8	http://amigo.geneontology.org/amigo/term/GO:0070423
nucleotide-excision repair, DNA damage recognition	Gene Ontology	GO:0000715	5	23	0.0306467	0.108334	COPS3|GPS1|XPA|UBA52|COPS7A	http://amigo.geneontology.org/amigo/term/GO:0000715
pyruvate metabolic process	Gene Ontology	GO:0006090	5	23	0.0306467	0.108334	PDHX|PDHA1|PFKFB2|LDHA|ME3	http://amigo.geneontology.org/amigo/term/GO:0006090
stress granule assembly	Gene Ontology	GO:0034063	5	23	0.0306467	0.108334	PUM2|CIRBP|DDX3X|CSDE1|BICD1	http://amigo.geneontology.org/amigo/term/GO:0034063
peroxisome organization	Gene Ontology	GO:0007031	5	23	0.0306467	0.108334	PEX1|PEX5|ABCD3|SCP2|TMEM135	http://amigo.geneontology.org/amigo/term/GO:0007031
viral protein processing	Gene Ontology	GO:0019082	7	39	0.0307344	0.108334	ST3GAL3|UBE2I|RPN2|MOGS|MAN1B1|GALNT1|FUT8	http://amigo.geneontology.org/amigo/term/GO:0019082
mitotic spindle assembly	Gene Ontology	GO:0090307	7	39	0.0307344	0.108334	AAAS|CLASP1|STAG2|STAG1|CEP192|FLNA|CHEK2	http://amigo.geneontology.org/amigo/term/GO:0090307
protein glycosylation	Gene Ontology	GO:0006486	21	173	0.031224	0.108334	ST3GAL3|KRTCAP2|ENTPD5|ALG9|RPN2|TMEM258|ALG1|ALG6|ALG8|GALNT1|DOLPP1|POGLUT1|SERP1|TMTC4|MAN1B1|FKTN|ALG10|GALNT7|POFUT2|B4GALT4|FUT8	http://amigo.geneontology.org/amigo/term/GO:0006486
regulation of cell motility	Gene Ontology	GO:2000145	6	31	0.0316083	0.108334	CCDC125|DIAPH1|SSX2IP|ABL2|NRG4|MEMO1	http://amigo.geneontology.org/amigo/term/GO:2000145
aerobic respiration	Gene Ontology	GO:0009060	6	31	0.0316083	0.108334	FXN|ME3|SURF1|SDHC|ADSL|MTFR1L	http://amigo.geneontology.org/amigo/term/GO:0009060
protein monoubiquitination	Gene Ontology	GO:0006513	6	31	0.0316083	0.108334	FBXL2|HUWE1|UBE2D3|UBE3D|FANCL|CUL3	http://amigo.geneontology.org/amigo/term/GO:0006513
cristae formation	Gene Ontology	GO:0042407	6	31	0.0316083	0.108334	SPG7|APOO|ATP5PF|TAZ|ATP5MF|DMAC2L	http://amigo.geneontology.org/amigo/term/GO:0042407
cell migration	Gene Ontology	GO:0016477	29	257	0.0317501	0.108334	TGFBR3|PHB2|CD151|NEDD9|USP45|CCDC88A|PIK3CB|PRPF40A|ARF4|JUP|CDC42BPA|CUL3|ITGB1|LAMA5|PEAK1|CD44|RHOU|RHOF|TAOK2|FGFR1|NCK1|ABI2|PIP5K1A|SCRIB|CDK1|PALLD|ADGRG1|ELMO2|FUT8	http://amigo.geneontology.org/amigo/term/GO:0016477
positive regulation of I-kappaB kinase/NF-kappaB signaling	Gene Ontology	GO:0043123	22	184	0.032447	0.108408	WLS|CASP10|IKBKG|S100A13|ATP2C1|TBK1|MAP3K3|FYN|UNC5CL|TFRC|TRAF3IP2|APOL3|SLC44A2|LGALS1|BCL10|UBE2I|TAB3|EEF1D|CASP8|RBCK1|FLNA|TFG	http://amigo.geneontology.org/amigo/term/GO:0043123
negative regulation of canonical Wnt signaling pathway	Gene Ontology	GO:0090090	22	184	0.032447	0.108408	TLE3|TLE2|PSMD1|NPHP3|UBAC2|PSMD13|DAB2|CAV1|PSMA2|AXIN1|RUVBL2|INVS|DVL2|GLI3|PSMA1|PSMC6|CUL3|DAB2IP|PSME2|TCF7L2|CYLD|HECW1	http://amigo.geneontology.org/amigo/term/GO:0090090
response to ionizing radiation	Gene Ontology	GO:0010212	8	48	0.0324701	0.108408	BRCA1|RNF8|INIP|BABAM2|NABP2|NHEJ1|UIMC1|RFWD3	http://amigo.geneontology.org/amigo/term/GO:0010212
negative regulation of GTPase activity	Gene Ontology	GO:0034260	8	48	0.0324701	0.108408	TNK2|GPS1|WNK1|DAB2IP|RDX|CDC42SE1|ARRB2|BCAS3	http://amigo.geneontology.org/amigo/term/GO:0034260
activation of protein kinase activity	Gene Ontology	GO:0032147	10	66	0.0329007	0.109258	DLG1|AXIN1|CLSPN|CCDC88A|HMGB1|WNK1|VEGFA|TAOK2|DBF4B|BORA	http://amigo.geneontology.org/amigo/term/GO:0032147
transcription, DNA-templated	Gene Ontology	GO:0006351	15	114	0.0338886	0.111438	DRG1|RNPS1|HINFP|POLR2D|GTF2H2C|THRB|LIN9|GPBP1|MEF2A|COL4A2|TCEANC|TEAD4|POLR3C|LIN52|POLR2J3	http://amigo.geneontology.org/amigo/term/GO:0006351
double-strand break repair via homologous recombination	Gene Ontology	GO:0000724	12	85	0.0339158	0.111438	BRCA1|SPIDR|RFWD3|MRE11|SMC5|RAD51AP1|RAD52|NSMCE2|HUS1|RNF138|POLL|NABP2	http://amigo.geneontology.org/amigo/term/GO:0000724
nucleotide-excision repair	Gene Ontology	GO:0006289	7	40	0.0348115	0.113779	ERCC1|XPA|HUS1|POLL|ATXN3|OGG1|GTF2H2C	http://amigo.geneontology.org/amigo/term/GO:0006289
telomere maintenance	Gene Ontology	GO:0000723	8	49	0.0362274	0.115918	TERF2|DNA2|HUS1|APEX1|POLD1|FBXO4|MRE11|ATR	http://amigo.geneontology.org/amigo/term/GO:0000723
canonical glycolysis	Gene Ontology	GO:0061621	5	24	0.03628	0.115918	ALDOA|ENO1|ENO3|PFKL|PKM	http://amigo.geneontology.org/amigo/term/GO:0061621
intermediate filament cytoskeleton organization	Gene Ontology	GO:0045104	5	24	0.03628	0.115918	ERBIN|DST|MACF1|PLEC|ATXN3	http://amigo.geneontology.org/amigo/term/GO:0045104
cellular senescence	Gene Ontology	GO:0090398	5	24	0.03628	0.115918	TERF2|ULK3|CDKN2A|SMC5|NSMCE2	http://amigo.geneontology.org/amigo/term/GO:0090398
microtubule bundle formation	Gene Ontology	GO:0001578	6	32	0.0363993	0.115918	AAAS|CCDC66|CLASP1|NUMA1|CLIP1|PRC1	http://amigo.geneontology.org/amigo/term/GO:0001578
phosphatidylinositol biosynthetic process	Gene Ontology	GO:0006661	11	77	0.0381843	0.120982	SH3YL1|MTMR14|MTMR12|RUFY1|PIK3CB|PIP5K1A|FIG4|PLEKHA1|PLEKHA8|MTMR2|PI4KB	http://amigo.geneontology.org/amigo/term/GO:0006661
positive regulation of interferon-beta production	Gene Ontology	GO:0032728	7	41	0.0392315	0.123669	DDX3X|TBK1|HMGB1|OAS1|POLR3G|POLR3C|FLOT1	http://amigo.geneontology.org/amigo/term/GO:0032728
regulation of alternative mRNA splicing, via spliceosome	Gene Ontology	GO:0000381	9	59	0.040184	0.125656	RBM4|RBFOX2|THRAP3|SRSF2|HNRNPA1|FXR1|RNPS1|RBM15|NSRP1	http://amigo.geneontology.org/amigo/term/GO:0000381
cytoplasmic microtubule organization	Gene Ontology	GO:0031122	8	50	0.0402667	0.125656	CCDC88A|DST|FIGNL1|CLIP1|CIB1|IFT172|WDR73|TUBGCP4	http://amigo.geneontology.org/amigo/term/GO:0031122
positive regulation of neuron projection development	Gene Ontology	GO:0010976	16	127	0.0412649	0.128127	TWF1|PLXNB2|DMD|NME1|ANKRD27|NFE2L2|FYN|DAB2IP|TENM3|FIG4|RAPGEF2|PPP1R9A|BAIAP2|ABL2|FBXO38|NCK1	http://amigo.geneontology.org/amigo/term/GO:0010976
protein autoprocessing	Gene Ontology	GO:0016540	5	25	0.0425087	0.130683	PISD|CASP4|FXN|OMA1|FAM111A	http://amigo.geneontology.org/amigo/term/GO:0016540
regulation of transforming growth factor beta receptor signaling pathway	Gene Ontology	GO:0017015	5	25	0.0425087	0.130683	TGFBR3|SMAD4|LTBP4|ZEB1|SMAD2	http://amigo.geneontology.org/amigo/term/GO:0017015
histone deacetylation	Gene Ontology	GO:0016575	7	42	0.0440025	0.134609	SIRT2|TBL1XR1|TRERF1|HDAC8|HDAC10|SIN3A|MTA3	http://amigo.geneontology.org/amigo/term/GO:0016575
apoptotic process	Gene Ontology	GO:0006915	67	692	0.0450056	0.137002	DDIAS|TM2D1|ZDHHC16|DAB2|AIMP2|UBE2D3|USP53|CASP10|ZFAND6|ITGB3BP|CASP7|RPS3|POLB|BLCAP|SLTM|MAP3K5|HINT1|EI24|DRAM2|AXIN1|CDK1|PRAME|CSRNP2|GABARAP|FASTK|PEA15|CTSC|CIB1|ESPL1|BAG6|BCL2L13|SAP30BP|BCL7C|CHEK1|NR3C1|CDKN2A|DDX3X|RAD21|IFI27L1|NR4A1|DAB2IP|CASP4|FXR1|CLPTM1L|TNFAIP8|TP53BP2|LGALS1|BCL10|TAOK2|RACK1|TAF6|NME6|CARD8|G2E3|PPP2CA|CHEK2|DAP3|CASP8|MELK|MEF2A|DELE1|PPIA|MINDY3|BABAM2|PR…	http://amigo.geneontology.org/amigo/term/GO:0006915
negative regulation of protein kinase activity	Gene Ontology	GO:0006469	12	89	0.0460302	0.138593	PRKRIP1|CDKN2A|NCK1|QARS1|PARK7|WNK1|WARS1|CIB1|NF2|TSC2|PPIA|PRKAR1A	http://amigo.geneontology.org/amigo/term/GO:0006469
mRNA splicing, via spliceosome	Gene Ontology	GO:0000398	28	255	0.0461271	0.138593	RBM6|RBM4|ELAVL2|SLU7|PPIL3|HNRNPH1|HNRNPH3|CPSF7|TXNL4A|ZRSR2|DDX39B|SRSF2|PRPF40A|PCBP2|HNRNPA2B1|RBM15|HNRNPC|RNPS1|HNRNPA1|LSM2|POLR2D|SNU13|USP39|RSRC1|SRRT|PQBP1|DDX46|PPIH	http://amigo.geneontology.org/amigo/term/GO:0000398
metal ion transport	Gene Ontology	GO:0030001	6	34	0.0473135	0.138593	SLC41A1|SLC39A11|SLC11A2|ATP1B3|SLC39A9|SLC39A1	http://amigo.geneontology.org/amigo/term/GO:0030001
positive regulation of defense response to virus by host	Gene Ontology	GO:0002230	6	34	0.0473135	0.138593	ZDHHC11|PQBP1|ERCC6|EIF2AK4|TRAF3IP2|SIN3A	http://amigo.geneontology.org/amigo/term/GO:0002230
tRNA modification	Gene Ontology	GO:0006400	6	34	0.0473135	0.138593	WDR4|NSUN2|NSUN6|TRIT1|AARS1|CDK5RAP1	http://amigo.geneontology.org/amigo/term/GO:0006400
positive regulation of telomere maintenance via telomerase	Gene Ontology	GO:0032212	6	34	0.0473135	0.138593	HMBOX1|PARN|HNRNPA1|CCT7|ATR|FBXO4	http://amigo.geneontology.org/amigo/term/GO:0032212
reciprocal meiotic recombination	Gene Ontology	GO:0007131	6	34	0.0473135	0.138593	RAD21|MRE11|MSH3|MLH1|CCNB1IP1|RNF212	http://amigo.geneontology.org/amigo/term/GO:0007131
positive regulation of protein localization to nucleus	Gene Ontology	GO:1900182	6	34	0.0473135	0.138593	CDKN2A|PARK7|GTSE1|FYN|CDK1|TFRC	http://amigo.geneontology.org/amigo/term/GO:1900182
regulation of cell shape	Gene Ontology	GO:0008360	18	150	0.0479659	0.139277	PLXNB2|DLG1|PTK2|DIAPH1|FYN|RDX|RHOU|CDC42SE1|SHROOM3|VEGFA|PRPF40A|BAIAP2|ALDOA|PLXND1|S100A13|RHOF|TAOK2|CFDP1	http://amigo.geneontology.org/amigo/term/GO:0008360
negative regulation of G2/M transition of mitotic cell cycle	Gene Ontology	GO:0010972	9	61	0.0482791	0.139277	RAD21|PSMD1|USP47|PSME2|PSMD13|PSMA2|PSMA1|AURKA|PSMC6	http://amigo.geneontology.org/amigo/term/GO:0010972
endocytic recycling	Gene Ontology	GO:0032456	8	52	0.0492174	0.139277	VPS26C|EIPR1|VPS29|ACAP2|ANKRD27|ENTR1|VPS52|KIAA1109	http://amigo.geneontology.org/amigo/term/GO:0032456
heme biosynthetic process	Gene Ontology	GO:0006783	5	26	0.0493411	0.139277	PPOX|NFE2L1|FXN|SLC11A2|FECH	http://amigo.geneontology.org/amigo/term/GO:0006783
male meiotic nuclear division	Gene Ontology	GO:0007140	5	26	0.0493411	0.139277	TEX15|AGO4|MLH1|FANCA|FIGNL1	http://amigo.geneontology.org/amigo/term/GO:0007140
execution phase of apoptosis	Gene Ontology	GO:0097194	5	26	0.0493411	0.139277	CASP10|DNM1L|CASP4|CASP8|CASP7	http://amigo.geneontology.org/amigo/term/GO:0097194
spliceosomal complex assembly	Gene Ontology	GO:0000245	5	26	0.0493411	0.139277	USP39|ZRSR2|SCAF11|DDX39B|TXNL4A	http://amigo.geneontology.org/amigo/term/GO:0000245
receptor clustering	Gene Ontology	GO:0043113	5	26	0.0493411	0.139277	DLG1|FLNA|SCRIB|DLG4|PICK1	http://amigo.geneontology.org/amigo/term/GO:0043113
DNA duplex unwinding	Gene Ontology	GO:0032508	11	81	0.0522491	0.146156	TWNK|DNA2|DDX3X|SUB1|RFC4|RUVBL2|ERCC6|NAV2|CHD2|MRE11|ATRX	http://amigo.geneontology.org/amigo/term/GO:0032508
regulation of gene silencing by miRNA	Gene Ontology	GO:0060964	11	81	0.0522491	0.146156	AAAS|NUP54|EIF4G1|NUP85|NUP43|PUM2|POLR2D|TNRC6A|NUP214|SEC13|AGO2	http://amigo.geneontology.org/amigo/term/GO:0060964
mesoderm formation	Gene Ontology	GO:0001707	6	35	0.0534519	0.14885	WLS|SMAD2|PRKAR1A|TXNRD1|POFUT2|NF2	http://amigo.geneontology.org/amigo/term/GO:0001707
negative regulation of smoothened signaling pathway	Gene Ontology	GO:0045879	5	27	0.0567813	0.156716	GLI3|IFT172|RACK1|KCTD21|ULK3	http://amigo.geneontology.org/amigo/term/GO:0045879
stress-activated MAPK cascade	Gene Ontology	GO:0051403	5	27	0.0567813	0.156716	MAPK8|UBA52|IKBKG|TAOK2|MAP3K5	http://amigo.geneontology.org/amigo/term/GO:0051403
RNA phosphodiester bond hydrolysis, endonucleolytic	Gene Ontology	GO:0090502	9	63	0.0573844	0.156999	TSNAX|EXO1|PRORP|APEX1|EDC3|UBXN8|TSEN2|RNASEK|AGO2	http://amigo.geneontology.org/amigo/term/GO:0090502
aging	Gene Ontology	GO:0007568	21	185	0.0573892	0.156999	CASP7|RPN2|GPX4|DMD|NFE2L2|CTSC|CARM1|ASS1|PPARGC1A|APEX1|ATP2B1|SRR|ENO3|MBD1|COL4A2|PPP1R9A|FBXO4|SIN3A|DAG1|OGG1|POLB	http://amigo.geneontology.org/amigo/term/GO:0007568
activation of protein kinase B activity	Gene Ontology	GO:0032148	6	36	0.0600506	0.16172	CCDC88A|PARK7|MAPKAP1|OSBPL8|RICTOR|PPIA	http://amigo.geneontology.org/amigo/term/GO:0032148
renal water homeostasis	Gene Ontology	GO:0003091	6	36	0.0600506	0.16172	AQP3|GNAS|ADCY9|PRKAR1A|PRKAR1B|PRKACB	http://amigo.geneontology.org/amigo/term/GO:0003091
gastrulation	Gene Ontology	GO:0007369	6	36	0.0600506	0.16172	SMAD4|SMAD2|POGLUT1|CUL3|TXNRD1|RACK1	http://amigo.geneontology.org/amigo/term/GO:0007369
Wnt signaling pathway	Gene Ontology	GO:0016055	25	229	0.0601567	0.16172	TLE3|TLE2|WLS|NPHP3|UBAC2|DAB2|AXIN1|CCDC88A|VPS29|INVS|DVL2|MARK1|RNF138|ZBTB33|CUL3|MACF1|DDX3X|SENP2|TRABD2A|USP34|LRRFIP2|TCF7L2|UBA52|CYLD|CSNK2B	http://amigo.geneontology.org/amigo/term/GO:0016055
photoreceptor cell maintenance	Gene Ontology	GO:0045494	7	45	0.0604843	0.1619	DRAM2|CLCN3|CRB1|ERCC6|NPHP3|USP45|USH1C	http://amigo.geneontology.org/amigo/term/GO:0045494
viral life cycle	Gene Ontology	GO:0019058	12	93	0.060836	0.162142	ITGB1|AAAS|NUP54|SEC13|DYNC1I2|RBBP7|NUP85|NUP43|UBA52|DYNC1LI2|NUP214|PPIA	http://amigo.geneontology.org/amigo/term/GO:0019058
negative regulation of transcription by RNA polymerase II	Gene Ontology	GO:0000122	82	880	0.0611836	0.162372	SARS1|NKAP|HINFP|SIRT2|SMAD4|HDAC8|HMGB1|RFC1|PHF19|SMAD2|DNMT1|CNBP|N4BP2L2|CUL3|DAB2|CBX5|SMARCA4|NCOR1|CAV1|DLG1|DNAJC17|ZNF891|SIN3A|HCFC2|HCFC1|HMBOX1|TFAP2A|ZHX3|ZHX1|THRB|ZKSCAN3|MEF2A|ZNF343|GLI3|ZNF266|CBFB|HNRNPA2B1|LCOR|CNOT2|CNOT1|HDGF|NR1H3|TDG|PCGF1|NR3C1|TCF3|ZBTB7B|MAZ|XPO1|SUV39H2|DAB2IP|STAT6|UBE2D3|PPARG|PAX6|VEGFA|ZNF140|BCOR|PPARA|PTPN2|TRPS1|ZEB1|ZBTB33|ENO1|LRRFIP1|UBE2I|NC…	http://amigo.geneontology.org/amigo/term/GO:0000122
protein localization to plasma membrane	Gene Ontology	GO:0072659	18	155	0.0622959	0.16462	DLG1|ANXA2|IFT20|LAMA5|BAG4|JUP|CACNB2|PIP5K1A|SCP2|RDX|ATP1B3|SLMAP|PPIL2|TTC7A|FLOT1|RAPGEF2|FLNA|MYO5A	http://amigo.geneontology.org/amigo/term/GO:0072659
regulation of I-kappaB kinase/NF-kappaB signaling	Gene Ontology	GO:0043122	5	28	0.064829	0.168627	DAB2IP|ZFAND6|CARD8|OPTN|IKBKG	http://amigo.geneontology.org/amigo/term/GO:0043122
activation of innate immune response	Gene Ontology	GO:0002218	5	28	0.064829	0.168627	HMGB1|TBK1|PQBP1|MATR3|SIN3A	http://amigo.geneontology.org/amigo/term/GO:0002218
negative regulation of peptidyl-serine phosphorylation	Gene Ontology	GO:0033137	5	28	0.064829	0.168627	PDE4D|CAV1|DMD|NCK1|RACK1	http://amigo.geneontology.org/amigo/term/GO:0033137
cellular response to UV	Gene Ontology	GO:0034644	8	55	0.0648982	0.168627	TAF1|RUVBL2|USP47|RPL26|EIF2AK4|POLD1|ATR|POLK	http://amigo.geneontology.org/amigo/term/GO:0034644
protein O-linked glycosylation	Gene Ontology	GO:0006493	6	37	0.0671116	0.172931	EOGT|PGM3|POGLUT1|FKTN|GALNT7|GALNT1	http://amigo.geneontology.org/amigo/term/GO:0006493
regulation of exit from mitosis	Gene Ontology	GO:0007096	6	37	0.0671116	0.172931	SIRT2|CDC26|ANAPC16|ANAPC10|UBA52|ZW10	http://amigo.geneontology.org/amigo/term/GO:0007096
positive regulation of type I interferon production	Gene Ontology	GO:0032481	8	56	0.0707398	0.181526	STAT6|CRCP|LRRFIP1|TBK1|MRE11|PQBP1|POLR3G|POLR3C	http://amigo.geneontology.org/amigo/term/GO:0032481
peptidyl-threonine phosphorylation	Gene Ontology	GO:0018107	9	66	0.072996	0.183997	TBK1|TAF1|CDK10|WNK1|CDK1|CDC42BPA|MAPK8|CSNK2B|CHEK1	http://amigo.geneontology.org/amigo/term/GO:0018107
interleukin-12-mediated signaling pathway	Gene Ontology	GO:0035722	7	47	0.0733173	0.183997	ANXA2|TALDO1|RPLP0|PSME2|RAP1B|HNRNPA2B1|PPIA	http://amigo.geneontology.org/amigo/term/GO:0035722
ATP biosynthetic process	Gene Ontology	GO:0006754	5	29	0.0734801	0.183997	ALDOA|ATP5MF|ATP5PF|DMAC2L|ATP5MF-PTCD1	http://amigo.geneontology.org/amigo/term/GO:0006754
telomere maintenance via telomerase	Gene Ontology	GO:0007004	5	29	0.0734801	0.183997	TERF2|MRE11|RFC1|PPP6R3|GAR1	http://amigo.geneontology.org/amigo/term/GO:0007004
regulation of mitochondrial membrane potential	Gene Ontology	GO:0051881	5	29	0.0734801	0.183997	PARK7|SLC25A36|PRELID1|SPART|PPA2	http://amigo.geneontology.org/amigo/term/GO:0051881
beta-catenin-TCF complex assembly	Gene Ontology	GO:1904837	5	29	0.0734801	0.183997	TLE3|TLE2|SMARCA4|TCF7L2|TRRAP	http://amigo.geneontology.org/amigo/term/GO:1904837
dendrite morphogenesis	Gene Ontology	GO:0048813	6	38	0.0746343	0.185392	ITGB1|SLC11A2|RBFOX2|LRP8|FYN|MEF2A	http://amigo.geneontology.org/amigo/term/GO:0048813
DNA damage response, detection of DNA damage	Gene Ontology	GO:0042769	6	38	0.0746343	0.185392	MRPS35|RFC4|RFC1|POLD1|UBA52|RPS3	http://amigo.geneontology.org/amigo/term/GO:0042769
response to virus	Gene Ontology	GO:0009615	14	117	0.0759368	0.187876	IFNAR2|DDX3X|TBK1|BANF1|HYAL3|ADAR|EIF2AK2|OASL|HMGA1|OAS1|ENO1|AP1S1|PSMA2|IKBKG	http://amigo.geneontology.org/amigo/term/GO:0009615
antigen processing and presentation of exogenous peptide antigen via MHC class II	Gene Ontology	GO:0019886	12	97	0.0784985	0.193443	CAPZA2|KIF2C|OSBPL1A|AP1M2|AP1G1|SEC13|DYNC1I2|RACGAP1|AP1S1|DYNC1LI2|DCTN2|SEC31A	http://amigo.geneontology.org/amigo/term/GO:0019886
T cell activation	Gene Ontology	GO:0042110	7	48	0.0802912	0.196302	DLG1|NCK1|CD44|CASP8|HSPD1|KIF13B|TRAF3IP2	http://amigo.geneontology.org/amigo/term/GO:0042110
RNA metabolic process	Gene Ontology	GO:0016070	7	48	0.0802912	0.196302	RBFOX2|HNRNPA1|POLR2D|HNRNPH1|HNRNPA2B1|PCBP2|HNRNPC	http://amigo.geneontology.org/amigo/term/GO:0016070
TRIF-dependent toll-like receptor signaling pathway	Gene Ontology	GO:0035666	5	30	0.0827266	0.199087	CASP8|UBA52|UBE2D3|TBK1|IKBKG	http://amigo.geneontology.org/amigo/term/GO:0035666
ribosomal large subunit biogenesis	Gene Ontology	GO:0042273	5	30	0.0827266	0.199087	PES1|RPL26|RPL35A|RPL11|NVL	http://amigo.geneontology.org/amigo/term/GO:0042273
negative regulation of proteasomal ubiquitin-dependent protein catabolic process	Gene Ontology	GO:0032435	5	30	0.0827266	0.199087	BAG6|PARK7|CAMLG|WAC|RPL11	http://amigo.geneontology.org/amigo/term/GO:0032435
extrinsic apoptotic signaling pathway via death domain receptors	Gene Ontology	GO:0008625	5	30	0.0827266	0.199087	DAB2IP|DELE1|DDX3X|CASP8|GABARAP	http://amigo.geneontology.org/amigo/term/GO:0008625
post-Golgi vesicle-mediated transport	Gene Ontology	GO:0006892	8	58	0.0833536	0.199087	BLOC1S6|SNAP23|AP1M2|AP1G1|MYO1B|GOLGB1|AP1S1|MYO5A	http://amigo.geneontology.org/amigo/term/GO:0006892
mRNA 3'-end processing	Gene Ontology	GO:0031124	8	58	0.0833536	0.199087	DDX39B|RNPS1|SRSF2|SLU7|ZC3H11A|CPSF7|THOC2|THOC5	http://amigo.geneontology.org/amigo/term/GO:0031124
cell population proliferation	Gene Ontology	GO:0008283	17	151	0.0858094	0.204167	SCRIB|TBCK|POLR3G|SMAD4|MRE11|NAA60|RAP1B|PRDX1|ERCC1|MELK|YY1AP1|PES1|CEP120|MRPS27|GNAI2|TXNRD1|KANK1	http://amigo.geneontology.org/amigo/term/GO:0008283
phosphorylation	Gene Ontology	GO:0016310	65	697	0.0862774	0.204497	PFKFB2|PI4KB|DSTYK|CDK16|MKNK1|AK6|PTK2|ATR|ADPGK|ABL2|YWHAZ|MAPKAP1|MARK3|CDK19|SKP2|TBK1|CDK1|MAP3K3|PIK3CB|FYN|CDK17|MAP3K5|FASTK|AKAP8L|PFKL|MARK1|DDR1|MAPK8|RPS6KC1|CHEK2|DGKD|CHEK1|ULK3|TRIO|CDKN2A|VRK1|VRK3|WNK1|TRRAP|CDC42BPA|GK5|COQ8B|PRKAR1A|HYKK|ITPKB|AURKA|MVK|IP6K2|TAOK2|FGFR1|TNK2|NME6|NME1|TAF1|AK3|PIP5K1A|EIF2AK2|DCAKD|EIF2AK4|MELK|FGGY|PRKACB|PKM|CSNK2B|CDK10	http://amigo.geneontology.org/amigo/term/GO:0016310
establishment or maintenance of cell polarity	Gene Ontology	GO:0007163	7	49	0.0876351	0.206926	DLG1|PARD3|CLASP1|CRB1|CAP1|RPGRIP1L|RHOF	http://amigo.geneontology.org/amigo/term/GO:0007163
regulation of hematopoietic stem cell differentiation	Gene Ontology	GO:1902036	9	69	0.0909931	0.211773	EIF2AK2|TCF3|PSMA1|PSME2|PSMD1|PSMD13|PSMA2|CBFB|PSMC6	http://amigo.geneontology.org/amigo/term/GO:1902036
cellular response to reactive oxygen species	Gene Ontology	GO:0034614	6	40	0.0910522	0.211773	ROMO1|MPV17|ERCC6L2|RPS3|MAPK8|PARK7	http://amigo.geneontology.org/amigo/term/GO:0034614
response to starvation	Gene Ontology	GO:0042594	6	40	0.0910522	0.211773	HMGCL|PPARGC1A|BCAS3|PPARG|ADSL|ACADM	http://amigo.geneontology.org/amigo/term/GO:0042594
intraciliary transport involved in cilium assembly	Gene Ontology	GO:0035735	6	40	0.0910522	0.211773	TNPO1|IFT20|IFT22|IFT172|SSX2IP|WDR19	http://amigo.geneontology.org/amigo/term/GO:0035735
regulation of tumor necrosis factor-mediated signaling pathway	Gene Ontology	GO:0010803	5	31	0.0925571	0.212096	RBCK1|CYLD|IKBKG|CASP8|RACK1	http://amigo.geneontology.org/amigo/term/GO:0010803
ERK1 and ERK2 cascade	Gene Ontology	GO:0070371	5	31	0.0925571	0.212096	YWHAZ|GRB10|KARS1|CDK1|IQGAP3	http://amigo.geneontology.org/amigo/term/GO:0070371
mRNA catabolic process	Gene Ontology	GO:0006402	5	31	0.0925571	0.212096	AGO4|CNOT10|METTL16|LSM2|PARN	http://amigo.geneontology.org/amigo/term/GO:0006402
phosphatidylinositol dephosphorylation	Gene Ontology	GO:0046856	5	31	0.0925571	0.212096	INPP5B|FIG4|MTMR2|MTMR12|MTMR10	http://amigo.geneontology.org/amigo/term/GO:0046856
RNA processing	Gene Ontology	GO:0006396	12	100	0.0936776	0.213874	RBM6|RBM4|SUGP2|ADAR|RBMS2|RCL1|ADARB1|HNRNPH1|HNRNPH3|TRMT2B|TRNT1|BICD1	http://amigo.geneontology.org/amigo/term/GO:0006396
regulation of GTPase activity	Gene Ontology	GO:0043087	11	90	0.0954806	0.217192	PLXNB2|BCL6|PTK2|RASA3|TBC1D15|DAB2IP|RDX|ARHGAP12|PLXND1|RICTOR|IQGAP3	http://amigo.geneontology.org/amigo/term/GO:0043087
cellular response to amino acid starvation	Gene Ontology	GO:0034198	10	80	0.0968359	0.219471	ATP6V0B|ATP6V1D|SEC13|EIF2AK2|EIF2AK4|MAP3K5|DEPDC5|LARS1|MAPK8|RHEB	http://amigo.geneontology.org/amigo/term/GO:0034198
glucose metabolic process	Gene Ontology	GO:0006006	8	60	0.0972049	0.219506	SORD|PDHA1|OMA1|OAS1|SERP1|USF1|CREM|ADPGK	http://amigo.geneontology.org/amigo/term/GO:0006006
intrinsic apoptotic signaling pathway	Gene Ontology	GO:0097193	5	32	0.102957	0.229986	CASP4|CDKN2A|DDX3X|CUL2|CUL3	http://amigo.geneontology.org/amigo/term/GO:0097193
intracellular transport	Gene Ontology	GO:0046907	5	32	0.102957	0.229986	BLOC1S6|AFTPH|CLBA1|RANBP3|GNAS	http://amigo.geneontology.org/amigo/term/GO:0046907
GPI anchor biosynthetic process	Gene Ontology	GO:0006506	5	32	0.102957	0.229986	PIGT|PIGC|PIGL|PIGF|PIGA	http://amigo.geneontology.org/amigo/term/GO:0006506
skeletal muscle tissue development	Gene Ontology	GO:0007519	7	51	0.10342	0.230194	DMD|SIX4|CAV1|MYL6|TAZ|MYL6B|GPCPD1	http://amigo.geneontology.org/amigo/term/GO:0007519
regulation of cell population proliferation	Gene Ontology	GO:0042127	20	188	0.10393	0.230502	STAT6|RBFOX2|BAG6|LAMA5|CFDP1|SMAD4|CCDC88A|DNMT1|GLI3|TFAP2A|JUP|CIB1|NF2|FANCA|HP1BP3|RAPGEF2|FANCL|PTK2|BCL6|CHEK1	http://amigo.geneontology.org/amigo/term/GO:0042127
establishment of protein localization	Gene Ontology	GO:0045184	6	42	0.109258	0.23971	DLG4|HINFP|RDX|IST1|PLEKHA1|FLNA	http://amigo.geneontology.org/amigo/term/GO:0045184
centrosome cycle	Gene Ontology	GO:0007098	6	42	0.109258	0.23971	BRCA1|CEP120|HAUS4|SSX2IP|CDK1|AURKA	http://amigo.geneontology.org/amigo/term/GO:0007098
regulation of lipid metabolic process	Gene Ontology	GO:0019216	10	82	0.109626	0.23971	FDPS|ACACA|TBL1XR1|CARM1|PPARG|LSR|PPARA|MVK|NCOR1|SIN3A	http://amigo.geneontology.org/amigo/term/GO:0019216
regulation of mitotic cell cycle phase transition	Gene Ontology	GO:1901990	10	82	0.109626	0.23971	PSME2|CDC26|ANAPC16|PSMD1|ANAPC10|PSMD13|PSMA2|CDK1|PSMA1|PSMC6	http://amigo.geneontology.org/amigo/term/GO:1901990
negative regulation of protein binding	Gene Ontology	GO:0032091	9	72	0.111371	0.242021	DNAJB2|PARK7|PSME3IP1|AURKA|PPARA|DAB2|MAPK8|RACK1|CAV1	http://amigo.geneontology.org/amigo/term/GO:0032091
endoplasmic reticulum unfolded protein response	Gene Ontology	GO:0030968	7	52	0.111852	0.242021	HERPUD1|NFE2L2|EIF2AK2|DERL2|SERP1|TMTC4|ATF6B	http://amigo.geneontology.org/amigo/term/GO:0030968
lipid homeostasis	Gene Ontology	GO:0055088	7	52	0.111852	0.242021	ACACA|PPARG|USF1|PNPLA4|DDX3X|PNPLA8|NR1H3	http://amigo.geneontology.org/amigo/term/GO:0055088
response to organonitrogen compound	Gene Ontology	GO:0010243	5	33	0.113908	0.242249	APEX1|ABCC4|MGST1|CDK1|SIN3A	http://amigo.geneontology.org/amigo/term/GO:0010243
replication fork processing	Gene Ontology	GO:0031297	5	33	0.113908	0.242249	ATRX|FAM111A|ATR|RFWD3|ETAA1	http://amigo.geneontology.org/amigo/term/GO:0031297
negative regulation of type I interferon production	Gene Ontology	GO:0032480	5	33	0.113908	0.242249	CYLD|NLRX1|PCBP2|TBK1|NLRC5	http://amigo.geneontology.org/amigo/term/GO:0032480
embryonic cranial skeleton morphogenesis	Gene Ontology	GO:0048701	5	33	0.113908	0.242249	TFAP2A|SLC39A1|WDR19|SMAD2|SIX4	http://amigo.geneontology.org/amigo/term/GO:0048701
intrinsic apoptotic signaling pathway in response to endoplasmic reticulum stress	Gene Ontology	GO:0070059	5	33	0.113908	0.242249	DAB2IP|CASP4|MAP3K5|BAG6|TMEM117	http://amigo.geneontology.org/amigo/term/GO:0070059
rhythmic process	Gene Ontology	GO:0048511	16	147	0.116546	0.247014	ENOX2|THRAP3|PPARG|HUWE1|PPARGC1A|SUV39H2|NPAS2|CDK1|CREM|PPARA|DNM1L|MAPK8|SIN3A|CBX3|NCOR1|RACK1	http://amigo.geneontology.org/amigo/term/GO:0048511
cellular protein localization	Gene Ontology	GO:0034613	9	73	0.118684	0.248835	OPTN|DMD|CRB1|DVL2|SEPTIN2|SEPTIN7|SEPTIN9|SEPTIN10|SIN3A	http://amigo.geneontology.org/amigo/term/GO:0034613
neural tube development	Gene Ontology	GO:0021915	6	43	0.119008	0.248835	C2CD3|STIL|GLI3|IFT172|AMBRA1|SALL4	http://amigo.geneontology.org/amigo/term/GO:0021915
cell redox homeostasis	Gene Ontology	GO:0045454	6	43	0.119008	0.248835	TXN2|NFE2L2|PRDX1|APEX1|KRIT1|TXNRD1	http://amigo.geneontology.org/amigo/term/GO:0045454
regulation of glycolytic process	Gene Ontology	GO:0006110	6	43	0.119008	0.248835	AAAS|NUP54|SEC13|NUP85|NUP43|NUP214	http://amigo.geneontology.org/amigo/term/GO:0006110
meiotic cell cycle	Gene Ontology	GO:0051321	14	126	0.120116	0.248883	SIRT2|NUMA1|STAG2|MRE11|EXO1|RAD51AP1|MLH1|PPP2CA|CCNB1IP1|TEX15|AURKA|ZW10|TUBGCP4|RNF212	http://amigo.geneontology.org/amigo/term/GO:0051321
response to estrogen	Gene Ontology	GO:0043627	8	63	0.120261	0.248883	BRCA1|GLI3|ARPC1B|PPARG|COMT|HSPD1|LDHA|CAV1	http://amigo.geneontology.org/amigo/term/GO:0043627
positive regulation of protein serine/threonine kinase activity	Gene Ontology	GO:0071902	7	53	0.120634	0.248883	DDX3X|ETAA1|PPP2CA|DAB2IP|CIB1|DBF4B|RICTOR	http://amigo.geneontology.org/amigo/term/GO:0071902
protein targeting to membrane	Gene Ontology	GO:0006612	7	53	0.120634	0.248883	NACA|ZDHHC11|ZDHHC6|PARD3|YIF1B|TAOK2|ICMT	http://amigo.geneontology.org/amigo/term/GO:0006612
regulation of small GTPase mediated signal transduction	Gene Ontology	GO:0051056	15	137	0.121097	0.24901	TRIO|RHOF|INPP5B|RACGAP1|ARHGAP21|RHOU|ARHGEF1|TIAM2|ARHGAP12|SRGAP3|ARHGAP10|FAM13B|FAM13A|TSC2|RALGAPA1	http://amigo.geneontology.org/amigo/term/GO:0051056
ATP-dependent chromatin remodeling	Gene Ontology	GO:0043044	5	34	0.125389	0.255301	SRCAP|ARID1B|HNRNPC|SMARCA4|ERCC6	http://amigo.geneontology.org/amigo/term/GO:0043044
regulation of microtubule cytoskeleton organization	Gene Ontology	GO:0070507	5	34	0.125389	0.255301	RASSF8|CEP70|CYLD|BICD1|CLASP1	http://amigo.geneontology.org/amigo/term/GO:0070507
telomere maintenance via semi-conservative replication	Gene Ontology	GO:0032201	5	34	0.125389	0.255301	TERF2|POLD1|DNA2|RFC1|RFC4	http://amigo.geneontology.org/amigo/term/GO:0032201
Ras protein signal transduction	Gene Ontology	GO:0007265	9	74	0.126252	0.256216	USP8|RERG|CDKN2A|PLD1|PARK7|DNMT1|MRAS|RAB42|IQGAP3	http://amigo.geneontology.org/amigo/term/GO:0007265
protein folding	Gene Ontology	GO:0006457	18	171	0.126758	0.256405	LTBP4|BAG4|PFDN6|GNAI2|MOGS|RUVBL2|FKBP9|CCT7|DNAJC1|HSPD1|PPIL2|PPIL3|PPIH|PPIG|NGLY1|CSNK2B|PPIA|DNAJC19	http://amigo.geneontology.org/amigo/term/GO:0006457
gluconeogenesis	Gene Ontology	GO:0006094	6	44	0.129174	0.260445	PPARGC1A|G6PC3|ENO1|ENO3|MDH1|ALDOA	http://amigo.geneontology.org/amigo/term/GO:0006094
intracellular protein transport	Gene Ontology	GO:0006886	31	320	0.134541	0.270388	EIF2D|IFT22|AP1M2|WLS|SLU7|AP1S1|SEC31A|TNPO2|TNPO1|SNX13|SEC23B|XPO6|VPS29|ARF4|RANBP17|USP6NL|XPO1|COPA|XPOT|SEC13|RABL2A|COPZ1|TBCK|SNX11|VPS26C|AP1G1|STX2|PICK1|STX16|TBC1D17|TBC1D15	http://amigo.geneontology.org/amigo/term/GO:0006886
protein stabilization	Gene Ontology	GO:0050821	20	195	0.13516	0.270757	HSPD1|BAG4|CDKN2A|CCT7|HCFC1|TAF1|HPS4|PHB2|PARK7|GTSE1|PPARGC1A|ATP1B3|FKBPL|RPL11|BAG6|GRN|FLNA|CAMLG|CHEK2|FLOT1	http://amigo.geneontology.org/amigo/term/GO:0050821
histone H4 acetylation	Gene Ontology	GO:0043967	5	35	0.137379	0.272563	TRIM16|BRD8|RUVBL2|TRRAP|NAA60	http://amigo.geneontology.org/amigo/term/GO:0043967
autophagy of mitochondrion	Gene Ontology	GO:0000422	5	35	0.137379	0.272563	AMBRA1|GABARAP|GABARAPL1|WDR45|PPARGC1A	http://amigo.geneontology.org/amigo/term/GO:0000422
lamellipodium assembly	Gene Ontology	GO:0030032	5	35	0.137379	0.272563	ITGB1|CCDC88A|ABLIM1|NCK1|NUP85	http://amigo.geneontology.org/amigo/term/GO:0030032
intracellular receptor signaling pathway	Gene Ontology	GO:0030522	10	86	0.137921	0.272767	TBL1XR1|NR4A1|THRB|PPARG|TNRC6A|PPARA|AGO4|AGO2|NCOR1|NR1H3	http://amigo.geneontology.org/amigo/term/GO:0030522
regulation of cell adhesion	Gene Ontology	GO:0030155	7	55	0.139218	0.27359	LAMA1|PTK2|LAMA5|PPP2CA|LMO7|PKP4|ABL2	http://amigo.geneontology.org/amigo/term/GO:0030155
phospholipid biosynthetic process	Gene Ontology	GO:0008654	7	55	0.139218	0.27359	PCYT1A|PISD|PIP5K1A|LPCAT4|AGPAT3|AGPAT1|PGS1	http://amigo.geneontology.org/amigo/term/GO:0008654
membrane fusion	Gene Ontology	GO:0061025	6	45	0.139742	0.273753	GCA|BLOC1S6|SNAP23|HUWE1|DNM1L|MYOF	http://amigo.geneontology.org/amigo/term/GO:0061025
sarcomere organization	Gene Ontology	GO:0045214	5	36	0.149851	0.291717	SIX4|ITGB1|KRT8|MYPN|PRKAR1A	http://amigo.geneontology.org/amigo/term/GO:0045214
translesion synthesis	Gene Ontology	GO:0019985	5	36	0.149851	0.291717	POLD1|UBA52|RFC1|POLK|RFC4	http://amigo.geneontology.org/amigo/term/GO:0019985
regulation of cellular response to heat	Gene Ontology	GO:1900034	9	77	0.150439	0.291945	AAAS|CHORDC1|BAG4|NUP54|SEC13|NUP85|NUP43|ATR|NUP214	http://amigo.geneontology.org/amigo/term/GO:1900034
positive regulation of transcription by RNA polymerase II	Gene Ontology	GO:0045944	100	1149	0.153663	0.297273	RNF10|CAPRIN2|IKBKG|DAB2|APEX1|SIX4|NFE2L2|PARK7|THRB|CBFB|ZNF786|ZFP64|DMTF1|BRCA1|CDKN2A|DDX3X|CASZ1|BRD8|TCF7L2|UBA52|HINFP|H2AZ1|GLYR1|ARID4A|KANSL3|RUVBL2|PPARGC1A|CSRNP2|JUP|NR1H3|SIRT2|TCF3|SENP1|HOXC10|PAX6|VEGFA|MLLT10|BORCS8-MEF2B|PPARA|ZEB1|TAF6|PPARG|MEF2A|CREM|HLTF|TFDP2|TFDP1|AGO2|TRERF1|SMAD4|HDAC8|SMAD2|CNBP|BCAS3|STAT6|NCOA7|TBK1|ARF4|AKAP8L|USF1|KDM6B|ASH1L|THRAP3|DAB2IP|HMGA1|S…	http://amigo.geneontology.org/amigo/term/GO:0045944
protein autophosphorylation	Gene Ontology	GO:0046777	18	177	0.158425	0.305534	ULK3|MKNK1|VRK1|TAF1|PEAK1|MAP3K3|DDR1|FYN|EIF2AK4|MELK|WNK1|PTK2|ATR|AURKA|EIF2AK2|CHEK2|TAOK2|FGFR1	http://amigo.geneontology.org/amigo/term/GO:0046777
non-motile cilium assembly	Gene Ontology	GO:1905515	6	47	0.162019	0.309582	C2CD3|ARL13B|IFT172|MKS1|RPGRIP1L|CEP350	http://amigo.geneontology.org/amigo/term/GO:1905515
chromatin silencing	Gene Ontology	GO:0006342	6	47	0.162019	0.309582	PCGF1|SIRT2|H2AZ2|H2AZ1|HMGB1|HELLS	http://amigo.geneontology.org/amigo/term/GO:0006342
substantia nigra development	Gene Ontology	GO:0021762	6	47	0.162019	0.309582	SIRT2|ATP5PF|NDUFS3|MAPKAP1|ENO3|LDHA	http://amigo.geneontology.org/amigo/term/GO:0021762
positive regulation of Wnt signaling pathway	Gene Ontology	GO:0030177	5	37	0.162779	0.310079	WLS|ATP6AP2|MACF1|SMARCA4|KANK1	http://amigo.geneontology.org/amigo/term/GO:0030177
neutrophil degranulation	Gene Ontology	GO:0043312	44	480	0.163348	0.310212	LGALS3|ATP6V1D|SPTAN1|HMGB1|CD59|PSMD1|RAP1B|ALDH3B1|GRN|MGST1|DDX3X|BRI3|COMMD3|CAP1|ATP6AP2|PSMA2|JUP|PFKL|HEBP2|STK11IP|PKM|GCA|SLC44A2|HUWE1|ALDOA|DIAPH1|CD44|IDH1|CTSC|ANXA2|APRT|UNC13D|GDI2|RHOF|SERPINB6|PDAP1|IST1|PLD1|SNAP23|DNAJC5|PSMD13|CPNE3|CSNK2B|PPIA	http://amigo.geneontology.org/amigo/term/GO:0043312
post-embryonic development	Gene Ontology	GO:0009791	8	68	0.164433	0.31132	ASH1L|ZFX|GIGYF2|SMAD2|SERP1|PLEKHA1|ACADM|AGO2	http://amigo.geneontology.org/amigo/term/GO:0009791
regulation of phosphoprotein phosphatase activity	Gene Ontology	GO:0043666	6	48	0.173695	0.327856	SET|EIF2AK2|PPP4R1|PTPA|ANKLE2|PPP6R3	http://amigo.geneontology.org/amigo/term/GO:0043666
positive regulation of transcription, DNA-templated	Gene Ontology	GO:0045893	65	735	0.176553	0.331576	RNF14|SRCAP|RNF10|TRERF1|TRIM16|SMAD4|RNF6|YAF2|RFC1|CARM1|CNBP|NPAS2|GPBP1|ZKSCAN3|USF1|ELF2|SMARCA4|TEAD4|THRAP3|HCFC2|AXIN1|TFAP2A|NFE2L2|PPARGC1A|MAP3K5|MED24|GLI3|SMAD2|CBFB|ENY2|CHEK2|HINFP|MTA3|BRCA1|CDKN2A|CASZ1|TCF3|WAC|NR4A1|ANKRD49|RSF1|NUP85|PPARG|PAX6|TP53BP1|NIF3L1|PPARA|SS18|HMGA1|BCL10|TBL1XR1|KARS1|HCFC1|HMBOX1|ARID1B|MAZ|PQBP1|CHURC1|SIX4|MEF2A|RBM23|RBCK1|NSD1|NR1H3|TFDP1	http://amigo.geneontology.org/amigo/term/GO:0045893
multicellular organism growth	Gene Ontology	GO:0035264	9	80	0.176734	0.331576	STIL|ZFX|GIGYF2|ERCC1|ERCC6|ADARB1|PLEKHA1|ATRX|TNS2	http://amigo.geneontology.org/amigo/term/GO:0035264
activation of cysteine-type endopeptidase activity involved in apoptotic process	Gene Ontology	GO:0006919	10	91	0.178098	0.333128	CDKN2A|SLC11A2|BCL2L13|PPARG|CASP8|CASP10|HSPD1|CARD8|SENP1|RACK1	http://amigo.geneontology.org/amigo/term/GO:0006919
protein autoubiquitination	Gene Ontology	GO:0051865	8	70	0.183941	0.341998	BRCA1|KLHL24|RNF10|UBE2D3|UBE3D|RNF8|RNF213|CUL3	http://amigo.geneontology.org/amigo/term/GO:0051865
negative regulation of cysteine-type endopeptidase activity involved in apoptotic process	Gene Ontology	GO:0043154	8	70	0.183941	0.341998	HERPUD1|DDX3X|TNFAIP8|CD44|USP47|NR4A1|ARRB2|VEGFA	http://amigo.geneontology.org/amigo/term/GO:0043154
post-translational protein modification	Gene Ontology	GO:0043687	32	344	0.184705	0.342056	KTN1|COPS3|PSMD1|FBXO4|ELOC|PSMC6|UBE2F|SUMF2|GPS1|SUMF1|SKP2|PSMA2|PSMA1|PTP4A2|ICMT|CUL2|CUL3|PSME2|KLHL3|LGALS1|COPS7A|SOCS5|UBA3|SOCS2|RBBP7|FBXL4|PSMD13|LMO7|RABGGTB|FBXO31|DCAF5|DCAF16	http://amigo.geneontology.org/amigo/term/GO:0043687
mitochondrial electron transport, NADH to ubiquinone	Gene Ontology	GO:0006120	6	49	0.185703	0.342056	NDUFAB1|NDUFV2|NDUFB5|NDUFV3|NDUFS3|COQ9	http://amigo.geneontology.org/amigo/term/GO:0006120
proteolysis involved in cellular protein catabolic process	Gene Ontology	GO:0051603	6	49	0.185703	0.342056	CLPP|CTSC|CASP8|PSMA2|PSMA1|IDE	http://amigo.geneontology.org/amigo/term/GO:0051603
viral entry into host cell	Gene Ontology	GO:0046718	10	92	0.186726	0.342056	ITGB1|ZNF639|SLC52A2|HYAL3|CDHR3|CDK1|TFRC|DAG1|SLC1A5|IDE	http://amigo.geneontology.org/amigo/term/GO:0046718
electron transport chain	Gene Ontology	GO:0022900	10	92	0.186726	0.342056	ETFA|AOC2|COX4I1|ENOX2|DMGDH|GLRX|SURF1|COX7A2|SDHC|HSD17B6	http://amigo.geneontology.org/amigo/term/GO:0022900
positive regulation of protein tyrosine kinase activity	Gene Ontology	GO:0061098	5	39	0.189887	0.34379	DVL2|NEDD9|LRP8|DLG4|ERCC6	http://amigo.geneontology.org/amigo/term/GO:0061098
positive regulation of cytokinesis	Gene Ontology	GO:0032467	5	39	0.189887	0.34379	RACGAP1|CSPP1|PKP4|KIF20B|CUL3	http://amigo.geneontology.org/amigo/term/GO:0032467
positive regulation of ATPase activity	Gene Ontology	GO:0032781	5	39	0.189887	0.34379	TOR1AIP2|DNAJB2|DNAJC1|ATP1B3|DNAJC19	http://amigo.geneontology.org/amigo/term/GO:0032781
positive regulation of G1/S transition of mitotic cell cycle	Gene Ontology	GO:1900087	5	39	0.189887	0.34379	APEX1|EIF4G1|DDX3X|RDX|TFDP1	http://amigo.geneontology.org/amigo/term/GO:1900087
response to ischemia	Gene Ontology	GO:0002931	7	60	0.191135	0.345043	ARID1B|PIK3CB|PPARGC1A|MAP3K5|HSPD1|CIB1|CAV1	http://amigo.geneontology.org/amigo/term/GO:0002931
DNA-templated transcription, initiation	Gene Ontology	GO:0006352	5	40	0.204007	0.364726	POLR2D|CRCP|RSF1|TAF1|TAF6	http://amigo.geneontology.org/amigo/term/GO:0006352
cellular response to nerve growth factor stimulus	Gene Ontology	GO:1990090	5	40	0.204007	0.364726	ACAP2|USP8|CIB1|DYNC1LI2|RAPGEF2	http://amigo.geneontology.org/amigo/term/GO:1990090
endoplasmic reticulum organization	Gene Ontology	GO:0007029	5	40	0.204007	0.364726	TOR1AIP2|ATL3|PEX5|TMCC1|SEC31A	http://amigo.geneontology.org/amigo/term/GO:0007029
G1/S transition of mitotic cell cycle	Gene Ontology	GO:0000082	8	72	0.204387	0.364726	ITGB1|NASP|CDKN2A|SKP2|HINFP|IQGAP3|CUL2|CUL3	http://amigo.geneontology.org/amigo/term/GO:0000082
negative regulation of phosphatase activity	Gene Ontology	GO:0010923	6	51	0.210638	0.374804	CNST|SFI1|WNK1|CEP192|PPP1R26|CSRNP2	http://amigo.geneontology.org/amigo/term/GO:0010923
oxidation-reduction process	Gene Ontology	GO:0055114	42	469	0.211267	0.374848	AGPS|RFESD|PRDX1|PPOX|HSD17B11|DMGDH|MDH1|GLYR1|ACAD10|PAM|AOC2|NDUFV2|CYP1B1|CRYZL1|DHRS4|HADHA|ACADM|UGDH|GPX4|RRM2|HSD17B4|LDHA|HSD17B6|TXNRD1|ALDH3B1|MTHFR|IDH1|PTGR2|SORD|ME3|FXN|ALDH7A1|CHDH|BDH2|EGLN1|MTHFD1L|NDUFS3|PNPO|RDH13|GPX8|CYB5RL|TMLHE	http://amigo.geneontology.org/amigo/term/GO:0055114
transforming growth factor beta receptor signaling pathway	Gene Ontology	GO:0007179	11	106	0.212043	0.375152	TGFBR3|PARD3|LPXN|SMAD4|SMAD2|UBA52|LTBP4|ARRB2|USP15|PTK2|FUT8	http://amigo.geneontology.org/amigo/term/GO:0007179
negative regulation of BMP signaling pathway	Gene Ontology	GO:0030514	7	62	0.213818	0.377219	SPART|CTDSPL2|SMAD4|UBE2D3|PPARG|CRIM1|CAV1	http://amigo.geneontology.org/amigo/term/GO:0030514
regulation of protein stability	Gene Ontology	GO:0031647	9	84	0.214744	0.37778	USP8|CDKN2A|DDI2|HDAC8|USP47|FBXO4|NF2|APTX|AURKA	http://amigo.geneontology.org/amigo/term/GO:0031647
neuron apoptotic process	Gene Ontology	GO:0051402	5	41	0.218461	0.381079	CASP7|ATN1|PIGT|POLB|USP53	http://amigo.geneontology.org/amigo/term/GO:0051402
dorsal/ventral pattern formation	Gene Ontology	GO:0009953	5	41	0.218461	0.381079	DISP1|ARL13B|PAX6|GLI3|IFT172	http://amigo.geneontology.org/amigo/term/GO:0009953
mitotic chromosome condensation	Gene Ontology	GO:0007076	5	41	0.218461	0.381079	AKAP8L|SET|CSNK2B|CDK1|NCAPD3	http://amigo.geneontology.org/amigo/term/GO:0007076
macroautophagy	Gene Ontology	GO:0016236	10	96	0.223011	0.381881	EI24|MTMR14|GABARAPL1|AMBRA1|UBQLN1|GABARAP|ATG10|ATG4B|HDAC10|CSNK2B	http://amigo.geneontology.org/amigo/term/GO:0016236
positive regulation of actin filament polymerization	Gene Ontology	GO:0030838	6	52	0.223524	0.381881	DLG1|EVL|NCK1|BAG4|BAIAP2|RICTOR	http://amigo.geneontology.org/amigo/term/GO:0030838
regulation of cellular amino acid metabolic process	Gene Ontology	GO:0006521	6	52	0.223524	0.381881	PSMD1|PSME2|PSMD13|PSMA2|PSMA1|PSMC6	http://amigo.geneontology.org/amigo/term/GO:0006521
negative regulation of I-kappaB kinase/NF-kappaB signaling	Gene Ontology	GO:0043124	6	52	0.223524	0.381881	ASH1L|OPTN|DAB2IP|CASP8|CARD8|NLRX1	http://amigo.geneontology.org/amigo/term/GO:0043124
nucleobase-containing compound metabolic process	Gene Ontology	GO:0006139	6	52	0.223524	0.381881	UPP1|BPNT1|PRPSAP2|AK3|GDA|SUPT6H	http://amigo.geneontology.org/amigo/term/GO:0006139
actin cytoskeleton organization	Gene Ontology	GO:0030036	17	176	0.223556	0.381881	ARHGEF10L|CAP1|BCL6|TBCK|DIAPH1|CAPZA2|MRAS|SPECC1|PALLD|ATXN3|NF2|KANK1|FLNA|IQSEC2|INF2|TAOK2|CDC42BPA	http://amigo.geneontology.org/amigo/term/GO:0030036
MAPK cascade	Gene Ontology	GO:0000165	28	305	0.223774	0.381881	PTK2|SPTAN1|FGFR1|PSMD1|RAPGEF2|DLG1|DLG4|MAP3K3|PIK3CB|FYN|MAP3K5|PSMA2|PEA15|PSMA1|MARK3|MAPK8|RASA3|NRG4|PSMC6|CUL3|PSME2|DAB2IP|MRAS|ITPKB|TAOK2|ICMT|PSMD13|MEF2A	http://amigo.geneontology.org/amigo/term/GO:0000165
retrograde vesicle-mediated transport, Golgi to endoplasmic reticulum	Gene Ontology	GO:0006890	9	85	0.224719	0.381881	COPZ1|COPA|COPE|RACGAP1|PICK1|ARF4|ARFGAP2|ZW10|KIF2C	http://amigo.geneontology.org/amigo/term/GO:0006890
amino acid transport	Gene Ontology	GO:0006865	7	63	0.225513	0.381881	SLC38A6|SLC3A2|SLC7A5|SLC1A5|SLC25A29|SLC36A4|SLC1A3	http://amigo.geneontology.org/amigo/term/GO:0006865
neuron development	Gene Ontology	GO:0048666	7	63	0.225513	0.381881	UGDH|WNK1|TENM3|FIG4|PPP1R9A|THOC2|MTMR2	http://amigo.geneontology.org/amigo/term/GO:0048666
regulation of cell growth	Gene Ontology	GO:0001558	8	74	0.225685	0.381881	KAZALD1|SOCS2|DDR1|LTBP4|SPOCK1|CRIM1|KIAA1109|TAOK2	http://amigo.geneontology.org/amigo/term/GO:0001558
positive regulation of cold-induced thermogenesis	Gene Ontology	GO:0120162	10	97	0.23249	0.391428	STAT6|GNAS|GRB10|ZBTB7B|ALMS1|PPARGC1A|VEGFA|OMA1|KDM6B|CAV1	http://amigo.geneontology.org/amigo/term/GO:0120162
positive regulation of neuron death	Gene Ontology	GO:1901216	5	42	0.233218	0.391428	FYN|MAP3K5|AIMP2|CASP8|TP53BP2	http://amigo.geneontology.org/amigo/term/GO:1901216
positive regulation of protein import into nucleus	Gene Ontology	GO:0042307	5	42	0.233218	0.391428	FLNA|JUP|GLI3|UBR5|CDK1	http://amigo.geneontology.org/amigo/term/GO:0042307
regulation of actin cytoskeleton organization	Gene Ontology	GO:0032956	8	75	0.236624	0.394008	CCDC88A|CDK10|PAM|BAIAP2|RICTOR|RHOF|TAOK2|IQGAP3	http://amigo.geneontology.org/amigo/term/GO:0032956
antigen processing and presentation of exogenous peptide antigen via MHC class I, TAP-dependent	Gene Ontology	GO:0002479	8	75	0.236624	0.394008	SNAP23|PSMD1|PSME2|PSMD13|PSMA2|PSMA1|IKBKG|PSMC6	http://amigo.geneontology.org/amigo/term/GO:0002479
pattern specification process	Gene Ontology	GO:0007389	6	53	0.236658	0.394008	C2CD3|SMAD2|SHROOM3|GLI3|ZEB1|MID1	http://amigo.geneontology.org/amigo/term/GO:0007389
bone development	Gene Ontology	GO:0060348	7	64	0.237422	0.394222	PLS3|SLC10A7|MIGA2|GNAS|IFT172|VKORC1|BBX	http://amigo.geneontology.org/amigo/term/GO:0060348
transcription initiation from RNA polymerase II promoter	Gene Ontology	GO:0006367	15	155	0.239148	0.39603	TAF6|NR3C1|MAZ|TBL1XR1|TAF1|POLR2D|NR4A1|THRB|PPARGC1A|PPARG|PPARA|HDAC10|NR1H3|NCOR1|TEAD4	http://amigo.geneontology.org/amigo/term/GO:0006367
interleukin-1-mediated signaling pathway	Gene Ontology	GO:0070498	10	98	0.242117	0.39988	TAB3|MAP3K3|PSME2|PSMD13|PSMA2|UBA52|PSMA1|IKBKG|PSMD1|PSMC6	http://amigo.geneontology.org/amigo/term/GO:0070498
response to organic cyclic compound	Gene Ontology	GO:0014070	13	133	0.248111	0.404331	SRR|PPARG|IDH1|COMT|PPARGC1A|TXN2|HSPD1|MBD1|PPARA|ABCC4|ABCD3|LDHA|CDK1	http://amigo.geneontology.org/amigo/term/GO:0014070
neuromuscular process controlling balance	Gene Ontology	GO:0050885	5	43	0.248246	0.404331	AARS1|DLG4|RBFOX2|GIGYF2|SLC1A3	http://amigo.geneontology.org/amigo/term/GO:0050885
negative regulation of viral genome replication	Gene Ontology	GO:0045071	5	43	0.248246	0.404331	OAS1|BANF1|EIF2AK2|OASL|FAM111A	http://amigo.geneontology.org/amigo/term/GO:0045071
pre-replicative complex assembly	Gene Ontology	GO:0036388	7	65	0.249529	0.404331	PSMD1|PSME2|PSMD13|PSMA2|UBA52|PSMA1|PSMC6	http://amigo.geneontology.org/amigo/term/GO:0036388
I-kappaB kinase/NF-kappaB signaling	Gene Ontology	GO:0007249	7	65	0.249529	0.404331	TBK1|TAB3|IRAK1BP1|UBA52|IKBKG|RBCK1|BCL10	http://amigo.geneontology.org/amigo/term/GO:0007249
negative regulation of signal transduction	Gene Ontology	GO:0009968	7	65	0.249529	0.404331	SOCS5|SOCS4|RGS20|SNX13|SOCS2|ARRB2|CAV1	http://amigo.geneontology.org/amigo/term/GO:0009968
cellular response to cAMP	Gene Ontology	GO:0071320	6	54	0.250021	0.404331	SLC26A6|PDE4D|RAP1B|APEX1|RAPGEF2|ASS1	http://amigo.geneontology.org/amigo/term/GO:0071320
JNK cascade	Gene Ontology	GO:0007254	6	54	0.250021	0.404331	GPS1|TAB3|MAP3K5|UBA52|IKBKG|MAPK8	http://amigo.geneontology.org/amigo/term/GO:0007254
sensory perception of sound	Gene Ontology	GO:0007605	14	145	0.251617	0.405856	DIAPH1|TPRN|THRB|TMPRSS3|CACNA1D|USP53|TMTC4|TFAP2A|NAV2|TIMM10|ALDH7A1|USH1C|SERPINB6|SLC1A3	http://amigo.geneontology.org/amigo/term/GO:0007605
mitochondrial respiratory chain complex I assembly	Gene Ontology	GO:0032981	7	66	0.261819	0.419046	NDUFV3|NDUFV2|TMEM126B|NDUFAB1|NDUFB5|TAZ|NDUFS3	http://amigo.geneontology.org/amigo/term/GO:0032981
vascular endothelial growth factor receptor signaling pathway	Gene Ontology	GO:0048010	7	66	0.261819	0.419046	PTK2|NCK1|PIK3CB|FYN|VEGFA|BAIAP2|ELMO2	http://amigo.geneontology.org/amigo/term/GO:0048010
regulation of circadian rhythm	Gene Ontology	GO:0042752	7	66	0.261819	0.419046	CDK1|PPARGC1A|PPARG|CREM|PPARA|MAPK8|NR1H3	http://amigo.geneontology.org/amigo/term/GO:0042752
heart morphogenesis	Gene Ontology	GO:0003007	6	55	0.263588	0.420793	TGFBR3|PTK2|TAZ|DVL2|VEGFA|FLNA	http://amigo.geneontology.org/amigo/term/GO:0003007
stimulatory C-type lectin receptor signaling pathway	Gene Ontology	GO:0002223	11	112	0.266658	0.424602	TAB3|PSMD1|FYN|PSME2|PSMD13|PSMA2|PSMA1|IKBKG|PRKACB|BCL10|PSMC6	http://amigo.geneontology.org/amigo/term/GO:0002223
negative regulation of apoptotic process	Gene Ontology	GO:0043066	47	543	0.268177	0.425928	PTK2|BAG6|BAG4|PARK7|DSTYK|ZFAND6|PRELID1|DAB2|ARF4|OGG1|YWHAZ|STIL|TFRC|GLI3|TFAP2A|ADAR|SON|HSPD1|CIB1|AURKA|MRE11|MAPK8|SIN3A|HELLS|DDX3X|BARD1|CD44|FIGNL1|SIX4|PHB2|FXN|VEGFA|AGO4|ANKLE2|NAA38|TNFAIP8|SOCS2|EIF2AK2|CDK1|UBA52|ARHGAP10|BABAM2|FLNA|WDR73|BCL6|USP47|PRAME	http://amigo.geneontology.org/amigo/term/GO:0043066
muscle organ development	Gene Ontology	GO:0007517	10	101	0.271806	0.430591	CHD2|DMD|LAMA5|SGCE|FKTN|MRAS|FXR1|MEF2A|EID2B|TEAD4	http://amigo.geneontology.org/amigo/term/GO:0007517
kidney development	Gene Ontology	GO:0001822	13	136	0.273701	0.432489	RPGRIP1L|IFT20|LAMA5|BAG6|GLI3|SMAD4|PTCD2|NPHP3|TFAP2A|VEGFA|PLXND1|TNS2|ASS1	http://amigo.geneontology.org/amigo/term/GO:0001822
receptor internalization	Gene Ontology	GO:0031623	5	45	0.278982	0.438603	ITGB1|TFRC|ARRB2|CD9|CAV1	http://amigo.geneontology.org/amigo/term/GO:0031623
positive chemotaxis	Gene Ontology	GO:0050918	5	45	0.278982	0.438603	LGALS3|SCRIB|HMGB1|VEGFA|TSC2	http://amigo.geneontology.org/amigo/term/GO:0050918
protein dephosphorylation	Gene Ontology	GO:0006470	17	184	0.281271	0.44005	DLG1|LRRC39|CTDSPL2|LHPP|PPM1K|PPP4R1|PTPDC1|PPEF1|PPP2CA|PTP4A1|PPA2|PTP4A2|PHLPP2|PTPN2|PPP3CC|MTMR2|DUSP12	http://amigo.geneontology.org/amigo/term/GO:0006470
modulation of chemical synaptic transmission	Gene Ontology	GO:0050804	8	79	0.282029	0.44005	ITGB1|STAU1|LRP8|FYN|PRKAR1B|PPP1R9A|BAIAP2|IQSEC2	http://amigo.geneontology.org/amigo/term/GO:0050804
response to nutrient	Gene Ontology	GO:0007584	8	79	0.282029	0.44005	HMGCL|ASS1|PPARG|COX4I1|ERCC1|ADSL|GNAI2|LDHA	http://amigo.geneontology.org/amigo/term/GO:0007584
proteolysis	Gene Ontology	GO:0006508	54	632	0.282936	0.440359	USP8|ERAP1|DESI2|DDI2|SPG7|CLPP|PCSK1|PGPEP1|CASP10|IMMP1L|CPA4|USP47|IDE|PAN2|AMZ2|USP45|PARK7|EIF3F|TFRC|ATG4C|TYSND1|ESPL1|NPEPPS|MPND|CTSC|TMPRSS3|SENP2|SENP1|USP38|ATG4B|PREPL|UBA3|OMA1|USP15|OTUD4|TRABD2A|USP32|USP34|HM13|CNDP2|CASP7|CASP4|LRP8|FBXL2|ATG4A|CASP8|XPNPEP1|UNC5CL|CYLD|PRSS21|MINDY3|ADAM15|ATXN3|FAM111A	http://amigo.geneontology.org/amigo/term/GO:0006508
activation of GTPase activity	Gene Ontology	GO:0090630	11	114	0.285818	0.443732	NEDD9|CCDC125|TBCK|PIP5K1A|RALGAPA1|BCAS3|SCRIB|TIAM2|USP6NL|TBC1D17|TBC1D15	http://amigo.geneontology.org/amigo/term/GO:0090630
angiogenesis	Gene Ontology	GO:0001525	23	257	0.291084	0.447689	ERAP1|PTK2|ADAM15|BCAS3|CAV1|YWHAZ|CYP1B1|MMRN2|WARS1|CIB1|PLXND1|TGFBR3|ANXA2|DAB2IP|VEGFA|COL4A2|KRIT1|CALD1|CASP8|TNFAIP2|ADGRG1|FLNA|RNF213	http://amigo.geneontology.org/amigo/term/GO:0001525
neuron projection development	Gene Ontology	GO:0031175	13	138	0.291224	0.447689	ITGB1|LAMA1|FRYL|MAP4|BLOC1S6|HMGB1|CDK16|PQBP1|ERCC6|PPP1R9A|SEPTIN2|RAPGEF2|ATXN10	http://amigo.geneontology.org/amigo/term/GO:0031175
actin cytoskeleton reorganization	Gene Ontology	GO:0031532	6	57	0.29125	0.447689	RICTOR|ANTXR1|PIP5K1A|CDC42BPA|FLNA|ATP2C1	http://amigo.geneontology.org/amigo/term/GO:0031532
response to hydrogen peroxide	Gene Ontology	GO:0042542	6	57	0.29125	0.447689	CDK1|PARK7|FYN|HSPD1|APTX|LDHA	http://amigo.geneontology.org/amigo/term/GO:0042542
intrinsic apoptotic signaling pathway in response to DNA damage	Gene Ontology	GO:0008630	5	46	0.294627	0.449541	BRCA1|CHEK2|MLH1|ERCC6|POLB	http://amigo.geneontology.org/amigo/term/GO:0008630
limb development	Gene Ontology	GO:0060173	5	46	0.294627	0.449541	GLI3|IFT172|PAM|MED31|SLC39A1	http://amigo.geneontology.org/amigo/term/GO:0060173
intermembrane lipid transfer	Gene Ontology	GO:0120009	5	46	0.294627	0.449541	PRELID1|SCP2|OSBPL8|PLEKHA8|PITPNC1	http://amigo.geneontology.org/amigo/term/GO:0120009
negative regulation of NF-kappaB transcription factor activity	Gene Ontology	GO:0032088	9	92	0.298768	0.452347	CDKN2A|CYP1B1|ARRB2|ERBIN|DAB2IP|CARD8|CYLD|RBCK1|NLRC5	http://amigo.geneontology.org/amigo/term/GO:0032088
transcription elongation from RNA polymerase II promoter	Gene Ontology	GO:0006368	7	69	0.299617	0.452347	SUPT6H|SUPT16H|POLR2D|ELOC|ENY2|ELL2|ELP2	http://amigo.geneontology.org/amigo/term/GO:0006368
hippocampus development	Gene Ontology	GO:0021766	7	69	0.299617	0.452347	NME1|LRP8|UQCRQ|GLI3|NF2|KDM6B|PHLPP2	http://amigo.geneontology.org/amigo/term/GO:0021766
snRNA transcription by RNA polymerase II	Gene Ontology	GO:0042795	7	69	0.299617	0.452347	TAF6|POLR2D|SRRT|INTS14|ICE2|ELL2|NABP2	http://amigo.geneontology.org/amigo/term/GO:0042795
actin filament organization	Gene Ontology	GO:0007015	13	139	0.300108	0.452347	DLG1|EVL|NCK1|MYO1B|SHROOM3|PPP1R9A|ARHGAP12|ALDOA|MYO5A|SORBS2|RHOF|ELMO2|DIAPH1	http://amigo.geneontology.org/amigo/term/GO:0007015
carbohydrate metabolic process	Gene Ontology	GO:0005975	22	247	0.304376	0.457207	DMD|MDH1|TALDO1|MAN1B1|ADPGK|POFUT2|GK5|PHKB|PFKL|B4GALT4|GALT|PDHA1|UGDH|PGM3|GANC|CS|GALNT7|HYAL3|MOGS|LDHA|SLC3A2|FGGY	http://amigo.geneontology.org/amigo/term/GO:0005975
cellular oxidant detoxification	Gene Ontology	GO:0098869	8	81	0.305541	0.457207	GSTO2|TXNDC17|PRDX1|MGST1|GPX4|GPX8|PARK7|TXNRD1	http://amigo.geneontology.org/amigo/term/GO:0098869
negative regulation of protein phosphorylation	Gene Ontology	GO:0001933	8	81	0.305541	0.457207	PARK7|DAB2IP|PPARGC1A|WARS1|PAX6|ARRB2|CIB1|PPIA	http://amigo.geneontology.org/amigo/term/GO:0001933
mitotic cell cycle	Gene Ontology	GO:0000278	14	152	0.310221	0.461771	SRSF2|TUBB6|CUL3|CDK1|CLIP1|SKA2|ESPL1|AURKA|NUP214|MIS12|ZW10|WDHD1|TUBGCP4|UBA3	http://amigo.geneontology.org/amigo/term/GO:0000278
negative regulation of cold-induced thermogenesis	Gene Ontology	GO:0120163	5	47	0.310414	0.461771	TLE3|HOXC10|RHEB|PLCL2|NR1H3	http://amigo.geneontology.org/amigo/term/GO:0120163
heart development	Gene Ontology	GO:0007507	22	248	0.3111	0.461771	ZDHHC16|SMAD2|TSC2|PAM|TAZ|ACADM|DVL2|GLI3|MICAL2|KDM6B|PPARG|PRKAR1A|BCOR|PPARA|CASP7|SALL4|IFT172|PTCD2|CASP8|MEF2A|MBD1|TFDP2	http://amigo.geneontology.org/amigo/term/GO:0007507
response to hypoxia	Gene Ontology	GO:0001666	16	176	0.311565	0.461771	TGFBR3|EGLN1|SLC11A2|MTHFR|PPARGC1A|LDHA|TXN2|HSPD1|USF1|VEGFA|PPARA|ADSL|AGTRAP|PAM|SMAD4|CAV1	http://amigo.geneontology.org/amigo/term/GO:0001666
Golgi organization	Gene Ontology	GO:0007030	11	117	0.315258	0.465127	OPTN|CLASP1|HUWE1|ATL3|USP6NL|ARHGAP21|GOLGB1|ZW10|GOLGA8A|BCAS3|KIFC3	http://amigo.geneontology.org/amigo/term/GO:0007030
regulation of catalytic activity	Gene Ontology	GO:0050790	24	273	0.31655	0.465127	DOCK9|PSMD1|PPP4R1|HPS4|IQSEC2|GDI2|ARHGEF10L|DENND2B|DENND2C|ITSN2|ARHGEF1|RIC8B|TRIO|MTMR12|WDR41|DENND10|ANKRD27|DENND5A|KRIT1|BCAR3|NUCB2|ANKLE2|EEF1D|RAB3IL1	http://amigo.geneontology.org/amigo/term/GO:0050790
cellular response to hypoxia	Gene Ontology	GO:0071456	12	129	0.31692	0.465127	SIRT2|EGLN1|SUV39H2|HP1BP3|AQP3|PHB2|NFE2L2|UBQLN1|PPARGC1A|HILPDA|VEGFA|NPEPPS	http://amigo.geneontology.org/amigo/term/GO:0071456
insulin receptor signaling pathway	Gene Ontology	GO:0008286	8	82	0.317454	0.465127	ATP6V0B|ATP6V1D|IDE|GRB10|BAIAP2|PTPN2|ZNF106|BCAR3	http://amigo.geneontology.org/amigo/term/GO:0008286
intracellular signal transduction	Gene Ontology	GO:0035556	39	456	0.317575	0.465127	SMAD4|CDC42BPA|MKNK1|SMAD2|GNB1L|RAPGEF2|NLRC5|NLRX1|RACGAP1|MAP3K3|DEF8|FYN|DVL2|TIAM2|TFRC|MARK1|MARK3|TNS2|ZBTB33|KCTD9|DGKD|CHEK1|TGFBR3|DDX3X|SH2D6|WNK1|PLCL2|SS18|PRKAR1A|TRAF3IP2|MAPK8|RASA3|SOCS5|SOCS4|SOCS2|ADCY9|MELK|DEPDC1|DEPDC5	http://amigo.geneontology.org/amigo/term/GO:0035556
neurogenesis	Gene Ontology	GO:0022008	6	59	0.319464	0.466793	IFT20|CEP120|ERCC6|NAV2|SPOCK1|BTBD2	http://amigo.geneontology.org/amigo/term/GO:0022008
regulation of protein localization	Gene Ontology	GO:0032880	7	71	0.325422	0.474383	USP8|SIX4|DNAJB2|CEP120|MAPK8|BORA|RACK1	http://amigo.geneontology.org/amigo/term/GO:0032880
epidermal growth factor receptor signaling pathway	Gene Ontology	GO:0007173	5	48	0.326311	0.474565	SOCS5|ERBIN|PTK2|DGKD|ARF4	http://amigo.geneontology.org/amigo/term/GO:0007173
membrane organization	Gene Ontology	GO:0061024	12	131	0.335987	0.486728	TOR1AIP2|FNBP1|VAMP4|CRB1|REPS1|DVL2|UBA52|TFRC|ARRB2|EPS15L1|CCDC88A|DAB2	http://amigo.geneontology.org/amigo/term/GO:0061024
peptidyl-serine phosphorylation	Gene Ontology	GO:0018105	15	167	0.336242	0.486728	WNK1|VRK1|VRK3|TAF1|CLSPN|MKNK1|CDK1|TBK1|ATR|MARK1|MARK3|MAPK8|RICTOR|CHEK2|AURKA	http://amigo.geneontology.org/amigo/term/GO:0018105
regulation of apoptotic process	Gene Ontology	GO:0042981	23	264	0.337294	0.487115	BAG6|CASP10|PRELID1|SKP2|BCL2L13|GLI3|APEX1|PEA15|CARD8|NF2|OMA1|TP53BP2|LGALS1|BCL10|TNFAIP8|CASP4|NME1|LRP8|CASP8|RABGGTB|KPNA1|RPS3|BCL6	http://amigo.geneontology.org/amigo/term/GO:0042981
protein processing	Gene Ontology	GO:0016485	7	72	0.338456	0.48766	C2CD3|CASP7|DDI2|TYSND1|PCSK1|GLI3|IFT172	http://amigo.geneontology.org/amigo/term/GO:0016485
protein phosphorylation	Gene Ontology	GO:0006468	51	610	0.346952	0.498743	PTK2|LAMA1|DSTYK|FYN|MKNK1|PPP4R1|SMAD2|EIF2AK4|RPS6KC1|ATR|ABL2|PAN3|CDK19|MARK1|TBK1|CDK1|CPNE3|MAP3K3|CDK10|CDK16|CDK17|MAP3K5|FASTK|AURKA|MARK3|MAPK8|EIF2AK2|CHEK2|CHEK1|ULK3|TRIO|VRK1|VRK3|PEAK1|WNK1|CDC42BPA|COQ8B|PRKAR1B|TAOK2|FGFR1|TNK2|YWHAZ|TBCK|PHKB|TAF1|RSRC1|DDR1|PICK1|MELK|PRKACB|HUS1	http://amigo.geneontology.org/amigo/term/GO:0006468
anion transmembrane transport	Gene Ontology	GO:0098656	6	61	0.348054	0.499172	SLC11A2|ABCC4|SLC26A6|DISP1|VDAC2|SLC26A11	http://amigo.geneontology.org/amigo/term/GO:0098656
epithelial cell differentiation	Gene Ontology	GO:0030855	7	73	0.351557	0.501878	CDK1|PTER|PPARG|VEGFA|HNRNPH3|LGALS3|BDH2	http://amigo.geneontology.org/amigo/term/GO:0030855
fatty acid biosynthetic process	Gene Ontology	GO:0006633	7	73	0.351557	0.501878	HACD1|BRCA1|ACACA|NDUFAB1|PCCB|ABCD3|FADS2	http://amigo.geneontology.org/amigo/term/GO:0006633
positive regulation of protein phosphorylation	Gene Ontology	GO:0001934	18	206	0.357993	0.50919	PTK2|TFRC|AXIN1|HMGB1|EIF2AK4|CIB1|MAP3K5|DVL2|FXR1|ANXA2|VEGFA|FLOT1|ARRB2|DAB2|IQGAP3|CHEK2|PPIA|RACK1	http://amigo.geneontology.org/amigo/term/GO:0001934
phosphatidic acid biosynthetic process	Gene Ontology	GO:0006654	5	50	0.358319	0.50919	LPCAT4|AGPAT3|DGKD|AGPAT1|PLD1	http://amigo.geneontology.org/amigo/term/GO:0006654
anatomical structure development	Gene Ontology	GO:0048856	6	62	0.362436	0.513865	HINFP|SIX4|TFAP2A|GLI3|PAX6|ZEB1	http://amigo.geneontology.org/amigo/term/GO:0048856
negative regulation of neuron projection development	Gene Ontology	GO:0010977	7	74	0.364708	0.515908	KANK1|CIB1|SPOCK1|DENND5A|FLNA|THOC2|LGALS1	http://amigo.geneontology.org/amigo/term/GO:0010977
positive regulation of apoptotic process	Gene Ontology	GO:0043065	32	379	0.366256	0.516921	HMGB1|ITGB3BP|ARHGEF1|CDK19|CYP1B1|PTPA|MAP3K5|HSPD1|TIAM2|MAPK8|LDHA|ITGB1|TRIO|CDKN2A|DDX3X|RNPS1|BARD1|NR4A1|DAB2IP|PPARG|OMA1|IP6K2|RACK1|TNFAIP8|BCL10|CASP8|SCRIB|MELK|UBA52|RBCK1|DNM1L|BCL6	http://amigo.geneontology.org/amigo/term/GO:0043065
response to activity	Gene Ontology	GO:0014823	5	51	0.374371	0.527176	HSPD1|CDK1|COL4A2|PPARGC1A|KDM6B	http://amigo.geneontology.org/amigo/term/GO:0014823
integrin-mediated signaling pathway	Gene Ontology	GO:0007229	9	99	0.377692	0.528788	ITGB1|NEDD9|PTK2|LAMA5|ERBIN|DST|ADAM15|FUT8|CUL3	http://amigo.geneontology.org/amigo/term/GO:0007229
liver development	Gene Ontology	GO:0001889	8	87	0.378071	0.528788	TGFBR3|DDX39B|HMGCL|PTCD2|LSR|RPGRIP1L|ASS1|ACADM	http://amigo.geneontology.org/amigo/term/GO:0001889
cell morphogenesis	Gene Ontology	GO:0000902	8	87	0.378071	0.528788	FRYL|CDHR3|CAP1|SHROOM3|SS18|WDR19|BCL6|CUL3	http://amigo.geneontology.org/amigo/term/GO:0000902
positive regulation of cysteine-type endopeptidase activity involved in apoptotic process	Gene Ontology	GO:0043280	5	52	0.390419	0.54358	HMGB1|CARD8|DDX3X|BCL10|MAP3K5	http://amigo.geneontology.org/amigo/term/GO:0043280
positive regulation of protein catabolic process	Gene Ontology	GO:0045732	7	76	0.391097	0.54358	AXIN1|BARD1|HUWE1|DAB2IP|ATG4B|HECW1|IDE	http://amigo.geneontology.org/amigo/term/GO:0045732
learning	Gene Ontology	GO:0007612	6	64	0.391272	0.54358	AAAS|DLG4|FYN|EIF2AK4|COMT|ARF4	http://amigo.geneontology.org/amigo/term/GO:0007612
retrograde transport, endosome to Golgi	Gene Ontology	GO:0042147	7	77	0.404304	0.557166	PREPL|VPS29|DENND5A|STX16|VPS52|GOSR1|TBC1D17	http://amigo.geneontology.org/amigo/term/GO:0042147
determination of left/right symmetry	Gene Ontology	GO:0007368	7	77	0.404304	0.557166	NPHP3|STIL|ARL13B|IFT172|MKS1|DISP1|RPGRIP1L	http://amigo.geneontology.org/amigo/term/GO:0007368
phagocytosis	Gene Ontology	GO:0006909	7	77	0.404304	0.557166	ITGB1|PIP5K1A|CDC42SE1|UNC13D|C1orf43|KIAA1109|ELMO2	http://amigo.geneontology.org/amigo/term/GO:0006909
roof of mouth development	Gene Ontology	GO:0060021	6	65	0.405687	0.557166	TFAP2A|IFT172|GLI3|INSIG2|PLEKHA1|BCOR	http://amigo.geneontology.org/amigo/term/GO:0060021
heart looping	Gene Ontology	GO:0001947	6	65	0.405687	0.557166	C2CD3|ARL13B|STIL|IFT172|NPHP3|MICAL2	http://amigo.geneontology.org/amigo/term/GO:0001947
phosphatidylinositol-mediated signaling	Gene Ontology	GO:0048015	5	53	0.406435	0.557166	PIK3CB|FGFR1|PLCL2|NCS1|PI4KB	http://amigo.geneontology.org/amigo/term/GO:0048015
regulation of transcription by RNA polymerase II	Gene Ontology	GO:0006357	132	1641	0.40958	0.560241	RNF14|ZFX|PAM|ZNF140|HSPD1|SIX4|NFE2L2|NFE2L1|THRB|ZNF783|ZNF266|ZNF573|ZNF786|ZNF576|HDGF|ZNF664|ZFP62|CUL3|BRCA1|ZNF45|ZNF41|ZNF680|SAFB|BAZ1A|BRD9|LRRFIP1|ZNF444|LIN9|SLTM|ARID1B|MAZ|RFX2|ZKSCAN3|ZNF774|ELP2|ZBTB24|ZNF195|HINFP|ZSCAN9|TCF7L2|ARID4A|CHD2|RUVBL2|RAD21|CSRNP2|JMJD1C|ZBTB33|ZNF761|TCF3|MED31|HOXC10|PAX6|VEGFA|ZNF23|ZEB1|PHF20|MGA|PPARG|ZNF146|ZNF562|MEF2A|CREM|TFDP2|TFDP1|ZNF627|T…	http://amigo.geneontology.org/amigo/term/GO:0006357
collagen fibril organization	Gene Ontology	GO:0030199	9	102	0.412121	0.562478	ANXA2|COL25A1|DST|CD151|COL4A5|PLEC|COL4A2|CYP1B1|COL17A1	http://amigo.geneontology.org/amigo/term/GO:0030199
peptidyl-tyrosine phosphorylation	Gene Ontology	GO:0018108	12	139	0.413962	0.563751	TWF1|TNK2|PTK2|PEAK1|ABI2|EIF2AK2|DDR1|FYN|MELK|DSTYK|ABL2|FGFR1	http://amigo.geneontology.org/amigo/term/GO:0018108
positive regulation of DNA-binding transcription factor activity	Gene Ontology	GO:0051091	10	115	0.420272	0.571091	TCF3|PHB2|PARK7|PPARGC1A|DVL2|PPARG|JUP|TP53BP1|SMARCA4|TFDP1	http://amigo.geneontology.org/amigo/term/GO:0051091
positive regulation of stress fiber assembly	Gene Ontology	GO:0051496	5	54	0.422396	0.572725	CCDC88A|EVL|ARHGEF10L|BAG4|NF2	http://amigo.geneontology.org/amigo/term/GO:0051496
cellular response to tumor necrosis factor	Gene Ontology	GO:0071356	12	140	0.423796	0.573371	BRCA1|BAG4|HYAL3|ERBIN|DAB2IP|PPARGC1A|MAP3K5|ZFAND6|CIB1|RPS3|NFE2L2|ASS1	http://amigo.geneontology.org/amigo/term/GO:0071356
Wnt signaling pathway, planar cell polarity pathway	Gene Ontology	GO:0060071	8	91	0.427068	0.574046	DVL2|PSMD1|PSME2|PSMD13|PSMA2|PSMA1|ARRB2|PSMC6	http://amigo.geneontology.org/amigo/term/GO:0060071
regulation of inflammatory response	Gene Ontology	GO:0050727	8	91	0.427068	0.574046	CASP4|BCL6|PARK7|CYLD|GPX4|FANCA|GRN|RICTOR	http://amigo.geneontology.org/amigo/term/GO:0050727
endosomal transport	Gene Ontology	GO:0016197	8	91	0.427068	0.574046	WASHC4|ITSN2|REPS1|TMCC1|ALMS1|UBA52|EPS15L1|KIAA1109	http://amigo.geneontology.org/amigo/term/GO:0016197
fat cell differentiation	Gene Ontology	GO:0045444	6	67	0.434415	0.581035	ERAP1|SDF4|NR4A1|SENP2|TCF7L2|OSBPL8	http://amigo.geneontology.org/amigo/term/GO:0045444
cellular response to glucose stimulus	Gene Ontology	GO:0071333	6	67	0.434415	0.581035	TWNK|NME1|PPARGC1A|LGALS1|RACK1|SIN3A	http://amigo.geneontology.org/amigo/term/GO:0071333
regulation of cell migration	Gene Ontology	GO:0030334	9	104	0.435074	0.581035	PLXNB2|LAMA1|LAMA5|CYRIB|MACF1|PAX6|PLXND1|FLNA|NCK1	http://amigo.geneontology.org/amigo/term/GO:0030334
negative regulation of gene expression, epigenetic	Gene Ontology	GO:0045814	5	55	0.438277	0.584055	PPHLN1|DNMT1|RBBP7|PHF19|MTF2	http://amigo.geneontology.org/amigo/term/GO:0045814
lipid transport	Gene Ontology	GO:0006869	12	142	0.443453	0.589689	OSBPL10|APOO|HDLBP|SCP2|OSBPL1A|OSBPL8|PRELID1|ABCD3|APOL3|PLEKHA8|SIGMAR1|PITPNC1	http://amigo.geneontology.org/amigo/term/GO:0006869
positive regulation of cell migration	Gene Ontology	GO:0030335	21	255	0.448442	0.594111	ITGB1|NEDD9|GTSE1|PTK2|DAB2|DIAPH1|CPNE3|MAZ|RDX|CD151|FAM110C|CIB1|PTP4A1|SEMA3B|ELP6|GRN|VEGFA|SYNE2|CAV1|GNAI2|RACK1	http://amigo.geneontology.org/amigo/term/GO:0030335
response to unfolded protein	Gene Ontology	GO:0006986	6	68	0.448692	0.594111	HERPUD1|DNAJB2|DAB2IP|HSPD1|DERL2|ATF6B	http://amigo.geneontology.org/amigo/term/GO:0006986
B cell differentiation	Gene Ontology	GO:0030183	7	81	0.456882	0.603668	ITGB1|TCF3|TPD52|YY1AP1|PTPN2|BCL6|NHEJ1	http://amigo.geneontology.org/amigo/term/GO:0030183
wound healing	Gene Ontology	GO:0042060	9	106	0.457939	0.603779	NACA|DST|MACF1|SMAD2|MAP3K5|SCRIB|GLI3|PLEC|PPARA	http://amigo.geneontology.org/amigo/term/GO:0042060
positive regulation of NIK/NF-kappaB signaling	Gene Ontology	GO:1901224	6	69	0.46289	0.607726	DDX3X|PHB2|HMGB1|EIF2AK2|RPS3|RBCK1	http://amigo.geneontology.org/amigo/term/GO:1901224
forebrain development	Gene Ontology	GO:0030900	6	69	0.46289	0.607726	STIL|FYN|PPARGC1A|GLI3|PAX6|ATRX	http://amigo.geneontology.org/amigo/term/GO:0030900
response to oxidative stress	Gene Ontology	GO:0006979	11	132	0.468439	0.613714	ALDH3B1|NCOA7|PRDX1|ERCC1|IDH1|ERCC6|TXN2|GPX4|GPX8|MAPK8|OGG1	http://amigo.geneontology.org/amigo/term/GO:0006979
single fertilization	Gene Ontology	GO:0007338	7	82	0.469895	0.614326	ASH1L|HYAL3|PARK7|SMAD4|UBXN8|SNU13|CD9	http://amigo.geneontology.org/amigo/term/GO:0007338
positive regulation of neuron differentiation	Gene Ontology	GO:0045666	8	95	0.475694	0.61969	DMD|TCF3|SOCS2|EIF4G1|BCL6|ZEB1|FGFR1|SIN3A	http://amigo.geneontology.org/amigo/term/GO:0045666
neuron projection morphogenesis	Gene Ontology	GO:0048812	6	70	0.476992	0.61969	TRIO|DMD|DAB2IP|ANKRD27|KIF20B|TAOK2	http://amigo.geneontology.org/amigo/term/GO:0048812
regulation of megakaryocyte differentiation	Gene Ontology	GO:0045652	6	70	0.476992	0.61969	KMT2C|RBM15|CBFB|TNRC6A|AGO4|SIN3A	http://amigo.geneontology.org/amigo/term/GO:0045652
blood vessel development	Gene Ontology	GO:0001568	5	58	0.48522	0.629064	MAP3K3|PAX6|ANTXR1|TCF7L2|RAPGEF2	http://amigo.geneontology.org/amigo/term/GO:0001568
defense response to virus	Gene Ontology	GO:0051607	17	210	0.489709	0.633561	IFNAR2|CRCP|SKP2|TBK1|ADAR|EIF2AK2|PQBP1|ADARB1|OAS1|POLR3G|UNC13D|PCBP2|POLR3C|EIF2AK4|NLRC5|FLNA|OASL	http://amigo.geneontology.org/amigo/term/GO:0051607
NIK/NF-kappaB signaling	Gene Ontology	GO:0038061	6	71	0.490983	0.633888	PSME2|PSMD1|PSMD13|PSMA2|PSMA1|PSMC6	http://amigo.geneontology.org/amigo/term/GO:0038061
positive regulation of cell growth	Gene Ontology	GO:0030307	7	84	0.495676	0.638451	ZNF639|DDX3X|EIF4G1|DERL2|FXN|CIB1|USP47	http://amigo.geneontology.org/amigo/term/GO:0030307
regulation of gene expression	Gene Ontology	GO:0010468	26	325	0.496573	0.638451	DMD|HINFP|FUBP1|RICTOR|POFUT2|UBAP2|TBK1|SIX4|DNMT1|AFF1|GLI3|PCBP2|KDM6B|ZFP64|CHEK1|ASH1L|ZBTB7B|PAX6|PPARA|IGF2BP1|RO60|PTCD2|NKAP|DNM1L|TCF19|FUT8	http://amigo.geneontology.org/amigo/term/GO:0010468
T cell receptor signaling pathway	Gene Ontology	GO:0050852	14	173	0.498324	0.639379	FYN|NCK1|PSME2|PIK3CB|WNK1|PSMD1|PSMD13|PSMA2|PSMA1|IKBKG|RBCK1|PDE4D|BCL10|PSMC6	http://amigo.geneontology.org/amigo/term/GO:0050852
autophagosome assembly	Gene Ontology	GO:0000045	5	59	0.500567	0.640933	AMBRA1|UBQLN1|GABARAPL1|WDR45|GABARAP	http://amigo.geneontology.org/amigo/term/GO:0000045
glucose homeostasis	Gene Ontology	GO:0042593	9	110	0.503121	0.642877	MBD5|NCOA5|PARK7|TCF7L2|OAS1|PPARG|USF1|PAX6|PTPN2	http://amigo.geneontology.org/amigo/term/GO:0042593
lung development	Gene Ontology	GO:0030324	8	98	0.511512	0.651739	YWHAZ|BAG6|LAMA5|HMGB1|SMAD2|NPHP3|GLI3|VEGFA	http://amigo.geneontology.org/amigo/term/GO:0030324
positive regulation of NF-kappaB transcription factor activity	Gene Ontology	GO:0051092	13	162	0.513902	0.651739	TRAPPC9|TFRC|TAB3|EIF2AK2|IKBKG|UBA52|CIB1|RPS3|FLOT1|RBCK1|BCL10|PPIA|CAV1	http://amigo.geneontology.org/amigo/term/GO:0051092
platelet activation	Gene Ontology	GO:0030168	9	111	0.514255	0.651739	YWHAZ|PIK3CB|FYN|ARRB2|PPIA|FLNA|GNAI2|CD9|DGKD	http://amigo.geneontology.org/amigo/term/GO:0030168
response to estradiol	Gene Ontology	GO:0032355	9	111	0.514255	0.651739	SOCS2|ARPC1B|CASP8|MBD1|GPX4|TFPI|ASS1|PAM|OGG1	http://amigo.geneontology.org/amigo/term/GO:0032355
cellular response to transforming growth factor beta stimulus	Gene Ontology	GO:0071560	5	60	0.515735	0.652284	NR3C1|CAV1|FYN|PPARGC1A|COL4A2	http://amigo.geneontology.org/amigo/term/GO:0071560
dephosphorylation	Gene Ontology	GO:0016311	15	188	0.51816	0.653217	MTMR14|PRUNE1|LHPP|PFKFB2|PPM1K|G6PC3|PTPDC1|PTP4A1|PUDP|PTP4A2|PHLPP2|PTPN2|APTX|MTMR2|DUSP12	http://amigo.geneontology.org/amigo/term/GO:0016311
positive regulation of kinase activity	Gene Ontology	GO:0033674	6	73	0.518576	0.653217	DSTYK|MRE11|DDR1|CD44|BCL10|FGFR1	http://amigo.geneontology.org/amigo/term/GO:0033674
tumor necrosis factor-mediated signaling pathway	Gene Ontology	GO:0033209	10	125	0.527192	0.662725	BAG4|PSME2|TXNDC17|PSMD1|PSMD13|PSMA2|PSMA1|TRAF3IP2|KRT8|PSMC6	http://amigo.geneontology.org/amigo/term/GO:0033209
response to glucose	Gene Ontology	GO:0009749	6	74	0.532153	0.66761	PFKFB2|SMAD2|TXN2|PFKL|TCF7L2|LDHA	http://amigo.geneontology.org/amigo/term/GO:0009749
positive regulation of protein kinase B signaling	Gene Ontology	GO:0051897	15	191	0.543572	0.680561	ITGB1|PTK2|BAG4|PIK3CB|MAZ|FYN|FAM110C|TCF7L2|OSBPL8|PARK7|ARRB2|VEGFA|RICTOR|NRG4|FGFR1	http://amigo.geneontology.org/amigo/term/GO:0051897
cellular response to leukemia inhibitory factor	Gene Ontology	GO:1990830	7	88	0.545944	0.682156	HELLS|PAX6|PIGA|MTF2|MRAS|TFRC|MYNN	http://amigo.geneontology.org/amigo/term/GO:1990830
steroid metabolic process	Gene Ontology	GO:0008202	10	127	0.547874	0.683192	FDPS|SOAT1|CYP1B1|ERLIN1|DHRS4|HDLBP|INSIG2|MVK|NFE2L1|HSD17B6	http://amigo.geneontology.org/amigo/term/GO:0008202
transmembrane receptor protein tyrosine kinase signaling pathway	Gene Ontology	GO:0007169	10	128	0.558087	0.694136	NEDD9|PTK2|SH2D6|MPZL1|PIK3CB|DDR1|FYN|TNK2|PILRB|FGFR1	http://amigo.geneontology.org/amigo/term/GO:0007169
camera-type eye development	Gene Ontology	GO:0043010	5	63	0.560003	0.694136	CRYBB2|RPGRIP1L|PAX6|LAMA1|GLI3	http://amigo.geneontology.org/amigo/term/GO:0043010
positive regulation of protein kinase activity	Gene Ontology	GO:0045860	5	63	0.560003	0.694136	PPP1R9A|LRP8|PTK2|DAG1|RAPGEF2	http://amigo.geneontology.org/amigo/term/GO:0045860
negative regulation of neuron death	Gene Ontology	GO:1901215	5	64	0.574303	0.707623	PARK7|EIF4G1|PPARGC1A|PPARA|IKBKG	http://amigo.geneontology.org/amigo/term/GO:1901215
cellular iron ion homeostasis	Gene Ontology	GO:0006879	5	64	0.574303	0.707623	SMAD4|FXN|SLC11A2|TFRC|TTC7A	http://amigo.geneontology.org/amigo/term/GO:0006879
chloride transmembrane transport	Gene Ontology	GO:1902476	5	64	0.574303	0.707623	GABRE|CLCN3|SLC12A3|SLC26A6|SLC1A3	http://amigo.geneontology.org/amigo/term/GO:1902476
proton transmembrane transport	Gene Ontology	GO:1902600	9	117	0.57914	0.71217	ATP6V0B|ATP6V1D|SLC11A2|COX4I1|SURF1|ATP5MF|COX7A2|ATP2C1|DMAC2L	http://amigo.geneontology.org/amigo/term/GO:1902600
peptidyl-tyrosine dephosphorylation	Gene Ontology	GO:0035335	8	104	0.58042	0.712333	MTMR14|PTP4A2|PTPDC1|PTP4A1|TNS2|PTPN2|MTMR2|DUSP12	http://amigo.geneontology.org/amigo/term/GO:0035335
cerebral cortex development	Gene Ontology	GO:0021987	6	78	0.584727	0.714997	TRAPPC9|DMD|TMEM14B|CEP120|LRP8|FLNA	http://amigo.geneontology.org/amigo/term/GO:0021987
fatty acid metabolic process	Gene Ontology	GO:0006631	15	196	0.584893	0.714997	BRCA1|HACD1|FADS2|CYP1B1|NDUFAB1|AASDH|HADHA|PPARG|CREM|PPARA|SLC27A5|ACACA|PNPLA8|HSD17B4|ACADM	http://amigo.geneontology.org/amigo/term/GO:0006631
negative regulation of cell population proliferation	Gene Ontology	GO:0008285	35	458	0.600203	0.7306	EIF2AK2|SMAD4|AIMP2|SMAD2|RAPGEF2|FKTN|TSC2|CD9|CAV1|RERG|CYP1B1|TFAP2A|DNAJB2|CDK10|WARS1|GLI3|CIB1|NF2|TNS2|SIRT2|CDKN2A|AMBRA1|DAB2IP|HMGA1|PPARG|PAX6|PTPN2|ZEB1|TAF6|NME1|DDR1|ADARB1|ADGRG1|BCL6|CSNK2B	http://amigo.geneontology.org/amigo/term/GO:0008285
negative regulation of epithelial cell proliferation	Gene Ontology	GO:0050680	5	66	0.602147	0.7306	DLG1|TGFBR3|PAX6|DAB2IP|IFT172	http://amigo.geneontology.org/amigo/term/GO:0050680
cellular response to growth factor stimulus	Gene Ontology	GO:0071363	5	66	0.602147	0.7306	CPNE3|LRP8|CIB1|FYN|RACK1	http://amigo.geneontology.org/amigo/term/GO:0071363
cholesterol metabolic process	Gene Ontology	GO:0008203	8	106	0.602363	0.7306	FDPS|SOAT1|ERLIN1|NFE2L1|HDLBP|OSBPL1A|INSIG2|MVK	http://amigo.geneontology.org/amigo/term/GO:0008203
negative regulation of neuron apoptotic process	Gene Ontology	GO:0043524	11	146	0.605722	0.733242	SET|SIX4|DNAJC5|AMBRA1|FYN|PPARGC1A|HSPD1|ARRB2|GRN|AARS1|PARK7	http://amigo.geneontology.org/amigo/term/GO:0043524
chloride transport	Gene Ontology	GO:0006821	6	80	0.609842	0.736794	CLCC1|CLNS1A|CLCN3|ANO10|SLC26A6|GABRE	http://amigo.geneontology.org/amigo/term/GO:0006821
type I interferon signaling pathway	Gene Ontology	GO:0060337	5	67	0.615674	0.742396	OAS1|IFNAR2|ADAR|IP6K2|OASL	http://amigo.geneontology.org/amigo/term/GO:0060337
exocytosis	Gene Ontology	GO:0006887	9	121	0.620129	0.745941	RAB3IL1|SDF4|SNAP23|DNAJC5|STX2|CDK16|TNFAIP2|UNC13D|MICAL3	http://amigo.geneontology.org/amigo/term/GO:0006887
endocytosis	Gene Ontology	GO:0006897	18	240	0.621017	0.745941	TNK2|FNBP1|TMPRSS3|NME1|RUFY1|LRP8|ITSN2|REPS1|MIA2|TFRC|ARRB2|RHOU|EPS15L1|DAB2|DNM1L|TSC2|PIK3CB|DGKD	http://amigo.geneontology.org/amigo/term/GO:0006897
neuron migration	Gene Ontology	GO:0001764	8	108	0.623712	0.747731	PEX5|FYN|PAX6|SPOCK1|RAPGEF2|PEX13|FGFR1|MARK1	http://amigo.geneontology.org/amigo/term/GO:0001764
cellular response to drug	Gene Ontology	GO:0035690	5	68	0.628927	0.75242	NFE2L2|TFRC|CHEK2|RAP1B|NME1	http://amigo.geneontology.org/amigo/term/GO:0035690
response to ethanol	Gene Ontology	GO:0045471	9	122	0.630046	0.75242	SDF4|RPL15|FYN|CASP8|CDK1|POLB|PPARA|OGG1|FECH	http://amigo.geneontology.org/amigo/term/GO:0045471
negative regulation of ERK1 and ERK2 cascade	Gene Ontology	GO:0070373	6	82	0.634094	0.755801	DLG1|DMD|VRK3|SMAD4|DAB2IP|PTPN2	http://amigo.geneontology.org/amigo/term/GO:0070373
platelet degranulation	Gene Ontology	GO:0002576	9	124	0.649456	0.772629	MAGED2|CYRIB|PCDH7|ABCC4|VEGFA|TEX264|ALDOA|FLNA|CD9	http://amigo.geneontology.org/amigo/term/GO:0002576
cell-cell adhesion	Gene Ontology	GO:0098609	13	178	0.652501	0.774279	DLG1|ANXA2|DLG4|VSIG10|CD44|LPP|SCRIB|JUP|PKP4|BAIAP2|VEZT|ELMO2|LAMA5	http://amigo.geneontology.org/amigo/term/GO:0098609
male gonad development	Gene Ontology	GO:0008584	8	111	0.654538	0.774279	NASP|CSDE1|SMAD4|ERCC1|SIX4|ADAM15|FANCA|AGO4	http://amigo.geneontology.org/amigo/term/GO:0008584
cell fate commitment	Gene Ontology	GO:0045165	5	70	0.654584	0.774279	PPARG|PAX6|TEAD4|SMAD2|KDM6B	http://amigo.geneontology.org/amigo/term/GO:0045165
transport across blood-brain barrier	Gene Ontology	GO:0150104	6	84	0.657435	0.776173	SLC7A5|TFRC|SLC5A6|ABCC4|SLC1A5|SLC1A3	http://amigo.geneontology.org/amigo/term/GO:0150104
cellular response to organic cyclic compound	Gene Ontology	GO:0071407	5	71	0.666978	0.782974	CASP8|LGALS1|CYP1B1|RAP1B|HCFC1	http://amigo.geneontology.org/amigo/term/GO:0071407
positive regulation of cytokine production	Gene Ontology	GO:0001819	5	71	0.666978	0.782974	HILPDA|S100A13|EIF2AK2|FLOT1|AGPAT1	http://amigo.geneontology.org/amigo/term/GO:0001819
phospholipid metabolic process	Gene Ontology	GO:0006644	5	71	0.666978	0.782974	LPCAT4|PLPP5|TAZ|AGPAT1|GPX4	http://amigo.geneontology.org/amigo/term/GO:0006644
negative regulation of cell migration	Gene Ontology	GO:0030336	11	154	0.676001	0.792069	TCAF1|ZMYND8|SRGAP3|ADARB1|OSBPL8|NF2|KANK1|CYP1B1|DAG1|SRGAP2B|ADAM15	http://amigo.geneontology.org/amigo/term/GO:0030336
regulation of macroautophagy	Gene Ontology	GO:0016241	5	72	0.679077	0.79356	ATP6V0B|ATP6V1D|MAPK8|UBQLN1|RHEB	http://amigo.geneontology.org/amigo/term/GO:0016241
response to organic substance	Gene Ontology	GO:0010033	6	86	0.679829	0.79356	PPARG|PPP2CA|CTSC|HSPD1|ABCC4|DGKD	http://amigo.geneontology.org/amigo/term/GO:0010033
brain development	Gene Ontology	GO:0007420	20	276	0.684463	0.797471	C2CD3|PLXNB2|IFT172|BAG6|QARS1|CDK5RAP1|TMX2|ARF4|SRR|GLI3|PAX6|ARRB2|NF2|ADGRG1|RPGRIP1L|ATP2B1|BAIAP2|PPP3CC|CD9|UGP2	http://amigo.geneontology.org/amigo/term/GO:0007420
blood coagulation	Gene Ontology	GO:0007596	14	196	0.687413	0.798949	BLOC1S6|DOCK9|CAPZA2|AK3|VKORC1|TFPI|FYN|HPS4|CD59|PRKAR1A|PRKAR1B|PRKACB|CBX5|JMJD1C	http://amigo.geneontology.org/amigo/term/GO:0007596
positive regulation of JNK cascade	Gene Ontology	GO:0046330	6	87	0.690664	0.798949	AXIN1|HMGB1|DAB2IP|UNC5CL|MAP3K5|TAOK2	http://amigo.geneontology.org/amigo/term/GO:0046330
positive regulation of interferon-gamma production	Gene Ontology	GO:0032729	5	73	0.690878	0.798949	SCRIB|HSPD1|CYRIB|SLC7A5|PDE4D	http://amigo.geneontology.org/amigo/term/GO:0032729
cellular response to starvation	Gene Ontology	GO:0009267	5	73	0.690878	0.798949	AMBRA1|CAV1|WDR45|TNRC6A|PPARA	http://amigo.geneontology.org/amigo/term/GO:0009267
negative regulation of cell death	Gene Ontology	GO:0060548	5	74	0.70238	0.807737	SMAD4|NFE2L2|PARK7|NPAS2|NCK1	http://amigo.geneontology.org/amigo/term/GO:0060548
response to wounding	Gene Ontology	GO:0009611	5	74	0.70238	0.807737	PHB2|DST|PAX6|AURKA|SLC1A3	http://amigo.geneontology.org/amigo/term/GO:0009611
regulation of autophagy	Gene Ontology	GO:0010506	5	74	0.70238	0.807737	ABL2|WDR41|DRAM2|FBXL2|DEPDC5	http://amigo.geneontology.org/amigo/term/GO:0010506
calcium ion transmembrane transport	Gene Ontology	GO:0070588	9	130	0.704073	0.808188	ANXA2|SLC11A2|ANXA6|CACNB2|CACNA1D|NCS1|ATP2B1|CACNA2D3|ATP2C1	http://amigo.geneontology.org/amigo/term/GO:0070588
spermatid development	Gene Ontology	GO:0007286	6	89	0.711595	0.815229	NSUN2|RFX2|CDYL|CIB1|CCNB1IP1|RNF8	http://amigo.geneontology.org/amigo/term/GO:0007286
transcription by RNA polymerase II	Gene Ontology	GO:0006366	13	186	0.713124	0.815229	TAF6|SUPT6H|TAF1|ZBTB7B|SUPT16H|ERCC6|POLR2D|CBFB|MBD1|ELOC|ARRB2|TFDP1|POLR2J3	http://amigo.geneontology.org/amigo/term/GO:0006366
calcium ion transport	Gene Ontology	GO:0006816	10	145	0.714145	0.815229	ANXA6|SLC3A2|CACNB2|FYN|CACNA1D|DNM1L|ATP2B1|CACNA2D3|ATP2C1|CAV1	http://amigo.geneontology.org/amigo/term/GO:0006816
protein phosphopantetheinylation	Gene Ontology	GO:0018215	15	215	0.724922	0.826012	RNF14|ATG10|GALNT1|PPT2|ZDHHC11|EOGT|ZDHHC6|DLST|HLCS|UBE2F|RABGGTB|ZDHHC16|UBA3|GALNT7|PAM	http://amigo.geneontology.org/amigo/term/GO:0018215
axon guidance	Gene Ontology	GO:0007411	16	230	0.73362	0.834392	LAMA1|TRIO|SEMA3B|EVL|LAMA5|SMAD4|GRB10|PIK3CB|FYN|GLI3|PALLD|PAX6|MYPN|DAG1|SPTAN1|PTK2	http://amigo.geneontology.org/amigo/term/GO:0007411
central nervous system development	Gene Ontology	GO:0007417	10	149	0.745155	0.843132	TRIO|ANKLE2|NPAS2|PAM|GLI3|PAX6|ATN1|CAPG|ZEB1|NHEJ1	http://amigo.geneontology.org/amigo/term/GO:0007417
response to insulin	Gene Ontology	GO:0032868	5	78	0.745377	0.843132	GRB10|HADHA|INSIG2|ZBTB7B|PPARA	http://amigo.geneontology.org/amigo/term/GO:0032868
fibroblast growth factor receptor signaling pathway	Gene Ontology	GO:0008543	5	78	0.745377	0.843132	POLR2D|HNRNPA1|HNRNPH1|RBFOX2|FGFR1	http://amigo.geneontology.org/amigo/term/GO:0008543
positive regulation of phosphatidylinositol 3-kinase signaling	Gene Ontology	GO:0014068	6	93	0.750481	0.845824	PTK2|PIK3CB|MAZ|FYN|VEGFA|FGFR1	http://amigo.geneontology.org/amigo/term/GO:0014068
positive regulation of peptidyl-tyrosine phosphorylation	Gene Ontology	GO:0050731	6	93	0.750481	0.845824	TNK2|CD44|LRP8|ARRB2|VEGFA|RICTOR	http://amigo.geneontology.org/amigo/term/GO:0050731
cellular response to mechanical stimulus	Gene Ontology	GO:0071260	5	80	0.765079	0.860638	MAPK8|CHEK1|BCL10|CASP8|DAG1	http://amigo.geneontology.org/amigo/term/GO:0071260
Fc-epsilon receptor signaling pathway	Gene Ontology	GO:0038095	11	166	0.766398	0.860638	TAB3|PSMD1|PIK3CB|PSME2|PSMD13|PSMA2|PSMA1|IKBKG|MAPK8|BCL10|PSMC6	http://amigo.geneontology.org/amigo/term/GO:0038095
activation of MAPK activity	Gene Ontology	GO:0000187	8	124	0.769755	0.862848	TAB3|PIK3CB|IKBKG|PEA15|UBA52|PPIA|TAOK2|IQGAP3	http://amigo.geneontology.org/amigo/term/GO:0000187
positive regulation of gene expression	Gene Ontology	GO:0010628	36	509	0.775354	0.867558	RPS3|FUBP1|SMAD2|ARRB2|TNRC6A|IQGAP3|HINFP|HCFC1|PIAS3|TFAP2A|NFE2L2|PIK3CB|DNMT1|PPARGC1A|WARS1|TFRC|ERCC6|MAPK8|CAV1|NOS1AP|BRCA1|CDKN2A|DDX3X|ZBTB7B|RDX|PAX6|VEGFA|RPL11|UBR5|MAZ|TERF2|CDK1|MEF2A|AGO4|PARK7|AGO2	http://amigo.geneontology.org/amigo/term/GO:0010628
axonogenesis	Gene Ontology	GO:0007409	6	96	0.777046	0.867888	PARD3|PAX6|FLOT1|BAIAP2|S100A6|TAOK2	http://amigo.geneontology.org/amigo/term/GO:0007409
response to nutrient levels	Gene Ontology	GO:0031667	5	82	0.783603	0.87364	SORD|AMBRA1|MBD1|PPARGC1A|CHSY1	http://amigo.geneontology.org/amigo/term/GO:0031667
nucleosome assembly	Gene Ontology	GO:0006334	7	112	0.788348	0.877355	NASP|SET|HP1BP3|NAP1L4|RSF1|NAA60|ATRX	http://amigo.geneontology.org/amigo/term/GO:0006334
lipid metabolic process	Gene Ontology	GO:0006629	43	607	0.79005	0.877676	AGPS|SOAT1|PGS1|PLPP5|ACADM|NDUFAB1|FADS2|CYP1B1|PCYT1A|NFE2L1|HADHA|LPCAT4|SPTLC1|PNPLA8|HSD17B4|MTMR2|HSD17B6|GPCPD1|BRCA1|HACD1|ALDH3B1|HDLBP|ACACA|HMGCL|PNPLA4|PLCL2|PPARG|HSD17B11|INSIG2|OMA1|SLC27A5|MVK|IP6K2|ERLIN1|OSBPL10|FDPS|PLD1|PISD|AASDH|LRP8|AGPAT3|AGPAT1|NR1H3	http://amigo.geneontology.org/amigo/term/GO:0006629
cytokine-mediated signaling pathway	Gene Ontology	GO:0019221	21	311	0.799616	0.886717	SOCS5|ITGB1|YWHAZ|LAMA5|SOCS2|ABL2|ZEB1|LRP8|FYN|STAT6|RHOU|IFNAR2|UBA52|OSMR|VEGFA|LIFR|GRB10|TRAF3IP2|BCL6|IL17RC|PIK3CB	http://amigo.geneontology.org/amigo/term/GO:0019221
circadian rhythm	Gene Ontology	GO:0007623	5	85	0.809239	0.895789	PPARGC1A|ASS1|NCOR1|THRAP3|NPAS2	http://amigo.geneontology.org/amigo/term/GO:0007623
cell cycle arrest	Gene Ontology	GO:0007050	8	130	0.812488	0.89664	DDIAS|CDKN2A|BARD1|TBRG4|EIF2AK4|TCF7L2|RHEB|KIF20B	http://amigo.geneontology.org/amigo/term/GO:0007050
negative regulation of gene expression	Gene Ontology	GO:0010629	21	314	0.812934	0.89664	ZBTB7B|DNMT1|IQGAP3|TAF1|HINFP|CDK1|VEGFA|PARK7|SLC7A5|FYN|SMAD2|NME1|TERF2|PIAS3|TBK1|MBD1|AURKA|TNRC6A|AGO4|RACK1|AGO2	http://amigo.geneontology.org/amigo/term/GO:0010629
cellular response to calcium ion	Gene Ontology	GO:0071277	5	86	0.817228	0.89664	SYT12|CPNE3|MEF2A|WNK1|ITPKB	http://amigo.geneontology.org/amigo/term/GO:0071277
ephrin receptor signaling pathway	Gene Ontology	GO:0048013	5	86	0.817228	0.89664	ARPC1B|PTK2|FYN|NCK1|SS18	http://amigo.geneontology.org/amigo/term/GO:0048013
negative regulation of transforming growth factor beta receptor signaling pathway	Gene Ontology	GO:0030512	5	86	0.817228	0.89664	TGFBR3|UBA52|PPARA|SMAD2|CAV1	http://amigo.geneontology.org/amigo/term/GO:0030512
negative regulation of DNA-binding transcription factor activity	Gene Ontology	GO:0043433	5	87	0.824945	0.903511	PHB2|FLNA|EGLN1|TCF7L2|TAF1	http://amigo.geneontology.org/amigo/term/GO:0043433
animal organ morphogenesis	Gene Ontology	GO:0009887	10	162	0.829686	0.907104	LAMA1|EGFLAM|EVL|LAMA5|TLE3|TLE2|STX2|THRB|PAX6|ABLIM1	http://amigo.geneontology.org/amigo/term/GO:0009887
response to endoplasmic reticulum stress	Gene Ontology	GO:0034976	5	89	0.839587	0.916315	NFE2L2|HERPUD1|UBQLN1|FLOT1|MAP3K5	http://amigo.geneontology.org/amigo/term/GO:0034976
cellular response to insulin stimulus	Gene Ontology	GO:0032869	6	105	0.843919	0.919428	APRT|PPARG|USF1|INSIG2|MYO5A|PKM	http://amigo.geneontology.org/amigo/term/GO:0032869
epidermis development	Gene Ontology	GO:0008544	6	106	0.85023	0.924681	CRABP2|IFT172|PPARA|ATP2C1|TFDP1|COL17A1	http://amigo.geneontology.org/amigo/term/GO:0008544
negative regulation of inflammatory response	Gene Ontology	GO:0050728	8	137	0.854362	0.92755	SOCS5|ASH1L|PPARG|PPARA|PTPN2|MVK|NLRX1|NR1H3	http://amigo.geneontology.org/amigo/term/GO:0050728
cellular calcium ion homeostasis	Gene Ontology	GO:0006874	6	108	0.862224	0.934452	HERPUD1|SLC10A7|ATP13A1|ATP2B1|ATP2C1|CAV1	http://amigo.geneontology.org/amigo/term/GO:0006874
muscle contraction	Gene Ontology	GO:0006936	6	109	0.867917	0.937351	MYL6|TAZ|SLMAP|MYL6B|CALD1|MYOF	http://amigo.geneontology.org/amigo/term/GO:0006936
protein homooligomerization	Gene Ontology	GO:0051260	6	109	0.867917	0.937351	SUB1|KCTD9|ATL3|TP53BP1|KCTD21|RNF213	http://amigo.geneontology.org/amigo/term/GO:0051260
osteoblast differentiation	Gene Ontology	GO:0001649	6	111	0.878716	0.947366	RPS15|ADAR|FIGNL1|CBFB|HNRNPC|HSD17B4	http://amigo.geneontology.org/amigo/term/GO:0001649
positive regulation of angiogenesis	Gene Ontology	GO:0045766	9	158	0.883074	0.950414	ITGB1|BRCA1|ERAP1|CYP1B1|NFE2L2|JUP|VEGFA|GRN|AGO2	http://amigo.geneontology.org/amigo/term/GO:0045766
Fc-gamma receptor signaling pathway involved in phagocytosis	Gene Ontology	GO:0038096	7	128	0.885752	0.951647	PTK2|NCK1|ARPC1B|PIK3CB|FYN|BAIAP2|ELMO2	http://amigo.geneontology.org/amigo/term/GO:0038096
cell-matrix adhesion	Gene Ontology	GO:0007160	5	97	0.888396	0.952839	ITGB1|CD44|SGCE|ADAM15|COL17A1	http://amigo.geneontology.org/amigo/term/GO:0007160
sodium ion transport	Gene Ontology	GO:0006814	7	131	0.899047	0.9626	SLC38A6|SLC10A7|SLC12A3|COMMD3|ATP1B3|SLC22A4|SLC5A6	http://amigo.geneontology.org/amigo/term/GO:0006814
nervous system development	Gene Ontology	GO:0007399	36	559	0.916293	0.975002	EVL|SPG7|ERCC6|IGF2BP1|RAPGEF2|FKTN|SMARCA4|SRGAP2B|NDUFV2|TMEM14B|CCDC88A|NAV2|PPP1R9A|NRG4|SIRT2|RBFOX2|TCF3|AMBRA1|VEGFA|ATXN10|ZEB1|DLG4|BPNT1|NME1|ABI2|ARID1B|EIF2AK4|SIGMAR1|MBD5|GDA|MEF2A|SPOCK1|ADGRG1|CRIM1|NAB1|ATXN3	http://amigo.geneontology.org/amigo/term/GO:0007399
cellular response to lipopolysaccharide	Gene Ontology	GO:0071222	9	167	0.916869	0.975002	CDK19|HMGB1|DAB2IP|PPARGC1A|TFPI|MAPK8|ASS1|BCL10|NR1H3	http://amigo.geneontology.org/amigo/term/GO:0071222
positive regulation of ERK1 and ERK2 cascade	Gene Ontology	GO:0070374	12	213	0.917159	0.975002	DENND2B|DSTYK|CD44|HMGB1|RAP1B|DDT|PHB2|CIB1|VEGFA|RAPGEF2|ARRB2|GNAI2	http://amigo.geneontology.org/amigo/term/GO:0070374
spermatogenesis	Gene Ontology	GO:0007283	30	475	0.917529	0.975002	ZFX|BAG6|SMAD4|ERCC1|GPX4|RFX2|ARID4A|IFT20|RACGAP1|CDK16|MLH1|TEX15|CDYL|CIB1|PRSS21|TSNAX|ANKRD49|IFTAP|PGM3|CREM|SCMH1|ATRX|INPP5B|NSUN2|RAI14|GOLGA3|SEPTIN2|PLEKHA1|SEPTIN7|BCL6	http://amigo.geneontology.org/amigo/term/GO:0007283
response to bacterium	Gene Ontology	GO:0009617	6	120	0.918533	0.975002	ERAP1|CEP192|MLH1|BAIAP2|NLRC5|CAV1	http://amigo.geneontology.org/amigo/term/GO:0009617
anterior/posterior pattern specification	Gene Ontology	GO:0009952	5	104	0.92005	0.975002	SMAD4|GLI3|PAX6|SMAD2|SCMH1	http://amigo.geneontology.org/amigo/term/GO:0009952
anatomical structure morphogenesis	Gene Ontology	GO:0009653	7	137	0.921725	0.975113	SIX4|NFE2L1|SMAD2|TPD52|LIG1|SMAD4|BICD1	http://amigo.geneontology.org/amigo/term/GO:0009653
positive regulation of MAPK cascade	Gene Ontology	GO:0043410	6	123	0.928997	0.981135	HMGB1|DAB2IP|VEGFA|CDK10|BCAR3|FGFR1	http://amigo.geneontology.org/amigo/term/GO:0043410
receptor-mediated endocytosis	Gene Ontology	GO:0006898	8	156	0.931238	0.981832	PI4KB|AP1G1|REPS1|CAP1|SCGB3A2|TFRC|AP1S1|DAB2	http://amigo.geneontology.org/amigo/term/GO:0006898
transmembrane transport	Gene Ontology	GO:0055085	41	641	0.935487	0.984639	ATP6V1D|ADD3|SLC7A5|PSMD1|SLC31A1|SLC25A36|ANO10|SLC5A6|SLC25A32|VDAC2|SLC39A11|SLC10A7|CACNA1D|UBA52|PSMA2|PSMA1|SLC12A3|ABCD3|SLC26A11|SLCO4A1|PSMC6|SLC44A2|AQP3|CLCN3|MPV17|PSME2|SLC39A9|SLC26A6|SLC39A1|SLC25A29|SLC43A3|CNNM2|ERLIN1|SLC22A15|PSMD13|SLC16A6|SLC22A4|SLC35B3|ABCC4|SLC1A5|SLC1A3	http://amigo.geneontology.org/amigo/term/GO:0055085
leukocyte migration	Gene Ontology	GO:0050900	10	190	0.937723	0.985324	ITGB1|SLC3A2|CD44|PIK3CB|SLC7A5|FYN|ATP1B3|PPIL2|PPIA|CAV1	http://amigo.geneontology.org/amigo/term/GO:0050900
response to lipopolysaccharide	Gene Ontology	GO:0032496	9	176	0.941956	0.988099	ERBIN|NR4A1|COMT|CASP8|SRR|HSPD1|MGST1|TFPI|ASS1	http://amigo.geneontology.org/amigo/term/GO:0032496
cell differentiation	Gene Ontology	GO:0030154	66	1003	0.951125	0.996035	NSUN2|BAG6|TEX15|FYN|HUWE1|AIMP2|SMAD2|TENM3|RBM4|CAPRIN2|RFX2|RAPGEF2|ARID4A|DAB2|ELF2|CAV1|DMD|PRAME|ZHX3|ITSN2|CDK16|SEPTIN2|SMAD4|CDYL|CIB1|PPP1R9A|USH1C|PTK2|IFT20|NR1H3|SIRT2|ZHX1|DDX3X|TSNAX|TCF3|ZBTB7B|AMBRA1|SUV39H2|ANKRD49|PRMT7|THRB|EID2B|FXR1|PAX6|VEGFA|PPARA|LGALS3|ZEB1|THOC5|TRAPPC9|TNK2|KAZALD1|NME1|PPARG|STX2|RAI14|PARD3|SCRIB|RACGAP1|MEF2A|YY1AP1|CREM|ADGRG1|SEPTIN7|YIPF3|TNFAIP2	http://amigo.geneontology.org/amigo/term/GO:0030154
adenylate cyclase-activating G protein-coupled receptor signaling pathway	Gene Ontology	GO:0007189	5	116	0.956228	0.999693	GPR161|GNAI2|ADCY9|ADGRG1|GNAS	http://amigo.geneontology.org/amigo/term/GO:0007189
neuron differentiation	Gene Ontology	GO:0030182	9	184	0.958413	1	TRAPPC9|DMD|PIGT|ERCC6|MBD1|NIF3L1|DTNB|BAIAP2|PPIA	http://amigo.geneontology.org/amigo/term/GO:0030182
lipid catabolic process	Gene Ontology	GO:0016042	5	123	0.96968	1	PNPLA4|PNPLA8|PLCL2|PLD1|PLD3	http://amigo.geneontology.org/amigo/term/GO:0016042
extracellular matrix organization	Gene Ontology	GO:0030198	13	256	0.969875	1	ITGB1|LAMA1|EGFLAM|KAZALD1|LAMA5|CD44|DDR1|COL4A5|ST7|DAG1|ADAM15|COL17A1|COL4A2	http://amigo.geneontology.org/amigo/term/GO:0030198
visual perception	Gene Ontology	GO:0007601	10	208	0.970051	1	RABGGTB|DRAM2|CACNB2|CRB1|CRYBB2|PAX6|ABLIM1|AOC2|KIFC3|DNAJC19	http://amigo.geneontology.org/amigo/term/GO:0007601
skeletal system development	Gene Ontology	GO:0001501	6	145	0.975705	1	ASH1L|TRPS1|PRDX1|SERP1|TEAD4|FGFR1	http://amigo.geneontology.org/amigo/term/GO:0001501
negative regulation of angiogenesis	Gene Ontology	GO:0016525	5	128	0.976823	1	KRIT1|PPARG|SARS1|DAB2IP|COL4A2	http://amigo.geneontology.org/amigo/term/GO:0016525
homophilic cell adhesion via plasma membrane adhesion molecules	Gene Ontology	GO:0007156	7	165	0.978571	1	PLXNB2|ITGB1|CDHR3|PCDH7|TENM3|PALLD|MYPN	http://amigo.geneontology.org/amigo/term/GO:0007156
negative regulation of endopeptidase activity	Gene Ontology	GO:0010951	6	149	0.980225	1	ANXA2|SERPINB8|SPOCK1|TFPI|CRIM1|SERPINB6	http://amigo.geneontology.org/amigo/term/GO:0010951
chemical synaptic transmission	Gene Ontology	GO:0007268	13	270	0.982694	1	DLG1|DLG4|CACNB2|LRP8|HRH1|GABARAP|PDE7B|PRKAR1A|PRKAR1B|PRKACB|GABRE|ATXN3|SLC1A3	http://amigo.geneontology.org/amigo/term/GO:0007268
positive regulation of cell population proliferation	Gene Ontology	GO:0008284	31	552	0.984837	1	PTK2|DMD|TBRG4|CARM1|HILPDA|CNBP|LIFR|DBF4B|CIB1|PRC1|GNAI2|S100A13|RPS9|DLG1|TIPIN|PRAME|DERL2|OSMR|MTA3|ITGB1|ROMO1|MCTS1|HOXC10|FXN|VEGFA|SHMT2|FGFR1|CNOT6L|MAZ|CUL3|KIF20B	http://amigo.geneontology.org/amigo/term/GO:0008284
innate immune response	Gene Ontology	GO:0045087	34	598	0.985393	1	PTK2|HMGB1|OTUD4|POLR3G|ADAM15|MATR3|ANKHD1|NLRC5|POLR3C|OPTN|SKP2|TBK1|NLRX1|ADAR|FYN|MAP3K5|OAS1|PCBP2|SIRT2|DDX3X|CAPZA2|DAB2IP|CRCP|OASL|PPARG|LGALS3|BCL10|TNK2|CASP4|EIF2AK2|PQBP1|ADARB1|CYLD|IKBKG	http://amigo.geneontology.org/amigo/term/GO:0045087
ion transport	Gene Ontology	GO:0006811	39	674	0.986214	1	ATP6V1D|FXYD5|CLCC1|SLC31A1|SLC11A2|SLC5A6|SLC39A1|VDAC2|ATP2C1|SLC39A11|SLC10A7|RACGAP1|COMMD3|CACNA1D|ATP5MF-PTCD1|ATP5MF|SLC26A11|SLCO4A1|DMAC2L|ATP6V0B|SLC38A6|SLC12A3|CLCN3|WNK1|ATP1B3|SLC39A9|FXN|SLC25A26|SLC26A6|ATP2B1|CACNA2D3|SLC41A1|CNNM2|ATP5PF|SLC22A15|SLC22A4|CACNB2|GABRE|SLC1A3	http://amigo.geneontology.org/amigo/term/GO:0006811
chemotaxis	Gene Ontology	GO:0006935	6	160	0.988939	1	PLD1|PIK3CB|PLGRKT|NUP85|CKLF|HMGB1	http://amigo.geneontology.org/amigo/term/GO:0006935
cell surface receptor signaling pathway	Gene Ontology	GO:0007166	14	310	0.993522	1	LAMA1|LY6E|EVL|TNK2|CD59|FYN|CASP8|IFNAR2|ITPKB|MILR1|LIFR|ADGRG1|BRD8|CASP10	http://amigo.geneontology.org/amigo/term/GO:0007166
ion transmembrane transport	Gene Ontology	GO:0034220	13	306	0.996326	1	ATP6V0B|ATP6V1D|ATP2C1|ANXA6|CLCN3|TSC22D3|CACNA1D|ATP1B3|ANO10|ATP13A1|ATP2B1|GABRE|S100A6	http://amigo.geneontology.org/amigo/term/GO:0034220
inflammatory response	Gene Ontology	GO:0006954	18	398	0.997387	1	CASP4|PLGRKT|TBK1|PLD3|HYAL3|NFE2L2|PARK7|HRH1|DAB2IP|IL17RC|CD44|POLB|KDM6B|TRAF3IP2|BCL6|APOL3|HMGB1|IKBKG	http://amigo.geneontology.org/amigo/term/GO:0006954
multicellular organism development	Gene Ontology	GO:0007275	67	1157	0.998052	1	PTK2|HELLS|INVS|FGFR1|WLS|AIMP2|GPX4|SHROOM3|POGLUT1|LTBP4|PRELID1|RAPGEF2|EID2B|DAB2|RICTOR|SUCO|CASZ1|PLXNB2|DVL2|DRG1|TMEM14B|AXIN1|SIX4|RAD21|FYN|STIL|PPP1R9A|PLAC1|PTP4A1|PHC3|DDR1|DISP1|CNOT2|CNOT1|GPR161|DGKD|ERMARD|ZMYM3|ZNF45|G2E3|ARIH2|ZBTB7B|AMBRA1|DAB2IP|MRAS|SCMH1|HOXC10|CFDP1|PAX6|VEGFA|PLXND1|RACK1|HACD1|KAZALD1|TSNAX|FXR1|IFT172|CDHR3|PTCD2|CHURC1|TNFAIP2|SCRIB|RACGAP1|MEF2A|CREM|…	http://amigo.geneontology.org/amigo/term/GO:0007275
negative regulation of inflammatory response to antigenic stimulus	Gene Ontology	GO:0002862	6	202	0.998982	1	GNAS|FYN|ADCY9|PRKAR1A|PRKAR1B|PRKACB	http://amigo.geneontology.org/amigo/term/GO:0002862
keratinization	Gene Ontology	GO:0031424	5	199	0.999664	1	PKP4|PPHLN1|JUP|KRT8|KRT80	http://amigo.geneontology.org/amigo/term/GO:0031424
regulation of immune response	Gene Ontology	GO:0050776	5	202	0.999723	1	ITGB1|GPR108|PILRB|BCL6|COL17A1	http://amigo.geneontology.org/amigo/term/GO:0050776
cell-cell signaling	Gene Ontology	GO:0007267	6	235	0.999865	1	SEMA3B|MPZL1|PCSK1|CRB1|PKP4|ADGRG1	http://amigo.geneontology.org/amigo/term/GO:0007267
cell adhesion	Gene Ontology	GO:0007155	29	658	0.999894	1	CDHR3|LPXN|TENM3|CD151|ITGB3BP|PKP4|ADAM15|ABL2|CD9|NEDD9|CYP1B1|PIK3CB|JUP|CIB1|SPOCK1|ITGB1|LAMA1|LAMA5|CD44|DST|SSX2IP|LPP|PARD3|ERBIN|DDR1|LRRN2|PCDH7|CFDP1|ADGRG1	http://amigo.geneontology.org/amigo/term/GO:0007155
immune system process	Gene Ontology	GO:0002376	35	818	0.999991	1	ERAP1|BAG6|HMGB1|OTUD4|PQBP1|POLR3G|POLR3C|MATR3|NLRC5|NLRX1|OPTN|SKP2|TBK1|ADAR|EXO1|FYN|MAP3K5|OAS1|PSMA1|PCBP2|SIRT2|DDX3X|DAB2IP|OASL|LGALS3|BCL10|CASP4|PLD3|EIF2AK2|EIF2AK4|ADARB1|CYLD|CRCP|BCL6|FBXO38	http://amigo.geneontology.org/amigo/term/GO:0002376
adaptive immune response	Gene Ontology	GO:0002250	9	481	1	1	YWHAZ|ERAP1|HMGB1|FYN|EIF2AK4|RAP1B|PRKACB|FBXO38|BCL10	http://amigo.geneontology.org/amigo/term/GO:0002250
signal transduction	Gene Ontology	GO:0007165	97	2064	1	1	RNF14|CENPS-CORT|PPP4R1|RAPGEF2|DLG4|PIK3CB|CDC42SE1|ARHGAP21|PDE7B|PLXND1|HBS1L|WNK1|INPP5B|GRB10|ADCY9|ARHGAP12|ARHGAP10|PIP5K1A|RASSF8|ERAP1|STX2|COPS3|FAM13B|FAM13A|PLXNB2|CAP1|TIAM2|TFRC|HRH1|GPR161|TXNRD1|ADGRG1|NEDD9|PRKACB|MRAS|PPARG|VEGFA|ITPKB|GRN|CKLF|BCAR3|PDAP1|GNAS|ERBIN|DEPDC1|CREM|GABRE|FNBP1|PI4KB|TLE3|TLE2|RAP1B|SRGAP3|TENM3|GDI2|ARRB2|ABL2|GNAI2|HINT1|STAT6|OPTN|MPZL1|RACGAP1|U…	http://amigo.geneontology.org/amigo/term/GO:0007165
immune response	Gene Ontology	GO:0006955	6	469	1	1	TGFBR3|CTSC|IRAK1BP1|PRELID1|IKBKG|TRAF3IP2	http://amigo.geneontology.org/amigo/term/GO:0006955
G protein-coupled receptor signaling pathway	Gene Ontology	GO:0007186	20	1147	1	1	TM2D1|TRIO|RGS20|ADGRG1|GNAS|RIC8B|GNAI2|PIK3CB|PPARG|ADCY9|ARHGEF1|GNB1L|TIAM2|PDE7B|ARRB2|RAPGEF2|HRH1|GPR161|PDE4D|PDE10A	http://amigo.geneontology.org/amigo/term/GO:0007186
