# Supplementary material for: ZC3H18 regulates alternative splicing and related genes in cervical cancer
Source: Front Genet. 2025 Sep 9;16:1621238. doi: 10.3389/fgene.2025.1621238 (PMC12454084; doi:10.3389/fgene.2025.1621238)
Supplement: Supplementary file 7 [file Table11.xlsx]

## Sheet: Table11
Additional file 11. Distribution of regulatory alternative splicing events in ZC3H18 high and low expression groups.
Sample	Type	3pMXE	5pMXE	A3SS	A3SS&ES	A5SS	A5SS&ES	ES	MXE	cassetteExon	Total
high_vs_low	Up	306	552	1390	139	1531	251	614	333	728	5844
high_vs_low	Down	351	302	1090	180	1228	175	554	269	509	4658
