# Supplementary material for: ZC3H18 regulates alternative splicing and related genes in cervical cancer
Source: Front Genet. 2025 Sep 9;16:1621238. doi: 10.3389/fgene.2025.1621238 (PMC12454084; doi:10.3389/fgene.2025.1621238)
Supplement: Supplementary file 8 [file Table4.xlsx]

## Sheet: Additional file 3
Additional file 4. The GO biological processes of ZC3H18-regulated genes.
Term	Database	ID	Input number	Background number	P-Value	Corrected P-Value
Upregulated genes
extracellular matrix organization	Gene Ontology	GO:0030198	5	256	3.38271e-06	1.69135e-05
apoptotic process	Gene Ontology	GO:0006915	6	692	3.11073e-05	7.77681e-05
cell differentiation	Gene Ontology	GO:0030154	6	1003	0.000244388	0.000407314
multicellular organism development	Gene Ontology	GO:0007275	6	1157	0.000529341	0.000661676
signal transduction	Gene Ontology	GO:0007165	5	2064	0.0410629	0.0410629
Down-regulated genes
cell surface receptor signaling pathway	Gene Ontology	GO:0007166	5	310	0.00058219	0.00640409
regulation of transcription, DNA-templated	Gene Ontology	GO:0006355	9	1422	0.00332183	0.0132377
oxidation-reduction process	Gene Ontology	GO:0055114	5	469	0.00361029	0.0132377
regulation of transcription by RNA polymerase II	Gene Ontology	GO:0006357	9	1641	0.00849463	0.0228882
proteolysis	Gene Ontology	GO:0006508	5	632	0.0124069	0.0228882
multicellular organism development	Gene Ontology	GO:0007275	7	1157	0.0126614	0.0228882
cell adhesion	Gene Ontology	GO:0007155	5	658	0.0145652	0.0228882
negative regulation of transcription by RNA polymerase II	Gene Ontology	GO:0000122	5	880	0.043804	0.0602304
cell differentiation	Gene Ontology	GO:0030154	5	1003	0.0693068	0.0847084
positive regulation of transcription by RNA polymerase II	Gene Ontology	GO:0045944	5	1149	0.108487	0.119336
