# Supplementary material for: ZC3H18 regulates alternative splicing and related genes in cervical cancer
Source: Front Genet. 2025 Sep 9;16:1621238. doi: 10.3389/fgene.2025.1621238 (PMC12454084; doi:10.3389/fgene.2025.1621238)
Supplement: Supplementary file 9 [file Table1.xlsx]

## Sheet: Additional file 1
Additional file 1. Overview of datasets used in this study.
Characteristic	GEO	TCGA
Database name	GSE94427	TCGA cervical cancer data-set
Organism	Homo sapiens	Homo sapiens
Source	HeLa cells	Patients
Type of data	Gene expression RNAseq	Gene expression RNAseq
Platform	Illumina	Illumina
Unit	Raw counts	log2(count+1)
Treatment	Cells were transfected with PHAX, ZC3H18 or control FFL siRNAs	Not Applicable
