# Supplementary material for: ZC3H18 regulates alternative splicing and related genes in cervical cancer
Source: Front Genet. 2025 Sep 9;16:1621238. doi: 10.3389/fgene.2025.1621238 (PMC12454084; doi:10.3389/fgene.2025.1621238)
Supplement: Supplementary file 10 [file Table10.xlsx]

## Sheet: Additional file 9
Additional file 10. Characteristics of thirty-nine patients with cervical cancer.
Symbol	ZC3H18	Group	Stage
TCGA-PN-A8MA-01A	16.1098	high	Stage IIB
TCGA-EA-A5ZF-01A	14.3944	high	Stage IB1
TCGA-C5-A8YR-01A	13.2255	high	Stage IB
TCGA-C5-A1MI-01A	12.8662	high	Stage IB1
TCGA-UC-A7PD-01A	12.4586	high	Stage IB
TCGA-VS-A8QA-01A	12.4299	high	Stage IB1
TCGA-EA-A5O9-01A	12.4041	high	Stage IB2
TCGA-VS-A9UP-01A	12.1992	high	Stage IIA
TCGA-ZJ-AAXA-01A	11.992	high	Stage IB1
TCGA-C5-A1M6-01A	11.9818	high	Stage IIB
TCGA-EX-A1H5-01A	11.957	high	Stage IIB
TCGA-VS-A950-01A	11.9466	high	Stage IIIA
TCGA-EA-A439-01A	11.7508	high	Stage IIA1
TCGA-FU-A3WB-01A	11.7109	high	Stage IIA2
TCGA-EK-A3GK-01A	11.525	high	Stage IB1
TCGA-VS-A9V3-01A	11.4686	high	Stage IVB
TCGA-HM-A6W2-06A	11.2837	high	Stage IVB
TCGA-JW-A5VI-01A	11.277	high	Stage IIB
TCGA-EA-A1QT-01A	11.1067	high	Stage IB
TCGA-IR-A3LB-01A	4.48002	low	Stage IB1
TCGA-EK-A2GZ-01A	4.4578	low	Stage IIIB
TCGA-DS-A1OB-01A	4.19201	low	Stage IB
TCGA-C5-A2M2-01A	4.15125	low	Stage IB2
TCGA-VS-A953-01A	4.13625	low	Stage IVA
TCGA-C5-A3HD-01B	4.09607	low	Stage IIB
TCGA-C5-A2M1-01A	4.06198	low	Stage IB1
TCGA-VS-A8Q8-01A	4.03784	low	Stage IB
TCGA-C5-A1MQ-01A	3.97091	low	Stage IIA
TCGA-VS-A9UO-01A	3.96067	low	Stage IIB
TCGA-C5-A2LT-01A	3.84567	low	Stage IB
TCGA-DS-A3LQ-01A	3.80432	low	Stage IIIB
TCGA-FU-A770-01A	3.75835	low	Stage IIIB
TCGA-FU-A3TX-01A	3.63654	low	Stage IB2
TCGA-EX-A69M-01A	3.63107	low	Stage IB2
TCGA-JX-A5QV-01A	3.51942	low	Stage IB1
TCGA-EK-A2RO-01A	3.47384	low	Stage IIB
TCGA-C5-A2LV-01A	3.19684	low	Stage IB
TCGA-C5-A2LS-01A	2.9715	low	Stage IB2
TCGA-MY-A5BF-01A	2.71987	low	Stage IIA2
