# Supplementary material for: ZC3H18 regulates alternative splicing and related genes in cervical cancer
Source: Front Genet. 2025 Sep 9;16:1621238. doi: 10.3389/fgene.2025.1621238 (PMC12454084; doi:10.3389/fgene.2025.1621238)
Supplement: Supplementary file 11 [file Table12.xlsx]

## Sheet: Additional file 11
Additional file 12. The GO enriched pathways of RASGs that differed between ZC3H18 high and low expression groups.
Term	Database	ID	Input number	Background number	P-Value	Corrected P-Value	Input	Hyperlink
cellular response to DNA damage stimulus	Gene Ontology	GO:0006974	220	514	0	0	HSF1|SHLD1|ZDHHC16|ZRANB3|HUWE1|CENPS-CORT|MEN1|AKT1|HDAC10|IKBKG|IKBKE|MICA|SPIDR|SMG1|ZBTB38|STUB1|NFRKB|SLX1B|APBB1|FBH1|ZSWIM7|LIG1|RNF111|YAP1|NABP1|BRCA1|PNKP|TONSL|SMARCAD1|REV3L|MACROD1|TEX264|PMS1|TDP1|SETD7|SMUG1|MUTYH|CYREN|RBBP8|SHLD2|RBBP6|PARP10|MAPKAPK2|KIN|RNF8|BIVM-ERCC5|NTHL1|CHEK1|EME1|PAK1|CCNK|HELQ|CLSPN|UBE2D3|MSH2|RBBP5|RAD1|POLN|CCAR2|SHPRH|XRCC4|MMS19|PARP9|CHD2|CHCHD6|PA…	http://amigo.geneontology.org/amigo/term/GO:0006974
cell cycle	Gene Ontology	GO:0007049	258	661	0	0	CHTF18|AHCTF1|HAUS2|STK10|KMT5A|CENPS-CORT|PKMYT1|IST1|BLCAP|SON|URGCP|CDK2AP1|BORA|RAB11A|ZFYVE19|NUSAP1|BOD1|ANAPC16|ARHGEF2|NIPBL|EML4|ENTR1|MICAL3|PTP4A1|ENSA|RACK1|SPIN1|DMTF1|SETDB2|AURKA|BRCA1|ZNF207|CDKN2A|PPP2R2D|CENPE|SPAG5|CENPC|CENPA|CGRRF1|RINT1|CENPX|CHFR|CENPT|PAFAH1B1|CSNK2A2|CSNK2A1|RBBP8|WDR6|LZTS2|SGO1|CCNY|KIF23|RBBP4|DBF4|RNF8|NCAPH|PAK4|STRADA|SPC25|CCNK|NSL1|FBXW11|CCSAP|CL…	http://amigo.geneontology.org/amigo/term/GO:0007049
viral process	Gene Ontology	GO:0016032	240	596	0	0	HSF1|VPS29|MOV10|SUMO1|IFI27|AP1M1|SIVA1|IL6ST|IKBKB|CHMP2A|ANP32B|IKBKG|IKBKE|DYNLL1|USP24|FKBP8|MICB|CANX|FURIN|DLG1|EIF3M|STAT3|CACNA1C|MAP3K5|NUP214|CUL7|NUP210|CUL1|CUL2|KIAA0319L|AUP1|DDX3X|SHC1|FDPS|SP1|NUP93|SLC25A5|AP3M1|PSMA3|ACOT8|CENPU|BRD2|SYNCRIP|EIF4G1|FBXL2|RBBP6|C1QA|RBM38|KPNA2|RNF8|KLC1|CTBP2|ABCE1|YIPF4|NUP205|TSG101|FBXW11|PACS2|ITGA2|RAB6A|KAT2A|KAT5|YTHDF3|CD151|TNFRSF14|EE…	http://amigo.geneontology.org/amigo/term/GO:0016032
DNA repair	Gene Ontology	GO:0006281	183	397	0	0	HSF1|ZRANB3|KMT5B|POLG2|CENPS-CORT|MEN1|OGG1|SPIDR|SMG1|STUB1|RAD51C|SLX1B|TDP1|SUMO1|ZSWIM7|LIG1|RNF111|NABP1|BRCA1|HUWE1|PNKP|TONSL|SMARCAD1|REV3L|CENPX|PMS1|PRKDC|FBH1|SMUG1|CYREN|RBBP8|SHLD2|PARP10|KIF22|KIN|RNF8|BIVM-ERCC5|NTHL1|SHLD1|EME1|EME2|HELQ|HINFP|CLSPN|PDS5A|UBE2D3|RAD1|BRIP1|XRCC3|SHPRH|XRCC4|MMS19|RUVBL1|PARPBP|NONO|BACH1|EXO5|ATRIP|DMAP1|NUDT1|RNF138|MRNIP|CHEK2|CHEK1|PARP9|MRE11…	http://amigo.geneontology.org/amigo/term/GO:0006281
G2/M transition of mitotic cell cycle	Gene Ontology	GO:0000086	73	137	2.84439e-13	1.07575e-10	LCMT1|PPP2R1A|FBXW11|DYNLL1|FBXL12|SDCCAG8|ODF2|MASTL|DYNC1H1|KHDRBS1|PKMYT1|NDE1|FOXM1|DNM2|DCTN2|DCTN1|BORA|CEP164|OPTN|SKP2|CALM3|SKP1|NEDD1|HAUS4|DYNC1I2|HAUS2|ALMS1|HAUS1|ARPP19|CSNK1D|CSNK1E|ENSA|KAT14|CALM1|OFD1|CHEK2|PPP1R12A|YWHAE|PLCB1|FBXL6|CENPJ|CLASP1|SSNA1|CDC25C|CDC25B|CEP250|PPP2R2A|CCNB1|CEP43|AURKA|PPP1R12B|PCNT|TPD52L1|TUBA4A|MNAT1|PAFAH1B1|CCDC57|CEP152|CEP63|HAUS5|SFI1|FBXL3|…	http://amigo.geneontology.org/amigo/term/GO:0000086
DNA replication	Gene Ontology	GO:0006260	77	158	2.37349e-11	7.48045e-09	POLA2|KIN|POLQ|CLSPN|RFC5|TBRG1|POLG2|RFC1|RFC3|RFC2|POLG|REV1|POLE|CHAF1A|RRM2|RAD1|CHAF1B|BRIP1|RBBP4|POLI|DONSON|RBBP8|POLL|NT5M|SIN3A|DDX11|CCDC88A|POLB|ORC6|POLD2|POLD3|LIG1|RFC4|REPIN1|POLN|POLD1|CHEK1|BRCA1|ATM|ATRIP|SUPT16H|MRE11|ORC4|TOP1MT|ORC2|BLM|MCM5|REV3L|MCM2|CHTF18|ING4|ING5|NBN|DUT|MCM8|NFIC|NFIB|NASP|GINS1|SAMHD1|TOPBP1|TIPIN|RBBP7|RBBP6|DNAJC2|KAT5|POLH|CDK1|PIF1|MCM4|DBF4|POLE…	http://amigo.geneontology.org/amigo/term/GO:0006260
protein polyubiquitination	Gene Ontology	GO:0000209	114	270	6.37856e-11	1.53539e-08	RNF14|UBE2Q2|WWP2|TRIM14|UBE2J2|FBXO10|HUWE1|PPIL2|NHLRC3|STUB1|MIB2|RNF114|CBFB|RNF111|CUL1|UNKL|CDKN2A|MARCHF8|MYLIP|CHFR|MDM2|RNF19A|UBE4B|UBE4A|DZIP3|FBXL3|RBBP6|UBA52|UBB|UBC|RNF217|RNF213|TNKS|FBXW11|UBE2D4|UBE2D2|UBE2D3|UBE2L6|SHPRH|JADE2|UBE3B|FBXL12|RNF135|FBXL19|TNKS2|NPEPPS|UBE2E3|AKTIP|RNF41|HERC6|FBXW9|UBE2H|UBE2K|ZNRF1|TAF1|UBE2A|UBE2C|UBE2B|RBCK1|UBE2S|TRIM5|UBE2T|DDA1|NEDD4|FBXO4|…	http://amigo.geneontology.org/amigo/term/GO:0000209
cell division	Gene Ontology	GO:0051301	159	412	6.49558e-11	1.53539e-08	AHCTF1|HAUS2|KMT5A|CENPS-CORT|IST1|KIF2A|BORA|ZFYVE19|ANAPC15|ANAPC16|ANAPC11|SKA3|EML4|ENTR1|MICAL3|ENSA|SETDB2|ZNF207|CENPJ|PPP2R2D|CENPE|SPAG5|CENPC|CENPA|CENPX|CHFR|CENPT|PAFAH1B1|RBBP8|CHEK2|SGO1|CCNY|KIF23|RNF8|NCAPH|SPC25|CCNK|TSG101|CCSAP|PDS5A|EPB41|YTHDF2|KATNA1|CLTA|MITD1|CDC34|MIS12|KNSTRN|CCDC124|RUVBL1|NEK1|CCNE2|HAUS4|HAUS5|CETN3|HAUS1|CNTROB|SEPTIN4|LZTS2|SIRT2|BECN1|SEPTIN6|NEDD9…	http://amigo.geneontology.org/amigo/term/GO:0051301
ciliary basal body-plasma membrane docking	Gene Ontology	GO:0097711	51	95	7.4531e-10	1.56598e-07	PPP2R1A|DYNC1I2|DYNLL1|HAUS5|SDCCAG8|IQCB1|AHI1|NDE1|DCTN2|DCTN1|CEP97|B9D1|CEP164|SCLT1|TCTN2|NEDD1|HAUS4|TCTN1|HAUS2|ALMS1|HAUS1|MKS1|CSNK1D|CSNK1E|RPGRIP1L|OFD1|NINL|YWHAE|C2CD3|ODF2|CENPJ|CLASP1|SSNA1|CEP63|CEP250|CEP43|CC2D2A|PCNT|DYNC1H1|TUBA4A|CEP83|PAFAH1B1|CEP152|SFI1|CEP131|CDK1|CEP70|CEP72|CNTRL|RAB11A|CKAP5	http://amigo.geneontology.org/amigo/term/GO:0097711
mitotic spindle organization	Gene Ontology	GO:0007052	61	126	3.78088e-09	7.14965e-07	NSL1|TNKS|DYNLL1|MAP4|NUP133|AHCTF1|NDEL1|DSN1|NUP85|NDE1|ITGB3BP|RMDN1|DCTN2|MIS12|KIF2A|XPO1|STIL|MAD1L1|NDC80|DYNC1I2|TACC2|EML4|CLIP1|SKA2|AURKA|AURKB|WDR62|GPSM2|CENPE|CENPN|CENPM|CENPL|CENPK|CLASP1|NUP98|SEC13|CENPC|RANGAP1|CENPA|BCCIP|PCNT|DYNC1H1|ZWILCH|CENPU|CENPT|PAFAH1B1|INTS13|RCC1|CCNB1|PPP1CC|SPDL1|TACC1|TBCE|NUP37|PTPA|NUP107|TUBG2|MECP2|SGO1|SPC25|CKAP5	http://amigo.geneontology.org/amigo/term/GO:0007052
protein transport	Gene Ontology	GO:0015031	227	667	6.66066e-09	1.14503e-06	SCFD1|DUOXA1|FAM160A2|DENND10|SEC24C|WASHC4|AHCTF1|AP1M2|CETN3|TSG101|AP1M1|IST1|VPS8|GPM6B|DAB2|S100A13|RANBP17|TOMM7|TOMM5|SELENBP1|PPT1|ENTR1|NAPA|EIF4ENIF1|NUP210|AAGAB|SCAMP4|SCAMP5|SCAMP2|SCAMP3|PEX26|RAB5B|NUP93|COG5|COG4|SEC24D|RINT1|ARRDC2|SEC24B|NUP98|UNC50|ZFAND6|LMAN2L|VPS26B|RABGAP1L|KPNA7|MICALL1|CHMP2A|KPNA2|KDELR2|MYO5B|PLEKHA8|NUP205|CD3G|TNKS|SNX1|SNX7|SNX5|GORASP1|SNX8|MX2|NUP8…	http://amigo.geneontology.org/amigo/term/GO:0015031
proteasome-mediated ubiquitin-dependent protein catabolic process	Gene Ontology	GO:0043161	82	190	8.89775e-09	1.40214e-06	ERCC8|FBXW11|WWP2|KLHL20|KCTD5|SIRT2|PSMD4|IFI27|HUWE1|PSMD1|UBE2D3|SPOPL|PLAA|PSMD9|NEDD4|SPSB3|BAG6|SPSB1|RNF34|UBXN11|NHLRC3|SKP2|ITCH|UFD1|STUB1|KLHL22|CDC34|ANKRD9|PSMA2|PSMA3|PSMA1|PSMA6|PSMA7|UBXN2A|PSMA5|FBXL19|PCBP2|NPLOC4|PSMC3|ZFAND2B|PSMC5|AREL1|NSFL1C|ARNTL|EPM2A|PSMA4|SIAH2|UBE2H|SPOP|PSME4|GID8|PSME3|BIRC2|PML|AGAP3|BFAR|USP14|ARMC8|MDM2|RMND5B|UBE4B|UBE2K|ZNRF1|TBL1XR1|PCNP|UBE2A|…	http://amigo.geneontology.org/amigo/term/GO:0043161
chromatin organization	Gene Ontology	GO:0006325	131	346	1.22435e-08	1.78096e-06	SMARCC2|BPTF|KMT5B|KMT5A|MEN1|SETD1A|ANP32E|ZNF518B|APBB1|BRD2|KDM2B|SPIN1|HMG20A|SETDB2|HMGN3|PRMT7|PRMT5|BRD8|SMARCD2|SMARCD1|SETD5|SETD7|MBTD1|RBBP7|KAT5|RBBP5|RBBP4|FOXA1|L3MBTL2|ASF1B|RNF8|HDAC11|HDAC10|KDM5A|CTCF|RCCD1|MSL1|HMGN1|MSL3|NAA60|SUDS3|DEK|SMARCE1|EED|CHD3|CHD2|RUVBL1|CHD4|CABIN1|CHD6|ASXL1|CHD8|DMAP1|JMJD1C|SMARCAD1|YEATS4|ARID2|SMYD2|ING4|ING5|PHF20|ING2|TLK1|TLK2|UBE2A|DNAJC2|…	http://amigo.geneontology.org/amigo/term/GO:0006325
regulation of signal transduction by p53 class mediator	Gene Ontology	GO:1901796	68	153	3.99503e-08	5.39615e-06	HDAC1|HDAC2|TAF15|PRKAG1|RFC4|ATM|RFC3|RFC2|MAPK14|AKT1|DYRK2|MAP2K6|RAD1|BRIP1|RNF34|MAPKAPK5|RBBP8|CHD3|EP300|CHD4|ZNF385A|NOC2L|CSNK2A2|MAPKAP1|ATRIP|NBN|AURKA|AURKB|PML|CHEK2|CHEK1|BRCA1|CDKN2A|BANP|SUPT16H|MRE11|RFC5|PRMT5|BLM|EHMT2|NOP2|PRKAA1|SMYD2|TP53BP2|ING5|MDM2|MLST8|PHF20|ING2|TAF6|TAF4|TOPBP1|TAF1|PIP4P1|RBBP7|KAT5|TAF9|RBBP4|KMT5A|CDK1|TAF10|PPP1R13B|TP53INP1|KAT6A|PPP1R13L|CSNK2A1…	http://amigo.geneontology.org/amigo/term/GO:1901796
DNA duplex unwinding	Gene Ontology	GO:0032508	42	81	8.60077e-08	1.08427e-05	ERCC8|HELQ|POLQ|RFC5|RFC4|ERCC2|ERCC3|RFC3|RFC2|CHD4|BRIP1|DHX36|CHD3|CHD2|RUVBL1|ZRANB3|CHD7|CHD6|CHD9|CHD8|SUB1|NBN|SMARCAD1|SETX|RAD54L2|ANXA1|DDX3X|MRE11|BLM|MCM5|MCM4|MCM2|CHTF18|ATRX|FBH1|MCM9|MCM8|POT1|RAD54B|DDX11|RAD54L|PIF1	http://amigo.geneontology.org/amigo/term/GO:0032508
regulation of G2/M transition of mitotic cell cycle	Gene Ontology	GO:0010389	41	81	2.87842e-07	3.40193e-05	PPP2R1A|DYNC1I2|DYNLL1|SDCCAG8|NDE1|DCTN2|DCTN1|CEP164|NEDD1|HAUS4|HAUS5|HAUS2|ALMS1|HAUS1|CSNK1D|CSNK1E|AURKA|OFD1|NINL|YWHAE|ODF2|CDKN2A|CENPJ|CLASP1|SSNA1|CEP63|CEP250|CEP43|PCNT|DYNC1H1|TUBA4A|PAFAH1B1|CEP152|RNASEH2B|SFI1|CEP131|CDK1|CEP70|CEP72|CNTRL|CKAP5	http://amigo.geneontology.org/amigo/term/GO:0010389
regulation of translation	Gene Ontology	GO:0006417	64	149	4.49298e-07	4.99778e-05	NGDN|RBM3|RPS14|METAP1|LSM14B|EIF2B4|MKNK1|GAPDH|CPEB3|EIF2AK4|PUM2|PUM3|AKT2|PUM1|TNRC6A|FMR1|DDX3X|MAPKAPK5|DHX36|IMPACT|QKI|TARBP2|ZNF385A|SAMD4A|MTG2|ZNF706|RPL13A|PELO|CNOT8|AKT1|CNOT3|CNOT2|HBS1L|PYM1|PKM|TCOF1|RPS6KB1|CNOT10|ZFP36L1|EIF4ENIF1|RPL10|EIF4G3|EIF4E|IGF2BP3|UNK|RACK1|SYNCRIP|CNOT6L|NCK1|FXR1|EIF2AK1|EIF4G2|EIF4G1|MIF4GD|DNAJC1|EIF2A|TYMS|EIF4EBP1|MRPS27|ABCE1|ATXN2|APP|EIF4E3|A…	http://amigo.geneontology.org/amigo/term/GO:0006417
phosphorylation	Gene Ontology	GO:0016310	226	697	5.6613e-07	5.94751e-05	PCK2|STK19|AGK|STYK1|PRKAG1|NME1-NME2|STK10|PKMYT1|IKBKB|AKT1|AKT2|CDC42BPG|CSNK2A2|IKBKE|TYK2|CDK2AP2|PIK3CD|MAPKAP1|SMG1|CALM3|CALM1|PIK3CB|MAP3K6|NTRK2|ROR2|GUK1|CSNK1D|CSNK1E|DMPK|DYRK1A|DYRK1B|PKM|IRAK4|ETNK2|ERBB2|ERBB3|CDKN2A|ETNK1|ADPGK|PNKP|WNK2|WNK1|CAMK2B|CSNK1G2|PIK3C2B|FGFR3|STK3|COQ8B|FGFR2|IP6K2|CSNK2A1|NME4|FCSK|NME6|PNCK|NME2|GALK2|PIP5KL1|PPIP5K2|TPTEP2-CSNK1E|PPIP5K1|MAPKAPK2|P…	http://amigo.geneontology.org/amigo/term/GO:0016310
translation	Gene Ontology	GO:0006412	114	311	7.2859e-07	7.25139e-05	AKT1|RPL22|EIF3I|EIF3K|EIF3L|EIF3M|EIF3E|EIF3G|EIF1AD|MRPL55|MRPL52|EEFSEC|NACA|HBS1L|MRPL58|METTL17|MRPL36|RPLP0|MRPL33|MRPS7|NARS2|RPL35A|RPL15|TNIP1|RPL10|DHX29|RPL18|CARS2|EIF4G3|EIF4G2|EIF4G1|RPL39L|EIF2A|MRPL43|UBA52|DARS2|MRPL47|PSTK|EEF1D|MTIF2|MRPL10|RPL27A|PABPC4|TARS2|EIF5A|IARS1|ABCF1|GATB|TARS1|MTRF1|DHPS|MRPL17|MRPL19|MRPL2|MRPL1|EIF4E|MRPL9|GFM1|GFM2|MRPS23|RSL24D1|RPL17-C18orf32|E…	http://amigo.geneontology.org/amigo/term/GO:0006412
DNA damage response, signal transduction by p53 class mediator resulting in cell cycle arrest	Gene Ontology	GO:0006977	31	57	1.07908e-06	0.000102027	ATM|BAX|CRADD|ZNF385A|RPL26|PCBP4|CNOT8|AURKA|PML|CNOT2|CHEK2|RBM38|CNOT10|RBL2|CDC25C|MUC1|PRMT1|CCNB1|CNOT3|MDM2|EP300|E2F7|CNOT6L|E2F4|CASP2|GTSE1|CDK1|RGCC|PLAGL1|TFDP2|PPP2R5C	http://amigo.geneontology.org/amigo/term/GO:0006977
RNA splicing	Gene Ontology	GO:0008380	110	301	1.33957e-06	0.000120625	KHSRP|PPP4R2|SF1|PPIL3|DHX16|SRSF10|DDX39B|USB1|PRPF31|SNRNP35|PTBP3|MBNL1|PTBP1|MBNL3|LUC7L3|DDX5|NSRP1|LARP7|ACIN1|SNU13|THOC2|THOC5|FAM172A|SYNCRIP|DDX46|RSRC1|CELF1|CCAR2|SRSF5|SRSF7|SRSF2|NONO|U2AF2|SRSF9|CTNNBL1|PPP1R9B|RBM39|RBM38|RNPS1|SFPQ|SNRPB2|SUPT6H|RBFOX2|RBM25|RBM23|BUD31|SNRPN|SNRPA1|RBM4|HNRNPH1|ESS2|PLRG1|PRPF40B|PRPF40A|AKAP8L|RBM11|HNRNPM|HNRNPC|SUGP2|CLASRP|HNRNPF|SUGP1|ZNF32…	http://amigo.geneontology.org/amigo/term/GO:0008380
ubiquitin-dependent protein catabolic process	Gene Ontology	GO:0006511	111	307	2.16528e-06	0.000186115	RNF14|UBL7|USP46|WWP2|RNF13|FBXO10|USP25|USP24|USP20|ANAPC15|ANAPC16|ANAPC11|ANAPC10|RNF114|RNF111|UFD1|CUL7|CUL1|CUL2|AURKA|MYLIP|UBR3|CHFR|MDM2|USP34|FBXO22|RNF19A|UBE4B|UBE4A|RNF185|FBXL2|RBBP6|CYLD|RNF8|RNF6|RNF7|RNF217|RNF213|UBE2D4|UBE2D2|UBE2D3|UBE2L6|NPLOC4|USP48|UBE3B|UBE3A|USP42|RNF130|OS9|TTC3|UBA1|ANAPC2|ANAPC5|UBE2I|UBE2H|UBE2K|TAF1|UBE2A|UBE2C|UBE2B|CDC23|STUB1|UBE2S|ATXN3|BAG6|NEDD…	http://amigo.geneontology.org/amigo/term/GO:0006511
tRNA processing	Gene Ontology	GO:0008033	46	101	2.63439e-06	0.000216444	FARS2|SARS1|GRSF1|TSEN54|TRMT61B|PUSL1|NMNAT3|TRMT11|TRMT12|ELP4|PRORP|CTU2|TSEN2|MTO1|AARS1|TRPT1|DUS2|KARS1|PUS1|TRMU|LSM6|ADAT1|RPUSD4|TRDMT1|QTRT1|TYW5|TPRKB|PUS10|TRMO|NAT10|TSEN34|ZBTB8OS|TSEN15|NSUN2|QTRT2|PTCD1|RPP14|POP5|POP4|ELP6|ELP5|CDK5RAP1|ELP3|ELP2|ELP1|DTWD1	http://amigo.geneontology.org/amigo/term/GO:0008033
nucleic acid phosphodiester bond hydrolysis	Gene Ontology	GO:0090305	56	131	2.74704e-06	0.000216444	POLQ|YBEY|ANG|POLG|POLE|REXO2|REXO5|TATDN3|RAD1|ATRIP|DCLRE1C|PAN2|SMG6|LAS1L|USB1|ZRANB3|SLX1B|PRORP|EXO5|POLD1|PELO|CNOT8|TSEN2|RNASEK|N4BP1|MYG1|RNASE4|SETMAR|PNKP|MRE11|ENPP2|ENPP3|SLFN13|FAN1|DROSHA|SND1|PNLDC1|APTX|ENDOV|TDP1|DIS3L2|TSEN34|CNOT6L|RBBP8|DICER1|PLD3|TSEN15|PLSCR1|APEX2|DXO|MGME1|REV3L|EXD3|BIVM-ERCC5|EME1|EME2	http://amigo.geneontology.org/amigo/term/GO:0090305
translesion synthesis	Gene Ontology	GO:0019985	22	36	2.96067e-06	0.000223945	RFC5|RFC4|RFC1|RFC3|RFC2|UBE2L6|POLN|POLI|POLH|POLD1|POLD2|POLD3|PRIMPOL|FAAP20|ZBTB1|REV3L|REV1|PARP10|UBA52|UBB|UBC|PCLAF	http://amigo.geneontology.org/amigo/term/GO:0019985
DNA-dependent DNA replication	Gene Ontology	GO:0006261	17	25	4.97332e-06	0.000351056	POLQ|PNKP|RFC5|RFC4|POLG2|RFC1|RFC3|RFC2|POLG|POLD1|POLD2|REV3L|POLE2|POLN|RPAIN|CDK2AP1|POLB	http://amigo.geneontology.org/amigo/term/GO:0006261
regulation of mRNA stability	Gene Ontology	GO:0043488	51	118	5.139e-06	0.000351056	PSME3|PSMD9|PSMD4|PSMD7|PABPC4|RC3H1|AKT1|EXOSC8|PUM1|FMR1|SAMD4B|MAPKAPK2|DHX36|XPO1|EXOSC1|PUM2|KHSRP|PSMA2|PSMA3|PCBP4|PSMA1|PSMA6|PSMA7|PSMA4|PSMA5|NUP214|PSMC3|PSMC5|PSMC6|DCP2|HSPB1|PSMD1|PSME4|UBC|ZFP36L1|PRKCD|FXR1|IGF2BP3|CARHSP1|YTHDF3|YWHAZ|YTHDF2|EIF4G1|PCID2|SAMD4A|UBA52|EXOSC9|UBB|PSMB8|PSMB6|PSMB5	http://amigo.geneontology.org/amigo/term/GO:0043488
interleukin-12-mediated signaling pathway	Gene Ontology	GO:0035722	26	47	5.19807e-06	0.000351056	RPLP0|AIP|MSN|TYK2|PITPNA|ARF1|SNRPA1|HNRNPA2B1|PDCD4|HNRNPF|PLCB1|ANXA2|SOD2|SOD1|P4HB|RAP1B|GSTO1|CFL1|LCP1|MTAP|CAPZA1|LMNB1|CNN2|TCP1|RALA|CDC42	http://amigo.geneontology.org/amigo/term/GO:0035722
cilium assembly	Gene Ontology	GO:0060271	86	229	5.41121e-06	0.000352848	PIBF1|DYNLL1|IQCB1|IFT20|GSN|RAB11A|POC1B|ATP6V0D1|C2CD3|CENPJ|ABLIM1|RPGRIP1L|CEP83|TMEM107|DZIP1|RFX2|CEP70|ATP6V1D|CCDC66|B9D1|FNBP1L|DNAI2|NEK1|TCTN2|TEKT2|MKS1|IFT122|DYNC2LI1|ARL13B|CCDC57|IFT74|SCLT1|PTPDC1|CBY1|KIF3A|WDR35|TBC1D32|STK36|TTC39C|FLNA|WDPCP|ACTR3|TMEM138|CFAP410|AHI1|NPHP3|KIAA0586|CFAP20|CEP164|IFT140|ARF4|TTC26|ATAT1|WDR19|CEP20|LAMA5|CEP250|SSX2IP|RABL2B|CC2D2A|OFD1|RAB11…	http://amigo.geneontology.org/amigo/term/GO:0060271
mRNA processing	Gene Ontology	GO:0006397	132	385	6.28371e-06	0.000396083	HSF1|U2AF2|SYMPK|PPP4R2|SF1|PPIL3|DHX16|SRSF10|DDX39B|PRPF31|ZC3H13|PTBP3|MBNL1|PTBP1|MBNL3|LUC7L3|NSRP1|LARP7|ACIN1|SNU13|THOC2|THOC5|FAM172A|SYNCRIP|PRPF40B|TSEN15|RBBP6|DDX46|DDX5|KIN|KHDRBS1|CELF1|CCAR2|SRSF5|SRSF7|SRSF2|NONO|KHSRP|SRSF9|CTNNBL1|RBM39|RBM38|RNPS1|PHRF1|RSRC1|SFPQ|RPUSD3|SNRPB2|SUPT6H|RBFOX2|RBM26|RBM25|RBM23|BUD31|PHF5A|SNRPA1|SMN1|HNRNPH1|ESS2|PLRG1|SNRNP35|PRPF40A|AKAP8L|RB…	http://amigo.geneontology.org/amigo/term/GO:0006397
histone H4 acetylation	Gene Ontology	GO:0043967	21	35	7.5251e-06	0.000459031	NCOA1|RUVBL1|ZZZ3|MSL3|HAT1|NAA40|NAA50|TRIM16|APBB1|DMAP1|PER1|BRD8|MORF4L1|YEATS4|NAA60|ING5|LEF1|EP300|MORF4L2|TADA3|ATF2	http://amigo.geneontology.org/amigo/term/GO:0043967
protein localization	Gene Ontology	GO:0008104	59	145	9.82074e-06	0.000580344	CCDC68|DUOXA1|CUTA|CROT|ODR4|UBE2D2|UBE2D3|IST1|CRAT|AKAP10|PEX10|PEX13|AP4B1|TSC2|PEX14|BIN3|DLG1|NEDD8|CCDC120|AP4S1|EHHADH|ERCC3|ECH1|MPV17|HSD17B4|AP4M1|ODF2|CEP250|GNGT1|PEX26|HMGCL|MECP2|VPS13A|ALS2|CROCC|NUDT7|GGA1|PLOD3|AP4E1|MGAT3|ACOT8|NPM1|CBY1|PHYH|PEX1|SQSTM1|PEX2|LRBA|ZFAND6|ACOX3|DDX42|SCRIB|CD81|UBA52|UBB|UBC|HEATR5B|NBEAL2|GSTK1	http://amigo.geneontology.org/amigo/term/GO:0008104
regulation of cell cycle	Gene Ontology	GO:0051726	62	155	1.12779e-05	0.00064626	PHACTR4|CDK16|EP300|ATM|MX2|BIRC2|BAX|TARDBP|PUM1|FOXM1|MASTL|RBBP4|TSC2|ARNTL|MOK|MADD|CDK19|SKP2|CDK12|CDKL1|CDKL3|SON|FBXL12|NF2|PSMG2|ADARB1|CDK4|DOT1L|ITGB1|PLCB1|BEX2|RBL2|TXLNG|RGCC|CCNB1|FIGNL1|NUP214|SFPQ|UBA3|STAT3|SIRT2|RAD51D|NPM1|CSNK2A2|UHRF2|RACK1|IRF1|CABLES2|PRDM11|FBXL3|SRSF5|XIAP|FBXL6|FOXA1|CCNE2|YY1AP1|PTPRC|CDK7|PCLAF|BAP1|CSNK2A1|TFDP2	http://amigo.geneontology.org/amigo/term/GO:0051726
regulation of catalytic activity	Gene Ontology	GO:0050790	98	273	1.17189e-05	0.000648092	DENND10|DYNLL1|PRKAG1|CAPN1|HPS4|ANP32E|DENND2B|DENND2D|ARHGEF9|ARHGEF7|ARHGEF4|ARHGEF2|ARHGEF3|ARHGEF1|DENND3|CAPN3|MYCBP2|DMPK|PSD4|ARHGEF11|ARHGEF12|AUP1|ARHGEF16|CTSB|NUCB1|NUCB2|DNAJA3|EEF1D|DOCK9|DOCK6|DOCK7|DOCK5|FARP2|WDR41|MADD|HSPH1|RCC1L|RIC8B|BECN1|ARHGEF33|FARP1|RALGPS1|ARHGEF38|HERC1|IGFBP3|DENND5A|EPS8L2|EPS8L3|VAV3|LAMTOR4|PPP2R5E|PPP2R5C|EIF2B4|EIF2B5|EIF2B3|KRIT1|RASGRP1|AKAP13|…	http://amigo.geneontology.org/amigo/term/GO:0050790
interstrand cross-link repair	Gene Ontology	GO:0036297	28	54	1.19954e-05	0.000648092	RFWD3|UBB|MSH6|POLN|XRCC3|DCLRE1C|ATRIP|SLX1B|UBA52|EXO5|FANCG|RAD51AP1|FANCC|FANCA|FAAP20|FANCL|FANCI|NEIL3|RNF8|FAN1|CENPX|RAD51D|ERCC6L2|HROB|RAD51|UBC|EME1|UBE2T	http://amigo.geneontology.org/amigo/term/GO:0036297
apoptotic process	Gene Ontology	GO:0006915	217	692	1.23544e-05	0.000648948	HIF3A|BCL2L1|ZDHHC16|DYNLL1|FHIT|TM2D1|IFI27|STEAP3|GLRX2|DAPL1|AKT1|AKT2|PCSK9|IL24|BLCAP|PDCD10|DAB2|ZNF385A|FKBP8|GSN|LTBR|DPP8|NISCH|EP300|CIAPIN1|DNASE1|MAP3K5|NSG1|CTSC|TP53AIP1|CAPN3|CUL1|CDKN2A|DDX3X|DNAJA3|ACIN1|DFFA|SIVA1|TNIP2|FXR1|STK3|STK4|TNFRSF25|MDM2|FGFR2|FGFR3|CSNK2A1|PTRH2|XAF1|MTCH1|ZFAND6|AKTIP|KCNIP3|APP|SLTM|TAF10|BRMS1|TIAL1|RHBDD1|PAK4|CTNNBL1|PAK6|PLAGL1|PAK1|IKBKG|HRAS|…	http://amigo.geneontology.org/amigo/term/GO:0006915
protein targeting	Gene Ontology	GO:0006605	23	41	1.32983e-05	0.000663557	AP1M2|TRAK1|MYO1C|HPS4|GIPC1|AP4B1|SORL1|AP4S1|YWHAQ|CDC37|PML|OS9|YWHAZ|LTBP2|AP4M1|AP4E1|LAMP2|SEC61G|RAB27A|NUP54|ERBIN|KATNB1|KIF13B	http://amigo.geneontology.org/amigo/term/GO:0006605
positive regulation of protein targeting to mitochondrion	Gene Ontology	GO:1903955	19	31	1.33343e-05	0.000663557	UBL5|TOMM7|HUWE1|RAC2|ARIH2|UBE2J2|MICALL2|UBE2D3|PRKAA1|SREBF2|HPS4|SAE1|ATG13|BAP1|FBXW7|NPEPPS|CSNK2A2|HTRA2|RNF31	http://amigo.geneontology.org/amigo/term/GO:1903955
DNA biosynthetic process	Gene Ontology	GO:0071897	21	36	1.39153e-05	0.000674714	TYMS|POLQ|HROB|LIG1|PHB|POLG2|POLD2|POLG|CHRAC1|POLE|POLD3|TK2|POLB|TK1|REV1|POLN|LOX|POLL|POLD1|POLI|POLH	http://amigo.geneontology.org/amigo/term/GO:0071897
vesicle-mediated transport	Gene Ontology	GO:0016192	101	285	1.61331e-05	0.000762691	SCFD1|AP1M2|AP1M1|ERGIC3|ERGIC1|HPS4|GSN|SYT12|NAPA|SPAG9|AHI1|SEC24D|RINT1|SEC24C|YIF1A|RAB27A|OSBPL1A|TRAPPC3|SYT7|KDELR2|MYO5B|RAB6A|ARFGAP2|ARFGAP1|AP4B1|AP2B1|COPZ1|AP2S1|COPZ2|NCALD|AP4S1|RAB11A|TBC1D8B|KXD1|SEC13|YIPF1|MIA3|BNIP1|SFT2D2|AP1G2|STON1|GOSR1|AP3M1|SCYL1|STXBP6|TSC2|OPTN|SEC23A|SEC23B|ARF1|ARF4|AP2M1|TRAPPC11|TRAPPC12|VAMP1|YKT6|GGA1|GGA3|GGA2|SAR1B|MAPK8IP3|RAB11FIP3|STX8|ZFYV…	http://amigo.geneontology.org/amigo/term/GO:0016192
viral protein processing	Gene Ontology	GO:0019082	22	39	1.81673e-05	0.000837913	RPN1|RPN2|ST6GAL1|SUMO1|MAN1B1|PRKCSH|CANX|FURIN|ST6GALNAC2|ST3GAL3|ST3GAL2|ST3GAL1|PARP9|ST3GAL4|MGAT1|STT3A|GALNT1|UBE2I|PARP16|MOGS|PARP10|MGAT4B	http://amigo.geneontology.org/amigo/term/GO:0019082
cellular protein modification process	Gene Ontology	GO:0006464	45	105	2.3328e-05	0.00105031	LCMT1|MMP15|RPN2|WWP2|LIPT1|TSG101|UBL4A|UBE2D2|CPE|PPP4R2|PRKDC|UBE2L6|AKT2|TTLL7|USP25|ABL2|ADPRH|UBL5|NEDD8|CDC34|SAE1|CDKL3|FBXO22|TTLL11|TTL|LOX|TTLL4|ST3GAL1|TTLL3|PHKA2|UBA7|RIMKLB|UBA3|UBA1|UBE2S|ICMT|UBE2I|MANBA|FBXL2|UEVLD|UBA52|UBE2D3|STK38|BAP1|RPN1	http://amigo.geneontology.org/amigo/term/GO:0006464
cell projection organization	Gene Ontology	GO:0030030	75	201	2.70369e-05	0.00118899	ATP6V1D|CCDC66|IFT20|SDCCAG8|C2CD3|TMEM138|IQCB1|CFAP410|ILK|AKT1|IFT81|SPAG16|CEP164|CEP97|B9D1|GSN|DNAJB13|IFT140|DNAI2|POC1A|POC1B|NEK1|TCTN2|CCDC88A|CROCC|TEKT2|IFT88|DNAAF5|MKS1|ENTR1|CBY1|RABEP2|AURKA|TUBD1|ATP6V0D1|DYNC2LI1|WDR90|CEP20|ITGB1|CEP250|TCTN1|IFT74|IFT122|PKN2|SSX2IP|PTPDC1|RABL2B|CC2D2A|RAB34|LRRC56|CEP43|TAPT1|CEP83|TMEM107|TMEM237|KIF3A|OFD1|CEP152|E2F4|AHI1|KIAA0586|TXNDC15…	http://amigo.geneontology.org/amigo/term/GO:0030030
regulation of proteolysis	Gene Ontology	GO:0030162	10	12	2.93145e-05	0.00125986	C2CD3|NEDD8|TRAF3|SPOP|PLAUR|SERPINB13|PARL|GSAP|SPOPL|LTBP4	http://amigo.geneontology.org/amigo/term/GO:0030162
base-excision repair, gap-filling	Gene Ontology	GO:0006287	20	35	3.38221e-05	0.00142128	SMUG1|MUTYH|RFC1|PNKP|RFC5|RFC4|TDG|POLD2|RFC3|RFC2|POLG|MBD4|POLE|POLD3|POLB|NTHL1|POLL|POLD1|OGG1|LIG1	http://amigo.geneontology.org/amigo/term/GO:0006287
histone acetylation	Gene Ontology	GO:0016573	26	51	3.59016e-05	0.00147587	MSL3|MED24|KAT2A|NCOA3|RUVBL1|GTF2B|KAT14|MORF4L2|MORF4L1|MECP2|BMI1|BRD8|ING4|ING5|EP300|PHF20|METTL8|TAF6|PCGF2|TAF1|HAT1|MEAF6|EPC2|KAT5|KAT6A|NAA50	http://amigo.geneontology.org/amigo/term/GO:0016573
anaphase-promoting complex-dependent catabolic process	Gene Ontology	GO:0031145	38	86	4.3682e-05	0.00175206	PSMD9|PSMD4|PSMD7|PSMD1|SKP2|ANAPC15|ANAPC16|ANAPC11|ANAPC10|PSMA2|PSMA3|PSMA1|PSMA6|AURKA|AURKB|PSMA5|PTTG1|PSMC3|PSMC5|PSMC6|PSMA7|PSMA4|PSME4|PSMB8|PSME3|RNF7|ANAPC2|ANAPC5|UBE2S|CCNB1|UBE2C|CDC23|CDK1|UBA52|UBB|UBC|PSMB6|PSMB5	http://amigo.geneontology.org/amigo/term/GO:0031145
protein phosphorylation	Gene Ontology	GO:0006468	191	610	4.44732e-05	0.00175206	STK19|STYK1|PRKAG1|CDK16|STK10|CLK1|PKMYT1|IKBKB|AKT1|AKT2|CSNK2A2|IKBKE|TYK2|PXK|SMG1|MAP3K6|NTRK2|MAP3K5|CSNK1D|CSNK1E|BRD2|DMPK|DYRK1A|IRAK1|IRAK4|ERBB2|ERBB3|ATM|LIPE|VRK3|RPS6KB1|WNK2|WNK1|CAMK2B|ILK|CSNK1G2|FGFR3|STK3|COQ8B|PRKDC|FGFR2|ROR2|CSNK2A1|TRPM7|PNCK|APP|EIF2A|EIF2AK1|PAK4|PAK6|PAK1|PAK3|MYO3A|COPS8|CCL5|DSTYK|EIF2AK4|MAPKAPK5|MAPKAPK2|NPRL2|NEK1|ITPKA|STK25|CDC42BPG|CDC42BPA|PPP1R…	http://amigo.geneontology.org/amigo/term/GO:0006468
protein K48-linked ubiquitination	Gene Ontology	GO:0070936	29	60	4.69351e-05	0.00181131	UBE2Q2|ITCH|IFI27|UBE2D2|UBE2D3|RNF34|SKP2|SKP1|UBE3A|CDC34|UBE2G2|UBE2D4|ARIH2|TTC3|UBE2E3|AMFR|BFAR|UBE2H|UBE2K|ZNRF1|UBE2A|UBE2C|UBE2B|CUL1|RNF8|RNF6|FBXO38|UBE2T|RNF146	http://amigo.geneontology.org/amigo/term/GO:0070936
error-prone translesion synthesis	Gene Ontology	GO:0042276	14	21	4.95205e-05	0.00187286	UBB|RFC5|RFC4|RFC1|RFC3|RFC2|UBA52|REV3L|POLE2|PRIMPOL|UBC|REV1|POLI|POLH	http://amigo.geneontology.org/amigo/term/GO:0042276
negative regulation of G0 to G1 transition	Gene Ontology	GO:0070317	22	41	5.17165e-05	0.00191135	EZH2|RRM2|EED|CBX3|EHMT2|PHC1|PHC3|YAF2|CHEK1|BRCA1|DAB2IP|BMI1|PCGF2|E2F6|MGA|RBBP8|MAX|RBBP7|RBBP4|L3MBTL2|RAD51|TFDP2	http://amigo.geneontology.org/amigo/term/GO:0070317
intracellular protein transport	Gene Ontology	GO:0006886	109	320	5.2797e-05	0.00191135	SCFD1|SYTL4|IFT27|SYTL3|AP1M2|AP1M1|RIC1|ARFRP1|RANBP17|RUNDC1|ARHGEF2|NAPA|RAB5B|RAMP2|SEC24D|SEC24C|SEC24B|RABGAP1L|TBC1D8|SNX1|SNX5|DNAJC27|SNX8|RAB6A|CLTA|CLTB|UNC93B1|AP4B1|AP2B1|XPO1|AP2S1|COPZ2|AP4S1|TBC1D25|TBC1D8B|SNX31|KCNIP3|TNPO2|RPH3AL|SEC13|SNX13|ASPSCR1|TLK1|AP1G1|AP1G2|TBC1D30|IPO9|IPO5|ARF1|CD74|ACD|GRTP1|EVI5L|AP3M1|ADPRH|SNX17|SNX15|TMED3|SEC23A|SEC23B|FAM91A1|TBC1D1|TBC1D2|ARF…	http://amigo.geneontology.org/amigo/term/GO:0006886
negative regulation of transcription by RNA polymerase II	Gene Ontology	GO:0000122	264	880	5.35703e-05	0.00191135	HSF1|BPTF|WWP2|HSF4|MYPOP|SUMO1|CHD8|IFI27|KMT5A|APBB1|NELFE|N4BP2L2|NPAS1|DAB2|DUSP22|GATAD2A|SEMA4D|LEF1|RREB1|DLG1|ZNF140|RARB|HDAC7|RARG|ZNF875|ZNF148|WWC1|THRB|SIX1|CBFA2T2|IRF2BP2|ZNF266|CBFB|ZNF263|NOC2L|TRPV4|HEY1|HMG20A|ZNF688|ZNF205|ZNF550|ZMYM5|MLIP|SP2|ZNF684|MEN1|LDB2|PER1|SHOX2|RPL10|SMAD2|MDM2|FGFR2|URI1|DNAJA3|ZNF675|ZNF674|MAX|MAZ|RBBP7|KAT5|ZNF846|FOXA1|ZGPAT|UBA52|ZNF79|BRMS1|H…	http://amigo.geneontology.org/amigo/term/GO:0000122
mRNA transport	Gene Ontology	GO:0051028	44	106	7.2282e-05	0.00253121	HSF1|TNKS|KHSRP|LRPPRC|NUP133|AHCTF1|MYO1C|NUP85|FYTTD1|THOC2|FMR1|RANBP17|EIF5A|XPO1|SRSF7|NUP62|NUP107|CETN3|HNRNPA2B1|NUP214|NUP210|HNRNPA1|NUP98|MX2|SEC13|CHTOP|NUP93|ZFP36L1|QKI|ENY2|SUPT6H|DDX39B|IGF2BP3|THOC5|NUP50|ZC3H11A|NUP54|PCID2|NUP37|UPF3A|G3BP2|NPIPA1|NUP205|AGFG1	http://amigo.geneontology.org/amigo/term/GO:0051028
protein autoubiquitination	Gene Ontology	GO:0051865	32	70	7.71053e-05	0.00260736	ERCC8|KLHL24|RNF10|ITCH|RNF13|UBE2D2|UBE2D3|WWP2|JADE2|RCHY1|NFX1|STUB1|UBE3A|RNF112|DDB2|BRCA1|TRAF2|LRSAM1|TRIM37|RNF41|AMFR|BFAR|MDM2|UHRF2|UBE2A|UBE2B|RNFT1|RNF185|RNF8|UBE2T|RNF213|RNF146	http://amigo.geneontology.org/amigo/term/GO:0051865
antigen processing and presentation of exogenous peptide antigen via MHC class II	Gene Ontology	GO:0019886	41	97	7.72142e-05	0.00260736	CD74|DYNLL1|SEC24C|AP1M2|AP1M1|OSBPL1A|CLTA|AP1S2|DNM2|DCTN2|DCTN1|KIF2A|AP2B1|SEC31A|AP2S1|SEC23A|RACGAP1|ARF1|DYNC1I2|AP2M1|CANX|SEC24B|CENPE|RAB7A|SEC13|CTSF|SEC24D|AP2A2|DYNC1H1|SAR1B|CTSS|KIF3A|CAPZA1|LGMN|AP1G1|KIF23|KIF22|HLA-DOA|KLC1|HLA-DQA1|HLA-DMA	http://amigo.geneontology.org/amigo/term/GO:0019886
double-strand break repair via homologous recombination	Gene Ontology	GO:0000724	37	85	8.07838e-05	0.00263772	HELQ|RFWD3|POLQ|ATM|POLN|XRCC3|POLL|SPIDR|RAD54B|RAD54L|SLX1B|RAD51AP1|ZSWIM7|NBN|RNF138|MORF4L1|NABP1|BRCA1|NSMCE2|MRE11|TONSL|AP5Z1|FAN1|SFPQ|REV3L|RAD51D|RAD51C|FBH1|MCM9|MCM8|BLM|RBBP8|SAMHD1|PALB2|REC8|RAD52|RAD51	http://amigo.geneontology.org/amigo/term/GO:0000724
regulation of mitotic cell cycle phase transition	Gene Ontology	GO:1901990	36	82	8.09032e-05	0.00263772	PSMD9|PSMD4|ERCC2|ERCC3|PSMD1|CDK1|SKP1|ANAPC15|ANAPC16|ANAPC11|ANAPC10|PSMA2|PSMA3|PSMA1|PSMA6|PSMA7|PSMA4|PSMA5|PSMC3|CUL1|PSMC6|PSME4|PSME3|ANAPC2|ANAPC5|UBE2S|CCNB1|TFAP4|UBE2C|CDC23|PSMC5|MAD1L1|PSMB8|PSMB6|PSMB5|PSMD7	http://amigo.geneontology.org/amigo/term/GO:1901990
histone deacetylation	Gene Ontology	GO:0016575	22	42	8.37085e-05	0.00268293	HDAC1|HDAC2|HDAC7|MSL3|HDAC8|SUDS3|RCOR3|BAZ2A|TRERF1|BRMS1|MTA1|MORF4L1|MTA3|SIRT3|SIRT2|TBL1XR1|PHB|MORF4L2|ZNF541|HDAC11|HDAC10|SIN3A	http://amigo.geneontology.org/amigo/term/GO:0016575
protein ubiquitination	Gene Ontology	GO:0016567	190	614	9.66897e-05	0.00304734	HIF3A|TRIM11|UBE2Q2|WWP2|TRIM14|RNF14|RNF13|FBXO10|HUWE1|TSPAN17|AKT1|PPIL2|FBXO38|RFWD3|ASB3|NOSIP|ASB1|UBE2J2|STUB1|ANAPC16|ANAPC11|SPOPL|MIB2|RAB40B|RNF114|RNF112|MYCBP2|RNF111|DCAF16|WDR61|ZSWIM8|CUL1|CUL2|BRCA1|CBLB|MARCHF8|KLHL7|MYLIP|UBR3|CHFR|MDM2|PRKDC|RAB40C|FBH1|RNF19A|RNF41|UBE4B|UBE4A|DZIP3|SOCS2|RNF185|FBXL3|FBXL2|RBBP6|FBXL6|UBA52|UBB|UBC|RNF6|RNF7|RNF217|RNF213|RACK1|FBXW11|TRIM33…	http://amigo.geneontology.org/amigo/term/GO:0016567
pore complex assembly	Gene Ontology	GO:0046931	9	11	0.000100993	0.00311984	CCT3|ANO6|AFDN|GSDMD|PDZD11|ADAM10|TSPAN33|BAD|PLEKHA7	http://amigo.geneontology.org/amigo/term/GO:0046931
pre-replicative complex assembly	Gene Ontology	GO:0036388	30	65	0.000102951	0.00311984	PSMD9|PSMD4|PSMD7|PSMD1|PSME4|GMNN|PSMA2|PSMA3|PSMA1|PSMA6|PSMA7|PSMA4|PSMA5|PSMC3|PSMC5|PSMC6|ORC6|ORC4|UBC|ORC2|PSME3|MCM5|MCM4|MCM2|MCM8|UBA52|UBB|PSMB8|PSMB6|PSMB5	http://amigo.geneontology.org/amigo/term/GO:0036388
Rac protein signal transduction	Gene Ontology	GO:0016601	14	22	0.000105589	0.00311984	DBNL|HACD3|FARP2|WASF1|RAC1|ABI2|NISCH|ALS2|GARRE1|TIAM1|RHOH|EPS8|RAC2|AIF1	http://amigo.geneontology.org/amigo/term/GO:0016601
error-free translesion synthesis	Gene Ontology	GO:0070987	14	22	0.000105589	0.00311984	RCHY1|POLD1|RFC5|RFC4|RFC1|RFC3|RFC2|UFD1|UBA52|UBB|UBC|REV1|NPLOC4|POLH	http://amigo.geneontology.org/amigo/term/GO:0070987
retrograde transport, endosome to Golgi	Gene Ontology	GO:0042147	34	77	0.000109913	0.00317109	SNX1|SNX5|ARL1|ERC1|SNX8|RAB6A|RIC1|ARFRP1|DCTN1|VPS29|RAB7A|SPAG9|HEATR5B|PREPL|YKT6|GGA1|VPS53|WASHC2A|RHOBTB3|DENND5A|PHETA1|VAMP3|GOSR1|SLC66A2|UBE2O|VPS26B|RAB29|STX5|VTI1A|BAIAP3|VPS51|VPS50|RGP1|TBC1D17	http://amigo.geneontology.org/amigo/term/GO:0042147
GPI anchor biosynthetic process	Gene Ontology	GO:0006506	18	32	0.000110678	0.00317109	DPM2|PGAP3|PGAP2|PIGF|PIGG|PIGK|PIGL|PIGB|PIGN|PIGO|PIGP|PIGQ|PIGT|GPAA1|PIGV|PIGX|PIGZ|MPPE1	http://amigo.geneontology.org/amigo/term/GO:0006506
positive regulation of canonical Wnt signaling pathway	Gene Ontology	GO:0090263	57	150	0.000134383	0.00379282	USP8|TNKS|PSMD9|PTK7|RECK|SCEL|PSMD7|PSMD1|ILK|XIAP|ZBED3|CAPRIN2|CCAR2|PPM1A|ARNTL|RUVBL1|PPM1B|CTDNEP1|USP34|JUP|PSMA2|PSMA3|CSNK1D|PSMA1|PSMA6|PSMA7|PSMA4|PSMD4|CDH3|TNKS2|PSMC3|PSMC6|SRC|WNK1|DDX3X|WNK2|PSME4|PSMA5|GID8|PSME3|CSNK1G2|TMEM9|FGFR2|ROR2|YAP1|NLE1|PRDM15|TBL1XR1|PSMB8|UBE2B|PSMC5|PLEKHA4|CSNK1E|KANK1|PSMB6|PSMB5|RNF146	http://amigo.geneontology.org/amigo/term/GO:0090263
positive regulation of GTPase activity	Gene Ontology	GO:0043547	113	341	0.000140424	0.00390501	ERRFI1|RIC1|PKP4|RASAL1|SEMA4D|GAPVD1|ARHGEF7|ARHGEF1|ARHGAP27|ARHGAP26|ARHGAP25|ARHGAP24|RALGAPA1|ERBB2|ARHGEF11|ARHGEF12|PLCB1|RANGAP1|RGS12|RABGAP1L|ARHGAP17|RGP1|RASGRP1|CCL5|HRAS|ITGA6|DOCK5|ARHGAP8|ARFGAP1|ARHGAP4|NPRL3|NPRL2|PLXNB1|TBC1D8B|RIC8B|RAP1GDS1|HACD3|GNAS|VAV3|TBC1D30|DEPDC1|GIT2|DEPDC5|AGFG1|TIMM23B-AGAP6|RALBP1|SRGAP1|SRGAP2|EVI5L|DOCK9|ELMOD2|TBC1D7|TSC2|BCAS3|TBC1D8|SNX13|SEC…	http://amigo.geneontology.org/amigo/term/GO:0043547
response to UV	Gene Ontology	GO:0009411	24	49	0.00015999	0.00438464	ERCC8|ZRANB3|CIRBP|ERCC2|ERCC3|MEN1|PRKAA1|CCAR2|TIPIN|POLD1|USF1|PRIMPOL|PML|MAPK8|CASP7|SERPINB13|DDB2|MSH6|REV1|UBE4B|UBE2A|UBE2B|PCLAF|RPAIN	http://amigo.geneontology.org/amigo/term/GO:0009411
negative regulation of leukocyte cell-cell adhesion	Gene Ontology	GO:1903038	6	6	0.000208692	0.00563765	ADTRP|WNK1|AKT1|MIA3|PPARA|ASS1	http://amigo.geneontology.org/amigo/term/GO:1903038
endocytosis	Gene Ontology	GO:0006897	83	240	0.000223071	0.00594123	BCL2L1|AP3M1|FNBP1|MIA3|SNX5|NECAP2|MYO1E|AP2A2|SH3GL1|FCHO2|CLN3|OPHN1|DNM1|RABGAP1L|DNM2|ACKR2|DAB2|BIN1|AP2B1|BIN3|USP20|OCIAD2|GAPVD1|AP2S1|RAB34|RALBP1|EEA1|UNC119|PIK3CB|REPS1|ARHGAP27|AP2M1|HOOK2|ATP9B|CSNK1E|RABEP2|CD163L1|MTMR6|APP|FNBP1L|SYNRG|PACSIN3|PACSIN2|SORL1|EPN1|BECN1|RAB5B|PLA2R1|TMPRSS4|TMPRSS2|ENPP2|EPN3|RUFY1|CSNK1G2|LDLR|LRP1|EPS15L1|MIA2|TRIP10|DBNL|DENND1A|CYTH2|TNK2|DNM1…	http://amigo.geneontology.org/amigo/term/GO:0006897
regulation of small GTPase mediated signal transduction	Gene Ontology	GO:0051056	52	137	0.000266978	0.00701189	OBSCN|RALBP1|SRGAP1|ARHGEF3|TRIP10|ARHGAP8|AKAP13|RHOT2|ARHGAP4|TSC2|ARAP2|ECT2|ARHGEF9|RALGAPB|ARHGEF7|ARHGEF4|ARHGEF2|OPHN1|ARHGEF1|TIAM1|ARHGAP26|ARHGAP25|ARHGAP24|SIPA1L1|SIPA1L3|SIPA1L2|RALGAPA1|NET1|ARHGEF11|ARHGEF12|RAC2|ARHGEF16|RAC1|RACGAP1|ABR|RHOH|FGD3|RHOC|RHOA|SRGAP2|RHOF|PLEKHG2|INPP5B|RHOT1|SOS2|PLEKHG5|VAV3|MCF2L|ARHGAP17|MYO9B|MYO9A|CDC42	http://amigo.geneontology.org/amigo/term/GO:0051056
protein localization to centrosome	Gene Ontology	GO:0071539	13	21	0.000280061	0.00725473	C2CD3|STIL|PIBF1|NEDD1|SPAG5|CEP131|CCDC14|CSNK1D|AURKA|DCTN2|CEP83|KIAA0753|CEP350	http://amigo.geneontology.org/amigo/term/GO:0071539
positive regulation of apoptotic process	Gene Ontology	GO:0043065	122	379	0.000301693	0.00770947	APBB1|AKT1|RARB|RARG|ARHGEF9|ARHGEF7|ARHGEF4|ARHGEF2|ARHGEF3|ARHGEF1|ARHGEF11|ARHGEF12|CDKN2A|DDX3X|ARHGEF16|SOD1|PRMT2|ACIN1|DFFA|STK3|STK4|IP6K2|DNAJA3|DNAJA1|MTCH1|PIP5KL1|FOXA1|UBA52|FANK1|UBB|UBC|ANXA1|ANO6|ITGA6|SUDS3|DNM2|CCAR1|CCAR2|CRADD|PHLDA3|CSRNP3|TIAM1|CTNNBL1|B4GALT1|SEPTIN4|RNPS1|FAF1|IGFBP3|TP53INP1|MCF2L|ING4|ING5|FAM162A|TFAP4|VAV3|WDR35|HTT|RBCK1|ATM|PRKDC|OLFM1|AKAP13|NSMAF|M…	http://amigo.geneontology.org/amigo/term/GO:0043065
regulation of endopeptidase activity	Gene Ontology	GO:0052548	7	8	0.000319831	0.00806401	HDAC1|NRDC|ATP13A2|PSMA3|A2ML1|PSMB8|FURIN	http://amigo.geneontology.org/amigo/term/GO:0052548
mitotic nuclear envelope reassembly	Gene Ontology	GO:0007084	24	51	0.000345135	0.0085875	PPP2R1A|NUP133|AHCTF1|SUMO1|NUP85|IST1|CHMP2A|CDK1|NUP107|REEP4|SIRT2|NUP98|NUP93|SEC13|KPNB1|PPP2R2A|RANGAP1|UBE2I|RCC1|CCNB1|ANKLE2|NUP37|BANF1|NUP205	http://amigo.geneontology.org/amigo/term/GO:0007084
regulation of transcription from RNA polymerase II promoter in response to hypoxia	Gene Ontology	GO:0061418	31	72	0.000375214	0.00921466	HIF3A|PSMD9|PSMD4|PSMD7|PSMD1|ELOC|BACH1|PSMA2|PSMA3|PSMA1|PSMA6|PSMA7|PSMA4|PSMA5|PSMC3|PSMC5|CUL2|EPAS1|PSME4|PSMB8|PSME3|VEGFA|EP300|EGLN2|ARNT|UBA52|PSMC6|UBB|UBC|PSMB6|PSMB5	http://amigo.geneontology.org/amigo/term/GO:0061418
chromosome segregation	Gene Ontology	GO:0007059	38	94	0.000411581	0.00997821	NSL1|PPP2R1A|NUMA1|ERCC2|DSN1|NAA60|NDE1|MIS12|NDC80|MMS19|SRPK1|UBE2I|SKA3|SKA2|CENPN|PTTG1|SETDB2|BRCA1|ZNF207|DDX3X|CENPE|SPAG5|CENPC|SLC25A5|NDEL1|CENPT|CEP85|KNSTRN|RCC1|TLK1|TLK2|SGO1|NUP37|BANF1|REC8|SPC25|ESCO2|CTCF	http://amigo.geneontology.org/amigo/term/GO:0007059
autophagy	Gene Ontology	GO:0006914	65	183	0.00045039	0.0107808	STING1|TMEM41B|ULK3|ATG101|CLEC16A|ARFIP2|PRKAA1|TMBIM6|GPR137B|FNBP1L|DRAM1|WDR41|OPTN|GABARAPL1|WDR45|TBC1D17|PSEN1|ATP13A2|GPR137|ELAPOR1|TM9SF1|TBC1D25|EPM2A|ATG9A|ATG9B|VPS13A|HMGB1|ULK2|SIRT2|RAB7A|BECN1|SUPT20H|LRSAM1|TECPR1|TECPR2|ATG10|RNF41|ATG4C|ATG4B|ATG4A|LGALS8|TP53INP1|GBA|TEX264|RNF185|SQSTM1|RAB24|RNF166|TOLLIP|AMBRA1|VPS39|ACBD5|ATG12|PLEKHM1|TMEM39A|MFN2|CALCOCO2|ATG13|VTI1A|ST…	http://amigo.geneontology.org/amigo/term/GO:0006914
positive regulation of transcription, DNA-templated	Gene Ontology	GO:0045893	218	735	0.000469846	0.011106	RNF14|SMARCC2|NFYC|LRP5|RNF10|TRIM14|TRIM16|IKBKB|AKT1|ZXDC|SUPT3H|RREB1|DEAF1|SIX1|MAP3K5|MED24|CBFB|CAPN3|RNF111|DYRK1A|HEY1|SPIN1|YAF2|BRCA1|ARHGEF11|CDKN2A|CENPJ|NUP98|PRMT2|SP1|EHF|ROR2|SETD7|NME2|PHB|MAZ|KAT5|PSMC5|RUNX2|YEATS4|MAGED1|RNF6|BCL3|TRIP4|KDM5A|CTCF|TASP1|FOXP3|FBXW11|FOXK2|SNX5|TCF4|FUBP3|LBHD1|SKAP1|TRIM37|NUP85|KAT2A|PML|SMARCE1|ZFP90|DNM2|CCAR1|CCAR2|JADE1|PARP9|ARNTL|RUVBL1…	http://amigo.geneontology.org/amigo/term/GO:0045893
proteolysis involved in cellular protein catabolic process	Gene Ontology	GO:0051603	23	49	0.000477173	0.0111239	CLPP|PSMA2|PSMA3|PSMA1|PSMA6|PSMA7|PSMA4|PSMA5|CTSH|LONP1|CTSB|CTSC|CTSF|CTSZ|MDM2|CTSS|LGMN|GZMB|CASP8|PSMB8|PSMB6|PSMB5|RNF123	http://amigo.geneontology.org/amigo/term/GO:0051603
DNA recombination	Gene Ontology	GO:0006310	40	101	0.000484241	0.0111239	ZSWIM7|HMGB3|HMGB2|HMGB1|PRKDC|XRCC3|XRCC4|SPIDR|INO80E|NSMCE4A|NONO|RAD51C|SLX1B|DCLRE1C|RAD51AP1|APEX2|LIG1|SETX|MSH2|MORF4L1|KIN|BRCA1|NSMCE2|MRE11|BLM|SFPQ|UCHL5|RUVBL1|RAD51D|NFRKB|HROB|PALB2|RAD54L|PIF1|RAD52|RAD51|HDAC10|RPAIN|EME1|EME2	http://amigo.geneontology.org/amigo/term/GO:0006310
preassembly of GPI anchor in ER membrane	Gene Ontology	GO:0016254	11	17	0.000489256	0.0111239	PIGB|PIGF|PIGG|PIGL|PIGN|PIGP|PIGQ|PIGV|PIGX|PIGZ|DPM2	http://amigo.geneontology.org/amigo/term/GO:0016254
regulation of cellular amino acid metabolic process	Gene Ontology	GO:0006521	24	52	0.000494134	0.0111239	PSMD9|PSMD4|PSMD7|PSMD1|NQO1|ODC1|PSMA2|PSMA3|PSMA1|PSMA6|PSMA7|PSMA4|PSMA5|PSMC3|PSMC5|PSMC6|PSME4|PSME3|OAZ2|AZIN1|OAZ3|PSMB8|PSMB6|PSMB5	http://amigo.geneontology.org/amigo/term/GO:0006521
peptidyl-serine phosphorylation	Gene Ontology	GO:0018105	60	167	0.000522509	0.011565	TNKS|MAP4K1|CLSPN|MASTL|ATM|ILK|PRKDC|IKBKB|AKT1|AKT2|DYRK2|IKBKE|MAPKAPK5|MAPK7|MAPKAPK2|SMG1|TBK1|DGKQ|RPS6KB1|RPS6KB2|MORC3|CSNK1D|CSNK1E|AURKA|MARK2|MARK3|DYRK1A|MAPK8|DYRK1B|CHEK2|PKN2|MARK1|SRC|MKNK1|DMPK|VRK3|WNK1|PRKCE|PRKCD|CSNK1G2|MAST3|STK4|STK39|CLK1|PNCK|CSNK2A2|CSNK2A1|SRPK2|STK32C|MAPK14|MAPK9|TLK1|TAF1|TLK2|MAP3K10|CDK1|MAP3K12|MAP3K13|STK38|MAST4	http://amigo.geneontology.org/amigo/term/GO:0018105
negative regulation of mRNA splicing, via spliceosome	Gene Ontology	GO:0048025	13	22	0.000532075	0.011565	SRSF7|ACIN1|RNPS1|U2AF2|SRSF9|RBMX|PCBP4|SFSWAP|SRSF10|DYRK1A|PTBP1|NPM1|HNRNPA2B1	http://amigo.geneontology.org/amigo/term/GO:0048025
barbed-end actin filament capping	Gene Ontology	GO:0051016	13	22	0.000532075	0.011565	TWF1|CAPZA1|ADD3|NCK1|ADD1|RDX|VILL|TRIOBP|FLII|EPS8|SVIL|CAPG|GSN	http://amigo.geneontology.org/amigo/term/GO:0051016
TRIF-dependent toll-like receptor signaling pathway	Gene Ontology	GO:0035666	16	30	0.000597222	0.0126893	IRF3|TRAF3|IRF7|TBK1|UBC|UBE2D2|CD40|CASP8|BIRC2|IKBKB|UBA52|IKBKG|UBB|IKBKE|TANK|UBE2D3	http://amigo.geneontology.org/amigo/term/GO:0035666
intraciliary transport	Gene Ontology	GO:0042073	16	30	0.000597222	0.0126893	IFT140|IFT27|IFT20|IFT81|IFT74|SSNA1|IFT172|ARL3|CEP131|IFT88|RABL2B|WDR35|LCA5L|CILK1|IFT122|TTC26	http://amigo.geneontology.org/amigo/term/GO:0042073
negative regulation of transcription, DNA-templated	Gene Ontology	GO:0045892	181	601	0.000627285	0.0131799	SMARCC2|TRIM11|WWP2|HSF4|KDM1A|SUMO1|KMT5A|MEN1|ELF3|SF1|RREB1|HDAC7|SAMD11|ZNF148|THRB|SIX1|CBFA2T2|PHC1|PHC3|YAF2|BRCA1|PPHLN1|CDKN2A|ZMYND8|SHC1|PRMT2|TSC22D4|PRMT5|PER1|NR2C1|SMAD2|THRA|MDM2|RBBP8|EIF4G2|MBTD1|RBBP7|KAT5|PARP10|RUNX2|ZGPAT|ATP8B1|L3MBTL2|BRMS1|MAGED1|HDAC10|CTBP2|MTA3|CTCF|FOXP3|FBXW11|FOXK2|HINFP|SIRT2|TRIM33|ZNF219|SUDS3|TCF7L2|ZFP90|EED|CCAR2|ARNTL|PPM1F|SRSF2|NONO|CHD8|ZB…	http://amigo.geneontology.org/amigo/term/GO:0045892
translational initiation	Gene Ontology	GO:0006413	53	145	0.000676095	0.014012	RPL23A|RPS14|EIF1|RPS19|EIF2B5|EIF2B3|RPS15A|RPS7|RPS2|RPL30|EIF3G|EIF3I|EIF3K|EIF3L|EIF3M|ABCF1|RPL24|RPL26|EIF3E|RPL23|RPL22|EIF1AD|RPL13A|FAU|EIF4ENIF1|EIF2B4|RPS24|RPLP0|DDX3X|MCTS1|EIF2AK1|RPL35A|RPL15|RPL17|RPL10|DHX29|EIF4E|BRF1|RPL18|MTFMT|EIF4E3|LTO1|EIF4G2|RPL34|RPL27A|EIF2A|EIF4G3|UBA52|RPS3A|ABCE1|EIF4A1|EIF4G1|MTIF2	http://amigo.geneontology.org/amigo/term/GO:0006413
intracellular transport of virus	Gene Ontology	GO:0075733	23	50	0.000681703	0.014012	TSG101|NUP133|NUP85|XPO1|UBAP1|NUP62|NUP107|VPS37C|VPS37B|NUP214|NUP210|NUP98|SEC13|KPNB1|NUP93|MVB12A|NUP50|NUP54|NUP37|UBA52|UBB|UBC|NUP205	http://amigo.geneontology.org/amigo/term/GO:0075733
protein maturation	Gene Ontology	GO:0051604	12	20	0.00072405	0.0145657	SORL1|TASP1|LMF1|HSPD1|STUB1|PSEN1|TSPAN14|TSPAN15|TSPAN17|TSPAN33|TSPAN5|SERPINH1	http://amigo.geneontology.org/amigo/term/GO:0051604
mitochondrion morphogenesis	Gene Ontology	GO:0070584	12	20	0.00072405	0.0145657	BCL2L1|MYH14|WASF1|MFF|POLG2|NUBPL|FIS1|BAX|CERT1|PID1|DNM1L|SLIRP	http://amigo.geneontology.org/amigo/term/GO:0070584
regulation of metaphase plate congression	Gene Ontology	GO:0090235	5	5	0.00085726	0.017064	MAD1L1|SPAG5|DYNC1H1|TTL|NUMA1	http://amigo.geneontology.org/amigo/term/GO:0090235
histone H3 acetylation	Gene Ontology	GO:0043966	20	42	0.000875362	0.0172428	SUPT3H|TADA3|MBIP|TRIM16|TADA2A|TAF9|JADE2|BRPF3|PER1|TAF10|KAT2A|KAT14|NAA60|ING4|ING5|KAT6A|EP300|TADA1|LEF1|JADE1	http://amigo.geneontology.org/amigo/term/GO:0043966
regulation of hematopoietic stem cell differentiation	Gene Ontology	GO:1902036	29	69	0.000917398	0.0178845	PSMD9|ITCH|PSMD4|PSMD7|PSMD1|PRKDC|SETD1A|YTHDF2|PSMA2|PSMA3|PSMA1|PSMA6|PSMA7|PSMA4|PSMA5|PSMC3|PSMC5|PSMC6|CBFB|TCF3|PSME4|PSMB8|PSME3|GATA2|YAP1|METTL3|TCF12|PSMB6|PSMB5	http://amigo.geneontology.org/amigo/term/GO:1902036
nucleotide-excision repair, DNA gap filling	Gene Ontology	GO:0006297	13	23	0.000951658	0.0180769	RFC5|RFC4|RFC1|POLD2|RFC3|RFC2|POLD1|POLE|POLD3|UBA52|UBB|UBC|LIG1	http://amigo.geneontology.org/amigo/term/GO:0006297
rhythmic process	Gene Ontology	GO:0048511	53	147	0.000974933	0.0180769	HDAC1|RACK1|HDAC2|DNM1L|PPARA|PRKAA1|PRKDC|NFYA|FBXW11|NR1D2|ARNTL2|CBX3|CCAR2|NCOR1|ARNTL|SIK1|CDK1|NONO|UBE3A|NPAS2|RAI1|CSNK1D|CSNK1E|MYCBP2|PML|MAPK8|MAPK9|SETX|MTA1|SIN3A|NCOA2|HUWE1|SIAH2|SP1|TARDBP|PRMT5|PER1|ATF4|EP300|CSNK2A1|PPP1CC|ADCY1|MAGED1|FBXL3|METTL3|SFPQ|CUL4A|DDX5|EZH2|CREM|DBP|FBXW7|KDM5A	http://amigo.geneontology.org/amigo/term/GO:0048511
positive regulation of TORC1 signaling	Gene Ontology	GO:1904263	11	18	0.000981253	0.0180769	PIP4P1|SIK3|KLHL22|CLEC16A|GPR137C|GPR137|PIH1D1|TELO2|LARS1|GPR137B|SEC13	http://amigo.geneontology.org/amigo/term/GO:1904263
negative regulation of ubiquitin-dependent protein catabolic process	Gene Ontology	GO:2000059	11	18	0.000981253	0.0180769	CDKN2A|TAF1|QRICH2|PSEN1|RPL23|SGTA|RPS7|SUFU|PML|CSNK2A2|CSNK2A1	http://amigo.geneontology.org/amigo/term/GO:2000059
regulation of protein catabolic process	Gene Ontology	GO:0042176	11	18	0.000981253	0.0180769	XPO1|FAF1|PSMD1|HGS|TMEM9|SNF8|UBXN2A|MDM2|CHEK2|ODC1|FURIN	http://amigo.geneontology.org/amigo/term/GO:0042176
negative regulation of cilium assembly	Gene Ontology	GO:1902018	8	11	0.000984624	0.0180769	EVI5L|LIMK2|CDK10|TESK1|TBC1D30|TBC1D7|CEP97|YAP1	http://amigo.geneontology.org/amigo/term/GO:1902018
double-strand break repair	Gene Ontology	GO:0006302	39	101	0.00100845	0.0183364	POLQ|SUMO1|MSH2|ATM|PRKDC|BRIP1|H4C15|XRCC4|UIMC1|TRIP13|MARF1|RAD54L|ESCO2|APBB1|CIB1|DCLRE1C|CHEK2|NBN|CDCA5|MAPK8|EYA1|MTA1|EYA3|KPNA2|BRCA1|PARP9|MRE11|PARP2|APTX|TDP1|SETX|KAT5|BABAM1|RAD52|RNF8|BAP1|NSD2|EME1|EME2	http://amigo.geneontology.org/amigo/term/GO:0006302
regulation of lipid metabolic process	Gene Ontology	GO:0019216	33	82	0.00105087	0.0189256	TM7SF2|IDI1|NFYC|NFYA|GGPS1|NR1D2|NCOR2|NCOR1|NCOA2|NCOA1|CERS2|ADIPOR1|CHD9|LSS|FDFT1|SIN3A|ACACB|SP1|PRKCE|ADGRF5|MACROH2A1|PPARD|SERPINA3|MVD|GOLM1|PPARA|NCOA6|MVK|FDPS|TBL1XR1|SREBF2|ABCA7|SREBF1	http://amigo.geneontology.org/amigo/term/GO:0019216
RNA polymerase I preinitiation complex assembly	Gene Ontology	GO:0001188	7	9	0.00113408	0.0202315	TAF1C|TAF1B|UBTF|RRN3|PIH1D1|BAZ2A|SMARCA4	http://amigo.geneontology.org/amigo/term/GO:0001188
positive regulation of ERAD pathway	Gene Ontology	GO:1904294	6	7	0.00115607	0.0204311	BAG6|TMEM259|RNF185|RNFT2|RNFT1|ATXN3	http://amigo.geneontology.org/amigo/term/GO:1904294
in utero embryonic development	Gene Ontology	GO:0001701	75	224	0.00124119	0.0217323	BCL2L1|ITGB1|TGFB3|SEC24C|ADD1|RUNDC1|MSH2|POLG2|SMAD2|ADAM10|SMPD4|PLCG1|N4BP2L2|POLB|NSRP1|FKBP10|MAFF|TEAD4|CCNB1|STIL|NXN|BCL2L11|HINFP|GRHL2|CHD8|TCTN1|NSUN2|FGFR2|MBNL1|ETNK2|ANKS6|RPGRIP1L|MYO1E|NBN|C2CD3|PLOD3|LY6E|PRMT1|GPI|ALS2|CHTOP|EPN1|BMI1|ALKBH1|CCM2|SEC24D|ERCC2|APBA2|KAT2A|CERT1|MGAT1|SLC39A1|UNK|ZFAND5|HM13|INPP5B|PCGF2|CHD7|PSPH|UBE2A|PALB2|BTF3|RBBP6|B9D1|RNASEH2B|CUL4A|KEAP1|…	http://amigo.geneontology.org/amigo/term/GO:0001701
protein sumoylation	Gene Ontology	GO:0016925	26	61	0.00129338	0.0223456	IFIH1|NUP133|SUMO1|SUMO2|NUP85|CBX4|NUP62|NUP98|NUP214|EYA1|CDKN2A|NUP107|SENP6|NUP93|RANGAP1|MDM2|UBE2I|NUP50|NUP54|NUP210|NUP37|SAE1|PIAS1|NSMCE2|NUP205|RNF212	http://amigo.geneontology.org/amigo/term/GO:0016925
post-Golgi vesicle-mediated transport	Gene Ontology	GO:0006892	25	58	0.00131206	0.0223456	SCFD1|AP1M2|ARL3|AP1M1|CHMP2A|CLTA|AP1S2|DNM2|AP4B1|SORL1|BLOC1S6|AP4S1|ARF1|NAPA|FTH1|SCAMP2|SCAMP3|AP4M1|HGS|AP4E1|SH3D19|AP1G1|AP1G2|PUM1|APP	http://amigo.geneontology.org/amigo/term/GO:0006892
regulation of mitochondrion organization	Gene Ontology	GO:0010821	12	21	0.00131604	0.0223456	PARL|SQSTM1|ATP13A2|MIEF2|MFF|PISD|GOLPH3|FIS1|RHOT1|RHOT2|DNM1L|EP300	http://amigo.geneontology.org/amigo/term/GO:0010821
cellular response to UV	Gene Ontology	GO:0034644	24	55	0.00132349	0.0223456	KDM1A|RPL26|TMEM161A|BAX|FMR1|DHX36|NOC2L|NEDD4|POLD1|AURKB|N4BP1|FBXW7|ZBTB1|PRKCD|TP53INP1|EP300|NPM1|PBK|TAF1|METTL3|EIF2AK4|RHBDD1|ATF4|PTPRK	http://amigo.geneontology.org/amigo/term/GO:0034644
T cell receptor signaling pathway	Gene Ontology	GO:0050852	60	173	0.00142381	0.0238268	FOXP3|FBXW11|BTN3A2|BTN3A1|PSMD4|PSMD7|SKAP1|KHDRBS1|EIF2B3|NFKBID|IKBKB|PLCG2|PLCG1|IKBKG|BTN2A2|PSMD9|HLA-DQA1|FYB1|RNF31|SKP1|PSEN1|PIK3CD|THEMIS2|PSMA2|PSMA3|PSMA1|PSMA6|PSMA7|PSMA4|PSMA5|PSMC3|HRAS|PSMC6|PSME4|CBLB|EIF2B5|PSMD1|CARD11|WNK1|PSME3|BTNL9|SPPL3|EIF2B4|RC3H1|NCK1|TAB2|CD276|CUL1|STOML2|PAK1|PSMC5|PTPRC|RBCK1|PSMB8|PSMB6|PSMB5|PAK3|PDE4D|PIK3CB|CD3G	http://amigo.geneontology.org/amigo/term/GO:0050852
protein deubiquitination	Gene Ontology	GO:0016579	88	271	0.00145212	0.023921	ZRANB1|JOSD1|IKBKG|USP25|USP24|USP20|UFD1|BRCA1|TNIP2|TNIP3|TNIP1|MDM2|USP34|SHMT1|OTUD6B|UBA52|CYLD|UBB|UBC|POLB|SNX3|FOXK2|CLSPN|KAT2A|SUDS3|RUVBL1|USP48|KEAP1|ASXL1|USP46|USP42|BECN1|PSME3|RHOA|USP54|RNF123|ATXN3|KDM1B|OTUD5|STAMBP|SMAD1|SMAD2|TAF10|RHOT1|PSMD9|NEDD8|SKP2|PSMA2|PSMA3|PSMA1|PSMA6|PSMA7|PSMA4|PSMA5|DDB2|WDR20|SIAH2|PSMD1|UCHL5|EP300|NFRKB|CDK1|BABAM1|PSMB8|PSMB6|PSMB5|TADA3|USP8…	http://amigo.geneontology.org/amigo/term/GO:0016579
wound healing	Gene Ontology	GO:0042060	40	106	0.0014657	0.023921	TGFB1|TGFB3|TNC|PTK7|ERBB3|ITGA2|MACF1|SMAD2|IL24|LOX|RAF1|GSN|TGFA|FKBP10|SLC11A1|TPM1|MAP3K5|CFLAR|SPARC|B4GALT1|CDH3|ERBB2|PDGFA|NACA|ITGB6|CELSR1|NRG1|PPARD|MIA3|PPARA|FGFR2|YAP1|HPSE|DCBLD2|DCN|SDC1|CNN2|SCRIB|WNT5B|PAK1	http://amigo.geneontology.org/amigo/term/GO:0042060
viral life cycle	Gene Ontology	GO:0019058	36	93	0.00146739	0.023921	TSG101|DYNLL1|NUP133|NUP85|PCSK5|EZH2|EED|H4C15|FURIN|UBAP1|NUP62|DYNC1I2|VPS37C|VPS37B|PML|NUP210|ITGB1|NUP107|SEC13|NUP93|NUP214|VPS4B|DYNC1H1|NUP98|MVB12A|NUP50|NUP54|RBBP7|PDCD6IP|NUP37|RBBP4|UBA52|CHMP2A|UBB|UBC|NUP205	http://amigo.geneontology.org/amigo/term/GO:0019058
nucleotide-excision repair, DNA incision	Gene Ontology	GO:0033683	18	38	0.0016902	0.0270862	CUL4A|RFC5|RFC4|ERCC2|ERCC3|RFC1|POLD2|GTF2H5|RFC2|FAN1|POLD1|UBA52|POLD3|RFC3|UBB|UBC|DDB2|OGG1	http://amigo.geneontology.org/amigo/term/GO:0033683
DNA damage response, detection of DNA damage	Gene Ontology	GO:0042769	18	38	0.0016902	0.0270862	DNAJA1|MRPS11|NEK1|RFC5|CFAP410|PNKP|RFC1|UBA52|RFC3|RFC2|CUL4A|POLD1|POLD2|RFC4|UBB|UBC|POLD3|UBE2B	http://amigo.geneontology.org/amigo/term/GO:0042769
neuron apoptotic process	Gene Ontology	GO:0051402	19	41	0.00175341	0.0278059	BCL2L1|ERBB3|XIAP|NLRP1|FAM162A|GBA|MAX|APP|ATM|PSEN1|GAPDH|BAX|NCSTN|SCN2A|CASP7|PIGT|POLB|NAE1|BID	http://amigo.geneontology.org/amigo/term/GO:0051402
COPII-coated vesicle cargo loading	Gene Ontology	GO:0090110	9	14	0.00176452	0.0278059	SEC23A|SEC23B|SEC13|SEC24C|SEC24D|MIA3|SEC24B|SCAP|SEC31A	http://amigo.geneontology.org/amigo/term/GO:0090110
regulation of RNA splicing	Gene Ontology	GO:0043484	21	47	0.00181483	0.0283624	MBNL3|RBFOX2|CDK12|TRA2B|AHNAK|CELF1|SON|FASTK|GRSF1|ESRP1|ZNF326|HNRNPH1|SRSF10|CLK1|PTBP3|MBNL1|PTBP1|SNRNP70|CLK4|RBM38|HNRNPF	http://amigo.geneontology.org/amigo/term/GO:0043484
mRNA export from nucleus	Gene Ontology	GO:0006406	38	101	0.00202006	0.031311	NUP133|SYMPK|NUP85|THOC2|FYTTD1|CPSF3|CPSF2|EIF5A|SRSF5|SRSF7|SMG6|SMG1|SRSF2|U2AF2|SRSF9|HNRNPA2B1|NUP214|FIP1L1|NUP210|RNPS1|NUP107|SEC13|CHTOP|NUP93|ENY2|U2AF1L4|NUP62|EIF4E|DDX39B|NUP98|THOC5|NUP50|ZC3H11A|NUP54|SRRM1|NUP37|NUP205|AGFG1	http://amigo.geneontology.org/amigo/term/GO:0006406
establishment of mitotic spindle orientation	Gene Ontology	GO:0000132	15	30	0.00207551	0.0319089	ITGB1|FBXW11|NDC80|NUMA1|PAFAH1B1|SPDL1|CENPA|HTT|BCCIP|PAX6|NSFL1C|NDEL1|NDE1|DCTN1|GPSM2	http://amigo.geneontology.org/amigo/term/GO:0000132
interleukin-1-mediated signaling pathway	Gene Ontology	GO:0070498	37	98	0.00213923	0.0326233	FBXW11|PSMD9|PSMD4|PSMD7|PSMD1|IKBKB|IKBKG|PSMC3|SKP1|PSMA2|PSMA3|PSMA1|PSMA6|PSMA7|PSMA4|PSMA5|MYD88|PSMC5|IRAK4|PLCB1|IL1RN|PSME4|PSMB8|PSME3|TNIP2|UBE2V1|SQSTM1|IRAK1|TOLLIP|TAB2|CUL1|UBA52|PSMC6|UBB|UBC|PSMB6|PSMB5	http://amigo.geneontology.org/amigo/term/GO:0070498
transcription initiation from RNA polymerase I promoter	Gene Ontology	GO:0006361	16	33	0.00223506	0.0338119	TAF1C|TAF1B|TAF1A|UBTF|TAF1|TAF1D|ERCC2|ERCC3|GTF2H5|POLR1A|POLR1B|POLR1D|CDK7|RRN3|MNAT1|POLR2H	http://amigo.geneontology.org/amigo/term/GO:0006361
nuclear-transcribed mRNA poly(A) tail shortening	Gene Ontology	GO:0000289	12	22	0.00225679	0.0338697	PAN2|CNOT6L|PNLDC1|CNOT10|MLH1|SAMD4A|CNOT8|CNOT3|CNOT2|SAMD4B|TUT4|TUT7	http://amigo.geneontology.org/amigo/term/GO:0000289
SCF-dependent proteasomal ubiquitin-dependent protein catabolic process	Gene Ontology	GO:0031146	35	92	0.00239423	0.0356495	FBXW11|PSMD9|PSMD4|PSMD7|PSMD1|FBXO4|SKP2|SKP1|PSMA1|PSMA2|PSMA3|FBXL12|PSMA6|PSMA7|PSMA4|PSMA5|FBXO27|PSMC3|CUL1|CUL2|FBXW7|PSME4|PSME3|AMN1|FBXL3|FBXL2|FBXL6|CUL4A|PSMC5|PSMC6|PSMB8|PSMB6|PSMB5|FBXO38|FBXO39	http://amigo.geneontology.org/amigo/term/GO:0031146
centrosome cycle	Gene Ontology	GO:0007098	19	42	0.00247876	0.0365686	BRCA1|CHD3|NUP62|SDCCAG8|SSX2IP|HAUS2|HAUS4|HAUS5|CETN3|CROCC|HAUS1|AURKA|CDK1|PPP1R12A|FES|PCLAF|NPM1|TUBE1|CKAP5	http://amigo.geneontology.org/amigo/term/GO:0007098
response to ionizing radiation	Gene Ontology	GO:0010212	21	48	0.00249463	0.0365686	BRCA1|INTS3|CYP2R1|ALAD|RAD54B|TOPBP1|RAD54L|MTA1|ATM|KAT5|BAX|PRKDC|RFWD3|BABAM1|UIMC1|RNF8|MRNIP|EYA1|DCLRE1C|EYA3|NABP1	http://amigo.geneontology.org/amigo/term/GO:0010212
clathrin-dependent endocytosis	Gene Ontology	GO:0072583	13	25	0.00262042	0.038117	AP2S1|INPP5F|AP2A2|FCHO2|AP2M1|CLTA|CANX|CLTB|GAK|SLC9B2|AP2B1|PICALM|FNBP1L	http://amigo.geneontology.org/amigo/term/GO:0072583
ephrin receptor signaling pathway	Gene Ontology	GO:0048013	33	86	0.00267106	0.0385571	PTK2|ACTG1|HRAS|AP2A2|NCSTN|DNM1|AP2B1|APH1A|ARHGEF7|PSEN1|AP2M1|TIAM1|SIPA1L1|EPHB2|SRC|EPHB4|RAC1|ARPC3|ARPC2|EFNA4|AP2S1|SS18|EPHA10|RHOA|RASA1|NCK1|ARPC1B|VAV3|PAK1|PAK3|ACTR3|SDC2|CDC42	http://amigo.geneontology.org/amigo/term/GO:0048013
negative regulation of translation	Gene Ontology	GO:0017148	32	83	0.00281724	0.0402823	RBM4|GIGYF2|DHFR|CIRBP|GAPDH|CPEB3|SAMD4A|CAPRIN2|FMR1|SAMD4B|DHX36|RPL13A|CNOT8|EIF4ENIF1|NCL|MRPL13|DDX3X|CNOT10|FXR1|EIF4E|IGF2BP3|SHMT2|SHMT1|RACK1|OTUD6B|SYNCRIP|ANG|GZMB|EIF2AK1|TIA1|TYMS|EIF4EBP1	http://amigo.geneontology.org/amigo/term/GO:0017148
positive regulation of viral genome replication	Gene Ontology	GO:0045070	14	28	0.002908	0.0402823	STAU1|HACD3|PKN2|DDX3X|CCL5|PPIH|VAPB|ADARB1|TARBP2|PPARA|PPIE|TMEM39A|SRPK1|SRPK2	http://amigo.geneontology.org/amigo/term/GO:0045070
adipose tissue development	Gene Ontology	GO:0060612	14	28	0.002908	0.0402823	SELENOM|LRP5|CDK4|ACAT1|PPARD|SPTLC2|UBB|SLC25A25|AACS|OXCT1|DYRK1B|ZNF516|FTO|ATF2	http://amigo.geneontology.org/amigo/term/GO:0060612
negative regulation of intrinsic apoptotic signaling pathway	Gene Ontology	GO:2001243	14	28	0.002908	0.0402823	BCL2L1|SRC|HERPUD1|BCL2L2-PABPN1|DDX3X|BCL2L10|HELLS|PLAUR|NOC2L|RTKN2|FIGNL1|AKT1|HDAC1|URI1	http://amigo.geneontology.org/amigo/term/GO:2001243
cellular response to amino acid starvation	Gene Ontology	GO:0034198	31	80	0.00296817	0.0402823	ATP6V1D|ATP6V1A|DAPL1|MIOS|LARS1|NPRL3|NPRL2|IMPACT|FAS|MAP3K5|MAPK8|ATP6V0B|SZT2|ATP6V0E1|BECN1|SEC13|SLC38A9|ATF4|MLST8|ATP6V0D1|ITFG2|ATP6V1E1|EIF2AK4|WDR59|ATP6V1E2|ATP6V1G1|DEPDC5|LAMTOR4|ATP6V1C2|ATF2|LAMTOR3	http://amigo.geneontology.org/amigo/term/GO:0034198
modification-dependent protein catabolic process	Gene Ontology	GO:0019941	7	10	0.0029823	0.0402823	NEDD8|UBE2L6|UBA7|UBA52|UBB|UBC|CHFR	http://amigo.geneontology.org/amigo/term/GO:0019941
low-density lipoprotein particle receptor catabolic process	Gene Ontology	GO:0032802	7	10	0.0029823	0.0402823	AP2S1|PCSK9|AP2M1|CLTA|AP2A2|MYLIP|AP2B1	http://amigo.geneontology.org/amigo/term/GO:0032802
microtubule organizing center organization	Gene Ontology	GO:0031023	7	10	0.0029823	0.0402823	FBXW11|SDCCAG8|CLASP1|HAUS2|NDE1|PAFAH1B1|BCAS3	http://amigo.geneontology.org/amigo/term/GO:0031023
myeloid cell homeostasis	Gene Ontology	GO:0002262	7	10	0.0029823	0.0402823	FOXP3|BCL2L11|SOD1|BAX|NCSTN|ITPKB|FANCC	http://amigo.geneontology.org/amigo/term/GO:0002262
chromatin remodeling	Gene Ontology	GO:0006338	38	103	0.00301509	0.0404365	HDAC1|BPTF|HDAC2|FOXP3|ZBTB1|KAT2A|PIH1D1|SMARCE1|SMARCA1|BAZ2A|SMARCA2|CBX3|RERE|RUVBL1|CHD7|TADA2A|DMAP1|SMARCAD1|PAK1|MPND|ZNHIT1|SMARCC2|CHRAC1|PBRM1|SMARCD2|SMARCD1|SCMH1|ATRX|INO80E|NPM1|NPM3|PABPC1L|SMARCA4|RBBP4|FOXA1|HCFC1|ASH1L|KDM5A	http://amigo.geneontology.org/amigo/term/GO:0006338
base-excision repair	Gene Ontology	GO:0006284	15	31	0.00312433	0.0408914	SMUG1|POLQ|HMGB1|HUWE1|TDG|PARP2|HMGA1|MUTYH|APEX2|LIG1|NEIL3|NEIL2|NTHL1|OGG1|POLB	http://amigo.geneontology.org/amigo/term/GO:0006284
protein targeting to mitochondrion	Gene Ontology	GO:0006626	15	31	0.00312433	0.0408914	TIMM17B|TOMM7|TOMM5|MFF|BID|AIP|MTERF4|TIMM9|MFN2|FIS1|TIMM10|PITRM1|DNAJC19|TSPO|TIMM8B	http://amigo.geneontology.org/amigo/term/GO:0006626
regulation of mRNA splicing, via spliceosome	Gene Ontology	GO:0048024	11	20	0.00315714	0.0408914	QKI|LARP7|SRPK1|KHDRBS1|TIA1|SRPK2|SRSF10|SF1|SON|RBM39|RBM23	http://amigo.geneontology.org/amigo/term/GO:0048024
sterol transport	Gene Ontology	GO:0015918	11	20	0.00315714	0.0408914	OSBPL10|NPC2|OSBPL1A|OSBPL8|OSBPL9|OSBPL3|GRAMD1C|GRAMD1B|OSBPL6|OSBPL7|OSBP2	http://amigo.geneontology.org/amigo/term/GO:0015918
positive regulation of dendritic spine morphogenesis	Gene Ontology	GO:0061003	11	20	0.00315714	0.0408914	DBNL|LRP8|CAMK2B|ITPKA|TIAM1|CAPRIN2|BAIAP2|DNM1L|PAFAH1B1|DHX36|PAK3	http://amigo.geneontology.org/amigo/term/GO:0061003
positive regulation of telomere maintenance via telomerase	Gene Ontology	GO:0032212	16	34	0.00327714	0.0415911	TNKS|NAF1|HNRNPA1|PNKP|CCT3|ATM|POT1|ACD|TCP1|FBXO4|MAP3K4|AURKB|HMBOX1|MAPKAPK5|TNKS2|PKIB	http://amigo.geneontology.org/amigo/term/GO:0032212
reciprocal meiotic recombination	Gene Ontology	GO:0007131	16	34	0.00327714	0.0415911	CNTD1|RAD51D|RAD54B|RAD54L|C11orf80|ATM|MSH3|MLH1|REC8|DMC1|RAD51|MRE11|CCNB1IP1|TRIP13|RAD51C|RNF212	http://amigo.geneontology.org/amigo/term/GO:0007131
DNA damage checkpoint	Gene Ontology	GO:0000077	16	34	0.00327714	0.0415911	CLSPN|HINFP|TIPIN|CEP63|ATM|CHEK1|EIF2AK4|MAPK14|ATRIP|TIPRL|NBN|RAD1|BRIP1|DOT1L|CHEK2|DONSON	http://amigo.geneontology.org/amigo/term/GO:0000077
nucleotide-excision repair, DNA incision, 5'-to lesion	Gene Ontology	GO:0006296	17	37	0.00337505	0.0416751	RFC5|RFC4|ERCC2|ERCC3|RFC1|POLD2|RFC3|RFC2|CUL4A|POLD1|UBA52|POLD3|GTF2H5|UBB|UBC|DDB2|NTHL1	http://amigo.geneontology.org/amigo/term/GO:0006296
intrinsic apoptotic signaling pathway in response to DNA damage	Gene Ontology	GO:0008630	20	46	0.00342082	0.0416751	BCL2L1|BRCA1|FNIP2|ATM|CASP2|BCL2L10|MSH6|CHEK2|MSH2|BCL2L2-PABPN1|MLH1|PRKDC|BAD|POLB|BAX|IKBKE|PML|BCL2L11|CIDEB|HTRA2	http://amigo.geneontology.org/amigo/term/GO:0008630
tRNA aminoacylation for protein translation	Gene Ontology	GO:0006418	19	43	0.00343947	0.0416751	TARS1|FARS2|DALRD3|TARS2|IARS1|YARS1|NARS2|SARS1|AIMP1|CARS2|LARS1|DARS2|PPA2|QARS1|CARS1|AARS1|KARS1|HARS1|HARS2	http://amigo.geneontology.org/amigo/term/GO:0006418
positive regulation of exosomal secretion	Gene Ontology	GO:1903543	9	15	0.00346007	0.0416751	TSG101|RAB7A|SDC1|ATP13A2|HGS|PDCD6IP|CHMP2A|SNF8|VPS4B	http://amigo.geneontology.org/amigo/term/GO:1903543
histone H2A acetylation	Gene Ontology	GO:0043968	9	15	0.00346007	0.0416751	RUVBL1|YEATS4|MSL3|NAA40|MEAF6|BRD8|DMAP1|MORF4L2|MORF4L1	http://amigo.geneontology.org/amigo/term/GO:0043968
kinetochore assembly	Gene Ontology	GO:0051382	9	15	0.00346007	0.0416751	CENPN|CENPK|CENPC|CENPE|CENPS-CORT|CENPA|CENPX|MIS12|CENPT	http://amigo.geneontology.org/amigo/term/GO:0051382
circulatory system development	Gene Ontology	GO:0072359	9	15	0.00346007	0.0416751	WDPCP|ARID2|HSPG2|KCNQ1|POGLUT1|SEC24B|GLMN|NXN|HEY1	http://amigo.geneontology.org/amigo/term/GO:0072359
DNA double-strand break processing	Gene Ontology	GO:0000729	9	15	0.00346007	0.0416751	BRCA1|RBBP8|SETMAR|MRE11|ATM|KAT5|BLM|NBN|SMARCAD1	http://amigo.geneontology.org/amigo/term/GO:0000729
self proteolysis	Gene Ontology	GO:0097264	6	8	0.00366479	0.0432295	NLRP1|LGMN|CASP8|CAPN7|CAPN3|CAPN1	http://amigo.geneontology.org/amigo/term/GO:0097264
dynamin family protein polymerization involved in mitochondrial fission	Gene Ontology	GO:0003374	6	8	0.00366479	0.0432295	MX2|MX1|DNM1|MIEF2|DNM2|DNM1L	http://amigo.geneontology.org/amigo/term/GO:0003374
depyrimidination	Gene Ontology	GO:0045008	6	8	0.00366479	0.0432295	SMUG1|TDG|MBD4|NEIL2|NTHL1|OGG1	http://amigo.geneontology.org/amigo/term/GO:0045008
stress granule assembly	Gene Ontology	GO:0034063	12	23	0.00368056	0.0432295	ATXN2L|DDX3X|CSDE1|UBAP2L|CIRBP|PUM2|DYNC1H1|YTHDF3|YTHDF2|G3BP2|ATXN2|BICD1	http://amigo.geneontology.org/amigo/term/GO:0034063
mitotic cell cycle	Gene Ontology	GO:0000278	52	152	0.00391615	0.0456076	ANAPC11|MEN1|PKMYT1|POLE|PPP2R2D|TUBA4A|MIS12|DCTN1|NDC80|NUP62|SRSF2|TADA2A|MASTL|CLIP1|EML4|AZI2|ARPP19|SKA3|SKA2|AURKA|CDCA5|NUP214|TUBD1|PPP1R12A|SETDB2|ENSA|CDC25B|CENPE|CEP250|CENPC|CDK11A|KIF18B|UBA3|DYNC1H1|CHFR|CENPT|PBK|DIS3L2|ZNRD2|CCNB1|E2F4|TBCD|CDC23|KIF22|CDK1|TUBB3|TUBG2|TADA3|YEATS4|PBRM1|TUBGCP2|TUBE1	http://amigo.geneontology.org/amigo/term/GO:0000278
heme biosynthetic process	Gene Ontology	GO:0006783	13	26	0.00408273	0.0456076	HMBS|COX15|SLC11A2|PGRMC1|SLC25A39|NFE2L1|UROS|CPOX|PPOX|UROD|ALAD|TSPO|SLC25A38	http://amigo.geneontology.org/amigo/term/GO:0006783
mitotic recombination	Gene Ontology	GO:0006312	5	6	0.0041001	0.0456076	RAD51|MSH3|DMC1|RAD54B|RAD52	http://amigo.geneontology.org/amigo/term/GO:0006312
positive regulation of helicase activity	Gene Ontology	GO:0051096	5	6	0.0041001	0.0456076	CHTOP|MSH2|MSH3|MSH6|POT1	http://amigo.geneontology.org/amigo/term/GO:0051096
regulation of cholesterol transport	Gene Ontology	GO:0032374	5	6	0.0041001	0.0456076	APOC1|OSBPL6|LRP1|TSPO|FURIN	http://amigo.geneontology.org/amigo/term/GO:0032374
regulation of nucleocytoplasmic transport	Gene Ontology	GO:0046822	5	6	0.0041001	0.0456076	NUP214|RBM4|MX2|PPP1R12A|PPP1CC	http://amigo.geneontology.org/amigo/term/GO:0046822
membrane invagination	Gene Ontology	GO:0010324	5	6	0.0041001	0.0456076	SNX3|CHMP2A|FNBP1L|HGS|FCHO2	http://amigo.geneontology.org/amigo/term/GO:0010324
ear morphogenesis	Gene Ontology	GO:0042471	5	6	0.0041001	0.0456076	WDR19|EYA1|NIPBL|CHD7|GJB6	http://amigo.geneontology.org/amigo/term/GO:0042471
enzyme-directed rRNA pseudouridine synthesis	Gene Ontology	GO:0000455	5	6	0.0041001	0.0456076	RPUSD4|TSR3|RPUSD1|RPUSD2|RPUSD3	http://amigo.geneontology.org/amigo/term/GO:0000455
ubiquitin-dependent ERAD pathway	Gene Ontology	GO:0030433	29	75	0.00412543	0.045621	BAG6|UBE2J2|HSP90B1|MAN1B1|NPLOC4|HERPUD1|STUB1|FOXRED2|DERL2|DERL3|FBXO27|UBE2G2|DNAJC10|UFD1|PSMC6|OS9|AUP1|TMUB1|TMUB2|ERLEC1|SGTA|UBXN4|AMFR|UBE4B|UBE4A|ANKZF1|RNF185|JKAMP|RNF121	http://amigo.geneontology.org/amigo/term/GO:0030433
retrograde vesicle-mediated transport, Golgi to endoplasmic reticulum	Gene Ontology	GO:0006890	32	85	0.00432922	0.0475909	SCFD1|ERGIC3|SCYL1|ARFGAP2|ATP9B|ARFGAP1|KIF2A|COPZ1|COPZ2|TMED3|RACGAP1|GOLPH3|ARF4|NAPA|NBAS|SURF4|COPE|CENPE|RAB6A|RINT1|RER1|ERGIC1|BNIP1|KIF3A|PICK1|KIF23|KIF22|TAPBP|HTT|KDELR2|KLC1|COG4	http://amigo.geneontology.org/amigo/term/GO:0006890
protein K11-linked ubiquitination	Gene Ontology	GO:0070979	14	29	0.00437486	0.0475909	UBE2H|UBE2A|CDC23|UBE2C|UBE2B|ANAPC11|UBE2D3|UBE2E3|ANAPC10|UBE2D4|UBE2S|ANAPC2|ANAPC5|UBE2T	http://amigo.geneontology.org/amigo/term/GO:0070979
positive regulation of protein serine/threonine kinase activity	Gene Ontology	GO:0071902	22	53	0.00437907	0.0475909	TGFB1|PIH1D1|DBF4B|PDCD10|CALM3|CALM1|CIB1|SRC|DDX3X|ALS2|DAB2IP|STK3|STK4|TELO2|RHOA|MLST8|PARP16|FAM20A|STRADA|EZH2|DBF4|RALB	http://amigo.geneontology.org/amigo/term/GO:0071902
cell junction assembly	Gene Ontology	GO:0034329	10	18	0.00442376	0.0478019	CAPZA1|ACTG1|GRHL2|ILK|OPHN1|FERMT2|MYO9A|FLNA|RHOA|CDC42	http://amigo.geneontology.org/amigo/term/GO:0034329
positive regulation of mitotic cell cycle	Gene Ontology	GO:0045931	15	32	0.0045717	0.0485679	HSF1|CCNB1|LGMN|CCDC57|CDC25B|APP|PKN2|RPS6KB1|FOXA1|CDK1|EIF4EBP1|TTL|EIF4E|MDM2|PAFAH1B1	http://amigo.geneontology.org/amigo/term/GO:0045931
intrinsic apoptotic signaling pathway	Gene Ontology	GO:0097193	15	32	0.0045717	0.0485679	PPM1F|CASP4|CDKN2A|DDX3X|HRAS|CUL2|SIVA1|MSH6|CUL4A|BAD|NOL3|BAX|CUL1|HTRA2|NBN	http://amigo.geneontology.org/amigo/term/GO:0097193
nucleotide metabolic process	Gene Ontology	GO:0009117	15	32	0.0045717	0.0485679	NME4|NME6|NT5M|NME2|ACP3|AMPD3|NT5C|NT5C3A|NT5C3B|ITPA|REXO2|ADAL|GMPR2|DUT|NT5C2	http://amigo.geneontology.org/amigo/term/GO:0009117
substantia nigra development	Gene Ontology	GO:0021762	20	47	0.00461043	0.0487057	CCDC14|G6PD|DYNLL1|CALM3|SIRT2|ZNF148|ATP5PF|YWHAQ|LDHA|SUDS3|MAPKAP1|BASP1|CDC42|RAD1|COX6B1|RHOA|YWHAE|MBP|NDRG2|CALM1	http://amigo.geneontology.org/amigo/term/GO:0021762
surfactant homeostasis	Gene Ontology	GO:0043129	8	13	0.00475006	0.0496263	CTSH|EPAS1|TGFB1|ITGB6|ADGRF5|OAS1|VEGFA|ABCA3	http://amigo.geneontology.org/amigo/term/GO:0043129
snRNA processing	Gene Ontology	GO:0016180	8	13	0.00475006	0.0496263	INTS3|INTS12|INTS1|INTS6|INTS4|INTS9|INTS8|INTS11	http://amigo.geneontology.org/amigo/term/GO:0016180
mitochondrial translational termination	Gene Ontology	GO:0070126	33	89	0.00499552	0.0517934	MRPL36|MRPS12|MRPS11|ERAL1|MRPS33|MRPL55|MRPL52|MRPL53|MRPL58|MRPL10|MTRF1|MRPL13|MRPL33|MRPL17|MRPS7|MRPL19|MRPS18C|DAP3|MRPL2|MRPL1|MRPL39|MRPL9|MRPS28|MRPS27|GFM2|MRPS25|MRPS22|MRPS23|MRPL43|MRPL40|MRPL47|MRPL46|MRPL48	http://amigo.geneontology.org/amigo/term/GO:0070126
integrin-mediated signaling pathway	Gene Ontology	GO:0007229	36	99	0.00501226	0.0517934	PTK2|ITGA2|ITGA3|ILK|ITGA6|ADAM10|ITGA11|ADAM32|ADAM15|FYB1|ZYX|NEDD9|ITGA2B|TLN1|ITGB1|SRC|LAMA3|ITGB5|LAMA5|ITGB6|ITGB8|CCM2|FERMT2|FERMT1|ILKAP|COL16A1|NRP1|ITGAX|ITFG2|NME2|ERBIN|VAV3|ADAM9|PTPRA|ITGAE|CDC42	http://amigo.geneontology.org/amigo/term/GO:0007229
post-translational protein modification	Gene Ontology	GO:0043687	105	344	0.00509183	0.0523296	HIF3A|PCSK9|FBXO10|MEN1|APLP2|ASB3|ASB1|PTP4A2|CUL7|CUL1|CUL2|P4HB|KLHL5|NUCB1|FBXO22|MBTPS1|APP|SOCS2|RBBP7|CSF1|RBBP5|APOL1|PRSS23|RNF7|FBXL3|COPS8|FBXW11|HSP90B1|TMEM132A|SUMF2|RAB11A|FBXL12|FBXO27|FBXL19|GPS1|RHBDD1|IGFBP3|UBA3|MIA3|STT3A|ICMT|EPAS1|NOTUM|LRR1|SDC2|UBE2F|SHISA5|MSLN|BTBD1|DDA1|IGFBP7|KLHL20|KLHL22|PRKCSH|FBXO4|ELOC|SPSB3|SPSB1|NEDD8|SKP2|SKP1|PSMA2|FBXW9|FBXO21|PSMA1|PSMA6|PS…	http://amigo.geneontology.org/amigo/term/GO:0043687
cell volume homeostasis	Gene Ontology	GO:0006884	11	21	0.00518235	0.052972	LRRC8E|E2F4|CLNS1A|ADD1|NPM1|CLCN6|SLC12A4|SLC12A6|SLC12A2|TRPV4|SLC12A9	http://amigo.geneontology.org/amigo/term/GO:0006884
neural tube closure	Gene Ontology	GO:0001843	31	83	0.00564531	0.0571834	TGFB1|PTK7|SUFU|KAT2A|SHROOM3|TEAD2|SEMA4C|TSC2|SPINT2|STIL|GRHL2|DEAF1|MKS1|MED12|IFT122|PHACTR4|LIAS|MTHFR|CELSR1|CC2D2A|SEC24B|GLMN|BRD2|RPS7|RARG|IFT172|MTHFD1L|SCRIB|PRKACB|PLXNB2|RALA	http://amigo.geneontology.org/amigo/term/GO:0001843
Rho protein signal transduction	Gene Ontology	GO:0007266	22	54	0.00571635	0.0571834	PHACTR4|LIMK1|RTKN|EPS8|ARHGAP4|RHOA|CNKSR1|ARHGEF3|PDPN|ARHGEF1|ARHGEF11|ARHGEF12|CDC42EP1|CELSR1|CFL1|EPS8L2|EPS8L3|HACD3|PLEKHG5|GNA12|MYO9B|ADGRG1	http://amigo.geneontology.org/amigo/term/GO:0007266
smoothened signaling pathway	Gene Ontology	GO:0007224	27	70	0.00574377	0.0571834	IFT27|IFT20|ARL13B|ARL3|CFAP410|KIAA0586|DYRK2|FKBP8|B9D1|STIL|TCTN2|SEPTIN2|TTC26|ULK3|HHAT|PTPDC1|CC2D2A|PAX6|SUFU|ROR2|DZIP1|IFT172|MAP3K10|TBC1D32|STK36|WDR19|WDPCP	http://amigo.geneontology.org/amigo/term/GO:0007224
canonical glycolysis	Gene Ontology	GO:0061621	12	24	0.00574555	0.0571834	FOXK2|PFKM|TPI1|PFKP|GAPDH|ENO1|ENO2|PFKL|ALDOA|PGK1|PKM|GPI	http://amigo.geneontology.org/amigo/term/GO:0061621
protein ADP-ribosylation	Gene Ontology	GO:0006471	12	24	0.00574555	0.0571834	SIRT3|SIRT2|SIRT6|SIRT4|PARP16|TNKS|PARP2|ARF4|PARP10|TNKS2|PARP6|PARP9	http://amigo.geneontology.org/amigo/term/GO:0006471
protein phosphopantetheinylation	Gene Ontology	GO:0018215	69	215	0.0060079	0.0594676	RNF14|ZDHHC16|ZDHHC11|EOGT|ZDHHC13|ZDHHC12|LYPLA1|LYPLA2|POMGNT1|ZDHHC18|KAT2A|DOHH|UBE2L6|DLAT|QPCTL|LOX|MGAT4B|ASPH|ZDHHC23|ARIH1|CBLB|PLOD3|PPT2|PLOD1|ABHD10|CERCAM|ABHD12|C1GALT1|TTLL11|TTL|NAE1|ATAT1|PPT2-EGFL8|GOLGA7|TTLL4|TTLL7|UBL4A|TPST2|FNTA|TTLL3|TPST1|PGGHG|PTAR1|P4HB|PIGK|PDIA3|YKT6|ATG10|UBA7|AKTIP|GGT1|UBA3|UBA1|ZDHHC21|MDM2|EP300|GALNT1|GLRX2|ZDHHC3|GALNT10|ZDHHC7|MGAT1|DLST|KAT5|…	http://amigo.geneontology.org/amigo/term/GO:0018215
nucleobase-containing small molecule interconversion	Gene Ontology	GO:0015949	13	27	0.00613779	0.0594676	NME4|CTPS1|CTPS2|NME2|AK2|DCTD|AK6|TYMS|GUK1|RRM2|DTYMK|DUT|TXNRD1	http://amigo.geneontology.org/amigo/term/GO:0015949
positive regulation of G2/M transition of mitotic cell cycle	Gene Ontology	GO:0010971	13	27	0.00613779	0.0594676	CCNB1|CDC25C|CDC25B|APP|RAB11A|CDK1|CDK4|VPS4B|DBF4B|MTA3|RAD51C|MECP2|SIN3A	http://amigo.geneontology.org/amigo/term/GO:0010971
regulation of Rho protein signal transduction	Gene Ontology	GO:0035023	13	27	0.00613779	0.0594676	AKAP13|RASGRF1|ARHGEF2|OPHN1|CDC42SE1|KANK2|MYO9B|EPS8|KANK1|EPS8L2|EPS8L3|RAF1|FLOT1	http://amigo.geneontology.org/amigo/term/GO:0035023
methylation	Gene Ontology	GO:0032259	65	201	0.00620727	0.0594676	LCMT1|KMT2C|HNMT|METTL3|SMYD2|AHCY|KMT5B|KMT5A|TRMT61B|SETD1A|EZH2|ETFBKMT|ATPSCKMT|TRMT11|THUMPD3|EHMT2|MTAP|FTSJ3|SHMT2|METTL23|SETD7|GSTO1|TRMT10B|BUD23|DOT1L|METTL17|SETDB2|MRM2|ASH1L|VCPKMT|TRMU|SETMAR|MAT2B|PRMT2|METTL5|PRMT1|PRMT7|PRMT5|PRDM15|NOP2|METTL21A|CMTR2|SETD5|SETD4|TRMO|SETD6|METTL8|CAMKMT|MEPCE|MTR|HENMT1|PEMT|PRDM11|HEMK1|NSUN2|NSUN4|NDUFAF5|NSUN6|DPH5|TYMS|PRDM2|COQ5|TRDMT1|NS…	http://amigo.geneontology.org/amigo/term/GO:0032259
pseudouridine synthesis	Gene Ontology	GO:0001522	9	16	0.00620921	0.0594676	NAF1|PUS1|PUS7L|RPUSD4|RPUSD1|RPUSD2|RPUSD3|PUS10|PUSL1	http://amigo.geneontology.org/amigo/term/GO:0001522
protein K63-linked ubiquitination	Gene Ontology	GO:0070534	19	45	0.0062918	0.0594676	TRAF2|CDKN2A|WWP2|UBE2O|ITCH|ARIH2|STUB1|UBE2D4|UBE2B|NEDD4|UBE2E3|TRAF3|BFAR|RNF8|UBE2V1|UBE2S|TRIM5|UBE2T|RNF135	http://amigo.geneontology.org/amigo/term/GO:0070534
positive regulation of proteasomal ubiquitin-dependent protein catabolic process	Gene Ontology	GO:0032436	29	77	0.00636498	0.0594676	RNF14|GBA|SUMO1|SUMO2|AKT1|DAB2|HSPBP1|RCHY1|STUB1|PSEN1|ZER1|FBXO22|CSNK1D|CSNK1E|AURKA|RACK1|SIRT2|ARIH2|ARIH1|DET1|CHFR|MDM2|RNF19A|TAF1|KEAP1|PIAS1|DDRGK1|RNF217|DDA1	http://amigo.geneontology.org/amigo/term/GO:0032436
membrane organization	Gene Ontology	GO:0061024	45	131	0.00636642	0.0594676	IL7R|FNBP1|EPGN|ACTG1|CLTB|FCHO2|CLTA|DNM2|DAB2|BIN1|AP2B1|FNBP1L|TGFA|GAPVD1|AP2S1|CCDC88A|REPS1|TMEM33|AP2M1|CLN3|SYNJ2|GAK|MBP|PACSIN2|ARPC3|ARPC2|EPN1|HGS|MTSS2|LDLR|EPS15L1|AP2A2|TRIP10|SAR1B|TOR1AIP2|VAMP3|CD3G|UBA52|UBB|UBC|AGFG1|ACTR3|LDLRAP1|PICALM|M6PR	http://amigo.geneontology.org/amigo/term/GO:0061024
positive regulation of apoptotic signaling pathway	Gene Ontology	GO:2001235	14	30	0.00638679	0.0594676	CTSH|ADORA2A|TPD52L1|CASP2|MAGED1|BID|CTSC|DAB2IP|PRKCD|FAS|PML|ING5|MAPK9|CRADD	http://amigo.geneontology.org/amigo/term/GO:2001235
positive regulation of substrate adhesion-dependent cell spreading	Gene Ontology	GO:1900026	18	42	0.00642884	0.0594676	MDK|TRIOBP|NEDD9|ARPC2|P4HB|RAC1|DNM2|ILK|DOCK5|FERMT2|UNC13D|CIB1|ARHGEF7|FLNA|NRP1|CDC42|TESK1|RREB1	http://amigo.geneontology.org/amigo/term/GO:1900026
porphyrin-containing compound biosynthetic process	Gene Ontology	GO:0006779	7	11	0.00647823	0.0594676	HMBS|SLC11A2|UROS|CPOX|PPOX|UROD|ALAD	http://amigo.geneontology.org/amigo/term/GO:0006779
primary miRNA processing	Gene Ontology	GO:0031053	7	11	0.00647823	0.0594676	DROSHA|DDX3X|METTL3|SMAD1|SMAD2|HNRNPA2B1|PUS10	http://amigo.geneontology.org/amigo/term/GO:0031053
telomere maintenance via recombination	Gene Ontology	GO:0000722	7	11	0.00647823	0.0594676	TEP1|NSMCE2|TPRKB|RAD51|XRCC3|RAD51D|RAD51C	http://amigo.geneontology.org/amigo/term/GO:0000722
regulation of synapse structure or activity	Gene Ontology	GO:0050803	7	11	0.00647823	0.0594676	PPT1|APP|MX2|MX1|SYNGAP1|DNM1|DNM2	http://amigo.geneontology.org/amigo/term/GO:0050803
amyloid precursor protein metabolic process	Gene Ontology	GO:0042982	7	11	0.00647823	0.0594676	DLG1|APH1A|PSEN1|NCSTN|NSG1|ACHE|LDLRAP1	http://amigo.geneontology.org/amigo/term/GO:0042982
replication fork processing	Gene Ontology	GO:0031297	15	33	0.0065189	0.0595519	PRIMPOL|ZRANB3|DDX11|TONSL|BOD1L1|BLM|RFWD3|SETMAR|RAD51|CENPX|ATRX|EME2|EME1|FBH1|FAM111A	http://amigo.geneontology.org/amigo/term/GO:0031297
positive regulation of smoothened signaling pathway	Gene Ontology	GO:0045880	16	36	0.00655734	0.0596151	ULK3|RAB34|DLG5|TXNDC15|IFT172|POR|TEDC2|FOXA1|GAS8|SHOX2|STK36|KIF7|UCHL5|TUBD1|CTNNA1|TTC23	http://amigo.geneontology.org/amigo/term/GO:0045880
protein-containing complex assembly	Gene Ontology	GO:0065003	44	128	0.00682641	0.0617643	CD74|PPP2R1A|SPG7|EPB41|SLC9A3R2|CAPZA1|IKBKG|GMNN|TEAD2|MNAT1|DLG5|WASF1|ZNF148|BID|PEX14|AP2M1|FANCC|FANCA|PML|CAPN3|NUP210|TRAF2|ATPAF1|PPIH|VAMP3|CD40|DET1|SSBP3|CAPG|WDR19|YAP1|CCNB1|TFAP4|MAX|TAPBP|CDK1|FAS|MDM2|GPAA1|SH3BGR|DNM1L|TUBGCP2|PICALM|CD3G	http://amigo.geneontology.org/amigo/term/GO:0065003
NIK/NF-kappaB signaling	Gene Ontology	GO:0038061	27	71	0.00715528	0.0644316	FBXW11|PSMD9|PSMD4|PSMD7|PSMD1|BIRC2|AKT1|IKBKE|SKP1|PPP4C|PSMA2|PSMA3|PSMA1|PSMA6|PSMA7|PSMA4|PSMA5|PSMC3|PSMC5|PSMC6|PSME4|PSME3|DICER1|CUL1|PSMB8|PSMB6|PSMB5	http://amigo.geneontology.org/amigo/term/GO:0038061
regulation of double-strand break repair via homologous recombination	Gene Ontology	GO:0010569	10	19	0.00731801	0.0652049	SPIDR|SIRT6|KDM1A|PPP4C|PPP4R2|FIGNL1|RAD51AP1|RAD51|SHLD2|CHEK1	http://amigo.geneontology.org/amigo/term/GO:0010569
regulation of necroptotic process	Gene Ontology	GO:0060544	10	19	0.00731801	0.0652049	FLOT2|STUB1|PDCD6IP|BIRC2|CASP8|CDC37|CFLAR|CYLD|FLOT1|MLKL	http://amigo.geneontology.org/amigo/term/GO:0060544
positive regulation of translation	Gene Ontology	GO:0045727	30	81	0.0073446	0.0652049	RBM3|CIRBP|ITGA2|EIF2B5|CPEB3|PRKDC|YTHDF3|SAMD4A|FMR1|PLXNB2|DDX39B|ABCF1|RPL26|RPS6KB1|EIF3E|ERBB2|DDX3X|FXR1|PYM1|RHOA|NPM1|NAT10|OTUD6B|MIF4GD|EIF4G2|METTL3|METTL5|UPF3A|CDK4|BCL3	http://amigo.geneontology.org/amigo/term/GO:0045727
microtubule cytoskeleton organization	Gene Ontology	GO:0000226	47	139	0.00748924	0.0661782	TBCEL|DOCK7|MAP2|MAP4|PRC1|KIF2A|NUSAP1|SIK3|EML2|CFAP44|TACC2|EML4|SON|TTLL11|MARK1|MARK2|MARK3|GAS2L1|TUBD1|CUL7|AURKA|TTLL4|TTLL7|TOGARAM2|CLASP1|TTL|TUBB3|GAPDH|SS18|BCCIP|FER|PCNT|NDEL1|TRIM46|TUBA4A|PAFAH1B1|RNF19A|KNSTRN|CAMSAP2|TACC1|TBCE|TBCD|CDK1|TUBG2|TUBGCP2|ATXN3|TUBE1	http://amigo.geneontology.org/amigo/term/GO:0000226
mitochondrial translational elongation	Gene Ontology	GO:0070125	32	88	0.00784264	0.0687913	MRPL10|MRPS12|MRPS11|ERAL1|MRPS33|MRPL55|MRPL52|MRPL53|MRPL58|MRPL36|MRPL13|MRPL33|MRPL17|MRPS7|MRPL19|MRPS18C|DAP3|MRPL2|MRPL1|MRPL39|MRPL9|MRPS28|MRPS27|MRPS25|MRPS22|MRPS23|MRPL43|MRPL40|MRPL47|MRPL46|GFM1|MRPL48	http://amigo.geneontology.org/amigo/term/GO:0070125
telomere maintenance	Gene Ontology	GO:0000723	20	49	0.00801485	0.0687913	RIF1|ACD|LTO1|MRE11|NBN|ATM|PIF1|POT1|PRKDC|BLM|POLD1|POLD2|POLD3|FBXO4|TINF2|PTGES3|RAD51D|DCLRE1C|CCNE2|SP100	http://amigo.geneontology.org/amigo/term/GO:0000723
fatty acid beta-oxidation	Gene Ontology	GO:0006635	20	49	0.00801485	0.0687913	HADH|CPT1C|PEX2|ECH1|AUH|CROT|HADHA|DECR1|MECR|ECHDC2|EHHADH|ACAT1|PPARD|ACADVL|ACOX3|ECI1|ACAD10|HSD17B4|ABCD4|ECHDC1	http://amigo.geneontology.org/amigo/term/GO:0006635
proteasomal ubiquitin-independent protein catabolic process	Gene Ontology	GO:0010499	11	22	0.00810791	0.0687913	PSME4|PSMA5|PSMA2|PSMA3|PSMA1|PSMA6|PSMA7|PSMA4|PSMB8|PSMB6|PSMB5	http://amigo.geneontology.org/amigo/term/GO:0010499
regulation of cilium assembly	Gene Ontology	GO:1902017	11	22	0.00810791	0.0687913	ODF2|IFT140|IFT20|SDCCAG8|CDKL1|IFT88|CNTROB|RABEP2|CYLD|SYNE2|DYNC2LI1	http://amigo.geneontology.org/amigo/term/GO:1902017
centriole replication	Gene Ontology	GO:0007099	11	22	0.00810791	0.0687913	CEP152|CENPJ|POC1B|CCDC57|CEP63|CEP295|CNTROB|CEP72|WDR62|RTTN|KIAA0753	http://amigo.geneontology.org/amigo/term/GO:0007099
stimulatory C-type lectin receptor signaling pathway	Gene Ontology	GO:0002223	39	112	0.00824522	0.0687913	FBXW11|PSMD9|PSMD4|HRAS|PSMD1|IKBKB|PLCG2|IKBKG|RAF1|PRKACB|SKP1|PSMA2|PSMA3|PSMA1|PSMA6|PSMA7|PSMA4|PSMA5|PSMC3|PSME4|PSMC6|SRC|CARD11|MUC4|PRKCD|PSME3|EP300|MUC1|KRAS|TAB2|CUL1|CLEC4A|PSMC5|PSMB8|PSMB6|PSMB5|PAK1|PSMD7|PAK3	http://amigo.geneontology.org/amigo/term/GO:0002223
protein N-linked glycosylation	Gene Ontology	GO:0006487	19	46	0.00831211	0.0687913	ST3GAL1|RPN1|RPN2|DPAGT1|MOGS|ALG9|ALG8|PGM3|DOLPP1|MGAT1|MGAT3|ENTPD5|MGAT4B|PMM2|TMEM165|STT3A|B4GALT1|ALG5|GORASP1	http://amigo.geneontology.org/amigo/term/GO:0006487
antigen processing and presentation of exogenous peptide antigen via MHC class I, TAP-dependent	Gene Ontology	GO:0002479	28	75	0.00831579	0.0687913	NCF2|PSMD9|PSMD4|PSMD7|PSMD1|HLA-F|IKBKB|B2M|IKBKG|PSMA2|PSMA3|PSMA1|PSMA6|PSMA7|PSMA4|PSMA5|PSMC3|PSMC5|PSMC6|ITGB5|PSME4|PDIA3|PSME3|VAMP3|TAPBP|PSMB8|PSMB6|PSMB5	http://amigo.geneontology.org/amigo/term/GO:0002479
tetrahydrofolate metabolic process	Gene Ontology	GO:0046653	6	9	0.00872622	0.0687913	DHFR|MTHFD2|MTHFR|TYMS|SHMT2|SHMT1	http://amigo.geneontology.org/amigo/term/GO:0046653
protoporphyrinogen IX biosynthetic process	Gene Ontology	GO:0006782	6	9	0.00872622	0.0687913	HMBS|ALAD|UROS|CPOX|PPOX|UROD	http://amigo.geneontology.org/amigo/term/GO:0006782
N-terminal protein amino acid acetylation	Gene Ontology	GO:0006474	6	9	0.00872622	0.0687913	NAA16|NAA10|NAA40|NAA50|NAA60|NAA35	http://amigo.geneontology.org/amigo/term/GO:0006474
postsynaptic neurotransmitter receptor internalization	Gene Ontology	GO:0098884	6	9	0.00872622	0.0687913	MX2|MX1|AP2M1|DNM1|DNM2|AP2B1	http://amigo.geneontology.org/amigo/term/GO:0098884
progesterone receptor signaling pathway	Gene Ontology	GO:0050847	6	9	0.00872622	0.0687913	SRC|TRERF1|PHB|UBE3A|NEDD4|YAP1	http://amigo.geneontology.org/amigo/term/GO:0050847
biotin metabolic process	Gene Ontology	GO:0006768	6	9	0.00872622	0.0687913	PCCB|PCCA|PDZD11|SLC5A6|MCCC2|MCCC1	http://amigo.geneontology.org/amigo/term/GO:0006768
positive regulation of integrin activation	Gene Ontology	GO:0033625	6	9	0.00872622	0.0687913	SRC|PIEZO1|SKAP1|RAP1B|FERMT2|FERMT1	http://amigo.geneontology.org/amigo/term/GO:0033625
positive regulation of DNA-directed DNA polymerase activity	Gene Ontology	GO:1900264	6	9	0.00872622	0.0687913	RFC5|RFC4|POLG2|RFC3|RFC2|CHTF18	http://amigo.geneontology.org/amigo/term/GO:1900264
cellular response to osmotic stress	Gene Ontology	GO:0071470	6	9	0.00872622	0.0687913	LRRC8E|DDX3X|LRRC8C|PKD2|TRPV4|SERPINB6	http://amigo.geneontology.org/amigo/term/GO:0071470
negative regulation of retrograde protein transport, ER to cytosol	Gene Ontology	GO:1904153	6	9	0.00872622	0.0687913	OS9|ERLEC1|DERL2|DERL3|UBAC2|UBE2G2	http://amigo.geneontology.org/amigo/term/GO:1904153
nuclear pore complex assembly	Gene Ontology	GO:0051292	6	9	0.00872622	0.0687913	AHCTF1|RTN4|NUP107|NUP93|NUP98|NUP205	http://amigo.geneontology.org/amigo/term/GO:0051292
positive regulation of receptor recycling	Gene Ontology	GO:0001921	8	14	0.00873078	0.0687913	VAMP3|ANXA2|INPP5F|RAB29|PSEN1|SCRIB|NSG1|ECE1	http://amigo.geneontology.org/amigo/term/GO:0001921
RNA modification	Gene Ontology	GO:0009451	8	14	0.00873078	0.0687913	PUS7L|PUS1|RPUSD4|RPUSD1|RPUSD2|RPUSD3|PUS10|PUSL1	http://amigo.geneontology.org/amigo/term/GO:0009451
positive regulation of chromatin binding	Gene Ontology	GO:0035563	8	14	0.00873078	0.0687913	KDM1A|PARP9|DDX11|ZNF618|HMBOX1|MED25|GMNN|CTBP2	http://amigo.geneontology.org/amigo/term/GO:0035563
positive regulation of fibroblast migration	Gene Ontology	GO:0010763	8	14	0.00873078	0.0687913	ITGB1|TGFB1|PTK2|ARHGEF7|PRKCE|AKT1|PAK1|PAK3	http://amigo.geneontology.org/amigo/term/GO:0010763
DNA damage response, signal transduction by p53 class mediator resulting in transcription of p21 class mediator	Gene Ontology	GO:0006978	8	14	0.00873078	0.0687913	TFAP4|MUC1|KAT5|FOXM1|ING4|CHEK2|RBM38|SP100	http://amigo.geneontology.org/amigo/term/GO:0006978
protein localization to lysosome	Gene Ontology	GO:0061462	8	14	0.00873078	0.0687913	SZT2|GLMP|MFSD1|ATP13A2|RTN4|GGA3|LAMTOR4|CD81	http://amigo.geneontology.org/amigo/term/GO:0061462
intraciliary transport involved in cilium assembly	Gene Ontology	GO:0035735	17	40	0.00880969	0.0687992	IFT140|CEP131|IFT20|IFT122|IFT81|IFT172|IFT74|SSX2IP|IFT88|WDR35|IFT27|DYNLL1|WDR19|DYNLRB1|DYNC2LI1|TTC26|KIF3A	http://amigo.geneontology.org/amigo/term/GO:0035735
regulation of macroautophagy	Gene Ontology	GO:0016241	27	72	0.00884093	0.0687992	ATP6V1D|CAPNS1|SNX5|GBA|ATG101|GAPDH|PRKAA1|ATP6V1A|ATP13A2|NEDD4|PRKAG1|CAPN1|MAPK8|ATP6V0B|SLC38A9|ATG13|ATP6V1C2|MLST8|ATP6V0D1|EXOC7|VPS26B|ATP6V1E1|ATP6V1E2|ATP6V1G1|LAMTOR4|ATP6V0E1|LAMTOR3	http://amigo.geneontology.org/amigo/term/GO:0016241
transcription-coupled nucleotide-excision repair	Gene Ontology	GO:0006283	27	72	0.00884093	0.0687992	ERCC8|COPS8|HMGN1|RFC5|RFC4|ERCC2|ERCC3|RFC1|RFC3|RFC2|GPS1|POLD1|POLD2|POLD3|LIG1|UBB|UBC|GTF2H5|MNAT1|EP300|POLR2H|COPS7A|CUL4A|UBA52|ISY1|CDK7|PPIE	http://amigo.geneontology.org/amigo/term/GO:0006283
Golgi to plasma membrane protein transport	Gene Ontology	GO:0043001	13	28	0.00893694	0.0689432	VAMP3|RAB34|GOLPH3|RAB31|OPTN|MACF1|GGA3|GGA1|KIF13A|ARFRP1|GGA2|PREPL|GOLGA7	http://amigo.geneontology.org/amigo/term/GO:0043001
protein O-linked glycosylation	Gene Ontology	GO:0006493	16	37	0.00898195	0.0689432	EOGT|GALNT10|LARGE1|POMGNT1|TRAK1|FKTN|ST6GALNAC2|POGLUT1|VEGFB|PLOD3|POMT1|POMT2|OGA|GALNT1|PGM3|B3GALNT2	http://amigo.geneontology.org/amigo/term/GO:0006493
regulation of cell motility	Gene Ontology	GO:2000145	14	31	0.00907352	0.0689432	ERBB2|ERBB3|CCDC125|DIAPH1|INPP5F|CD81|PKN2|SSX2IP|FES|NRG1|RHOA|ABL2|RAF1|MEMO1	http://amigo.geneontology.org/amigo/term/GO:2000145
termination of RNA polymerase I transcription	Gene Ontology	GO:0006363	14	31	0.00907352	0.0689432	TAF1C|TAF1B|TAF1A|UBTF|TAF1D|ERCC2|ERCC3|GTF2H5|POLR1A|POLR1B|POLR1D|CDK7|MNAT1|POLR2H	http://amigo.geneontology.org/amigo/term/GO:0006363
tricarboxylic acid cycle	Gene Ontology	GO:0006099	15	34	0.00907819	0.0689432	IDH3A|DHTKD1|SDHAF2|IDH3G|DLD|DLST|OGDH|SUCLG1|SUCLG2|CS|DLAT|MDH2|SDHA|SDHC|SDHD	http://amigo.geneontology.org/amigo/term/GO:0006099
ATP-dependent chromatin remodeling	Gene Ontology	GO:0043044	15	34	0.00907819	0.0689432	SMARCC2|HDAC1|CHD3|HDAC2|CHD4|CHD8|RBBP4|SMARCE1|PBRM1|SMARCAD1|SMARCA1|SMARCA2|HNRNPC|SMARCA4|SMARCD2	http://amigo.geneontology.org/amigo/term/GO:0043044
mRNA splicing, via spliceosome	Gene Ontology	GO:0000398	79	255	0.00927741	0.0701744	UBL5|RBM6|RBM5|DDX42|SYMPK|SF3B3|SF1|RBM4|DHX16|SRSF10|CCAR1|CPSF7|TXNL4A|CACTIN|RBMX|CWF19L1|CPSF2|PLRG1|SRRM1|SRSF5|SRSF7|ESS2|DDX39B|SRRM2|NONO|CPSF3|PRPF31|U2AF2|SRSF9|PRPF40B|PRPF40A|POLR2H|SMNDC1|SNRNP35|PCBP2|HNRNPM|CTNNBL1|FIP1L1|PTBP1|HNRNPC|TRA2A|TRA2B|SUGP1|SRSF2|HNRNPA1|RNPS1|RBM41|LSM4|LSM6|LSM7|U2SURP|WBP11|SFPQ|SNW1|SNRPN|SNU13|PHF5A|SNRPB|PAPOLA|HNRNPUL1|DDX23|SYNCRIP|SNRNP70|U2AF…	http://amigo.geneontology.org/amigo/term/GO:0000398
activation of protein kinase activity	Gene Ontology	GO:0032147	25	66	0.00997114	0.0751213	ADNP|CLSPN|HMGB1|DBF4B|BORA|DLG1|ECT2|SLC11A1|CCDC88A|GPRC5C|MARK2|WNK1|PRKCD|STK3|STK4|TAOK3|STRADA|TOM1L1|RGCC|PAK4|VEGFA|PAK6|PAK1|WNT11|PAK3	http://amigo.geneontology.org/amigo/term/GO:0032147
vesicle transport along microtubule	Gene Ontology	GO:0047496	9	17	0.0103694	0.0775041	RASGRP1|BICDL1|TRAK1|HTT|FBXW11|CLN3|NDEL1|NDE1|PAFAH1B1	http://amigo.geneontology.org/amigo/term/GO:0047496
regulation of extrinsic apoptotic signaling pathway via death domain receptors	Gene Ontology	GO:1902041	9	17	0.0103694	0.0775041	MADD|FAS|TMC8|TRAF2|TRADD|CFLAR|CASP8|LGALS3|SP100	http://amigo.geneontology.org/amigo/term/GO:1902041
COPII vesicle coating	Gene Ontology	GO:0048208	24	63	0.0105754	0.0787326	SCFD1|GORASP1|PPP6R1|SEC31A|CNIH1|SEC23A|CSNK1D|NAPA|TGFA|SEC13|CTSC|SEC24D|CTSZ|PPP6R3|SEC24C|SEC24B|SAR1B|F8|TFG|STX5|PREB|TRAPPC6A|TRAPPC3|FOLR1	http://amigo.geneontology.org/amigo/term/GO:0048208
non-motile cilium assembly	Gene Ontology	GO:1905515	19	47	0.010824	0.0800981	C2CD3|ARL13B|IFT140|IFT74|TMEM80|CEP250|CSNK1D|IFT88|CEP131|MKS1|CC2D2A|TBC1D32|PIBF1|IFT172|RPGRIP1L|IFT122|DCTN1|TMEM107|CEP350	http://amigo.geneontology.org/amigo/term/GO:1905515
RNA processing	Gene Ontology	GO:0006396	35	100	0.0108963	0.0800981	RBM6|RBM5|RBM4|RBM3|UTP6|GRSF1|NOP2|PABPC4|RBPMS|EXOSC8|EXOSC9|HNRNPH1|EXOSC1|DROSHA|HNRNPUL1|SETX|HNRNPF|SUGP1|CCNL1|LARP7|LSM4|ADAT1|U2SURP|WBP11|SFSWAP|BICD1|SYNCRIP|DICER1|SUGP2|RBM39|ADARB2|TFIP11|ADARB1|POP4|ATXN1	http://amigo.geneontology.org/amigo/term/GO:0006396
activation of GTPase activity	Gene Ontology	GO:0090630	39	114	0.0113381	0.0800981	RASGRP1|RUNDC1|DOCK7|EVI5L|AKT2|ADPRH|BCAS3|TBC1D8|NEDD9|CCDC125|ECT2|RALGAPB|TBC1D1|TBC1D2|TBC1D7|TIAM1|ARHGAP25|ARHGAP24|SIPA1L1|SIPA1L3|SIPA1L2|RALGAPA1|TBC1D25|ARHGEF16|TBC1D8B|RANGAP1|GRTP1|MTSS2|ABR|NDEL1|RASGRF1|TBC1D22B|PIP5K1A|RABGAP1L|TBC1D17|SCRIB|TBC1D12|TBC1D16|TBC1D30	http://amigo.geneontology.org/amigo/term/GO:0090630
neural tube patterning	Gene Ontology	GO:0021532	5	7	0.0114602	0.0800981	RPGRIP1L|IFT140|TMEM107|TBC1D32|ARL13B	http://amigo.geneontology.org/amigo/term/GO:0021532
N-terminal peptidyl-methionine acetylation	Gene Ontology	GO:0017196	5	7	0.0114602	0.0800981	NAA16|NAA35|NAA20|NAA25|NAA60	http://amigo.geneontology.org/amigo/term/GO:0017196
regulation of attachment of spindle microtubules to kinetochore	Gene Ontology	GO:0051988	5	7	0.0114602	0.0800981	RACGAP1|KNSTRN|SPAG5|ECT2|CDC42	http://amigo.geneontology.org/amigo/term/GO:0051988
regulation of double-strand break repair via nonhomologous end joining	Gene Ontology	GO:2001032	5	7	0.0114602	0.0800981	NSD2|DEK|MRNIP|POT1|SHLD1	http://amigo.geneontology.org/amigo/term/GO:2001032
actin polymerization-dependent cell motility	Gene Ontology	GO:0070358	5	7	0.0114602	0.0800981	ARPC3|ARPC2|ENAH|ACTR3|EPS8	http://amigo.geneontology.org/amigo/term/GO:0070358
peptidyl-diphthamide biosynthetic process from peptidyl-histidine	Gene Ontology	GO:0017183	5	7	0.0114602	0.0800981	DPH1|DPH2|DNAJC24|DPH5|DPH7	http://amigo.geneontology.org/amigo/term/GO:0017183
histone H4-K12 acetylation	Gene Ontology	GO:0043983	5	7	0.0114602	0.0800981	ING4|MEAF6|JADE1|KAT2A|JADE2	http://amigo.geneontology.org/amigo/term/GO:0043983
synaptic vesicle budding from presynaptic endocytic zone membrane	Gene Ontology	GO:0016185	5	7	0.0114602	0.0800981	DNM1|MX1|MX2|PICALM|DNM2	http://amigo.geneontology.org/amigo/term/GO:0016185
inositol metabolic process	Gene Ontology	GO:0006020	5	7	0.0114602	0.0800981	PPIP5K2|IMPA1|MECP2|PPIP5K1|ITPKA	http://amigo.geneontology.org/amigo/term/GO:0006020
positive regulation of anoikis	Gene Ontology	GO:2000210	5	7	0.0114602	0.0800981	PTRH2|CHEK2|BRMS1|TLE5|SIK1	http://amigo.geneontology.org/amigo/term/GO:2000210
sphingomyelin biosynthetic process	Gene Ontology	GO:0006686	5	7	0.0114602	0.0800981	ORMDL3|SPTLC2|SGMS1|PEMT|SGMS2	http://amigo.geneontology.org/amigo/term/GO:0006686
lysosomal transport	Gene Ontology	GO:0007041	10	20	0.0114789	0.0800981	PCSK9|ALS2|ATP13A2|NEDD4|GRN|LRP1|HGSNAT|VPS53|VPS51|M6PR	http://amigo.geneontology.org/amigo/term/GO:0007041
histone H3 deacetylation	Gene Ontology	GO:0070932	10	20	0.0114789	0.0800981	HDAC1|SIRT2|HDAC2|SIRT6|HDAC7|HDAC8|PER1|SMARCAD1|SFPQ|HDAC11	http://amigo.geneontology.org/amigo/term/GO:0070932
branched-chain amino acid catabolic process	Gene Ontology	GO:0009083	10	20	0.0114789	0.0800981	SLC25A44|DLD|ACAD8|AUH|BCAT2|MCCC2|ACAT1|HIBADH|HIBCH|MCCC1	http://amigo.geneontology.org/amigo/term/GO:0009083
multicellular organism growth	Gene Ontology	GO:0035264	29	80	0.0115423	0.0802446	ZFX|ADD1|ERCC2|ATM|KAT2A|TAF10|FKBP8|STIL|RARB|GIGYF2|RARG|ETNK2|SELENOM|TNS2|TNKS2|STK40|SP2|ZFP36L1|CCM2|SLC25A25|ATRX|EP300|GRHL2|APBA2|PALB2|RBBP6|ADARB1|PLEKHA1|PPP1R13L	http://amigo.geneontology.org/amigo/term/GO:0035264
actin cytoskeleton reorganization	Gene Ontology	GO:0031532	22	57	0.0118556	0.0814117	ANTXR1|PTK7|EPS8|ATP2C1|CDC42BPG|CDC42BPA|MKLN1|SIPA1L1|TRPV4|PARVG|PLEK2|ANXA1|FARP2|SHC1|FER|RHOA|NRP1|PIP5K1A|MICALL2|FLNA|PAK1|RALA	http://amigo.geneontology.org/amigo/term/GO:0031532
nucleotide-binding oligomerization domain containing signaling pathway	Gene Ontology	GO:0070423	11	23	0.0121663	0.0814117	ITCH|TAB2|CASP8|UBA52|CYLD|MAP2K6|UBB|UBC|UBE2V1|IRAK1|IKBKG	http://amigo.geneontology.org/amigo/term/GO:0070423
viral transcription	Gene Ontology	GO:0019083	38	111	0.0121732	0.0814117	RPL26|NUP133|RPS14|RPL27A|RPLP0|NUP85|RPS15A|RPS7|RPS2|RPL30|RPL22|NUP62|RPL23A|RPL24|NUP107|RPL23|FAU|GTF2B|RPL13A|NUP214|NUP210|RPS19|RPS24|NUP98|SEC13|NUP93|RPL35A|RPL15|RPL17|RPL10|RPL18|NUP50|NUP54|RPL34|NUP37|UBA52|RPS3A|NUP205	http://amigo.geneontology.org/amigo/term/GO:0019083
somatic hypermutation of immunoglobulin genes	Gene Ontology	GO:0016446	7	12	0.0122972	0.0814117	SAMHD1|POLQ|MLH1|MSH2|MSH6|POLB|POLL	http://amigo.geneontology.org/amigo/term/GO:0016446
microtubule severing	Gene Ontology	GO:0051013	7	12	0.0122972	0.0814117	KATNB1|KATNAL2|FIGNL1|KATNA1|TTLL11|VPS4B|LZTS2	http://amigo.geneontology.org/amigo/term/GO:0051013
regulation of synaptic vesicle endocytosis	Gene Ontology	GO:1900242	7	12	0.0122972	0.0814117	CALM3|CALM1|DGKQ|DNM1|PPP3CB|PPP3CC|SH3GL1	http://amigo.geneontology.org/amigo/term/GO:1900242
centriole-centriole cohesion	Gene Ontology	GO:0010457	7	12	0.0122972	0.0814117	ODF2|SGO1|CEP250|CROCC|DCTN1|RTTN|KIF3A	http://amigo.geneontology.org/amigo/term/GO:0010457
mRNA transcription by RNA polymerase II	Gene Ontology	GO:0042789	7	12	0.0122972	0.0814117	ZBTB1|STAT3|TFCP2|SREBF1|SUPT6H|ATF4|FLNA	http://amigo.geneontology.org/amigo/term/GO:0042789
polyamine biosynthetic process	Gene Ontology	GO:0006596	7	12	0.0122972	0.0814117	SAT1|SMOX|AZIN1|OAZ2|OAZ3|AZIN2|ODC1	http://amigo.geneontology.org/amigo/term/GO:0006596
exit from mitosis	Gene Ontology	GO:0010458	7	12	0.0122972	0.0814117	CLASP1|PPP2R2D|UBE2C|CHMP2A|EPS8|RPL24|UBE2S	http://amigo.geneontology.org/amigo/term/GO:0010458
regulation of cellular response to heat	Gene Ontology	GO:1900034	28	77	0.0123379	0.0814117	HSF1|NUP133|ATM|NUP85|FKBP4|NUP37|CCAR2|MAPKAPK2|EP300|NUP62|HSPH1|NUP107|DNAJB6|AKT1S1|NUP214|NUP210|YWHAE|NUP98|SEC13|NUP93|CAMK2B|MLST8|NUP50|NUP54|PTGES3|DNAJC7|DNAJC2|NUP205	http://amigo.geneontology.org/amigo/term/GO:1900034
cellular response to ionizing radiation	Gene Ontology	GO:0071479	15	35	0.0123706	0.0814117	TGFB1|TANK|ECT2|ITGB6|SPIDR|EEF1D|RPL26|BLM|FIGNL1|MAPK14|RAD51AP1|FBXO4|RAD51|RAD1|NET1	http://amigo.geneontology.org/amigo/term/GO:0071479
positive regulation of axon extension	Gene Ontology	GO:0045773	15	35	0.0123706	0.0814117	LRP1|DBNL|ADNP|EIF4G2|LIMK1|ILK|RAB11A|MACF1|MAP3K13|NDEL1|ZFYVE27|ANAPC2|PAFAH1B1|PAK1|TRPV2	http://amigo.geneontology.org/amigo/term/GO:0045773
positive regulation of stress fiber assembly	Gene Ontology	GO:0051496	21	54	0.0125262	0.0814117	FHOD1|TGFB3|RAC1|CCDC88A|LIMCH1|NF2|TPM1|TESK1|FERMT2|NRP1|PFN2|PXN|PPM1F|RGCC|RHOC|RHOA|LPAR1|LIMK1|PAK1|WNT11|CDC42	http://amigo.geneontology.org/amigo/term/GO:0051496
positive regulation of protein dephosphorylation	Gene Ontology	GO:0035307	12	26	0.0125282	0.0814117	ANKLE2|CALM3|CALM1|SYMPK|PRKCD|NSMF|SPPL3|GBA|CAMTA1|PTBP1|CDH5|PTPA	http://amigo.geneontology.org/amigo/term/GO:0035307
regulation of protein kinase activity	Gene Ontology	GO:0045859	12	26	0.0125282	0.0814117	EPM2A|LY6G5B|RAC2|ECT2|SOD1|FAF1|HMGB1|CDC37|PRKAR1A|TRPT1|ELP4|ELP3	http://amigo.geneontology.org/amigo/term/GO:0045859
maturation of SSU-rRNA from tricistronic rRNA transcript (SSU-rRNA, 5.8S rRNA, LSU-rRNA)	Gene Ontology	GO:0000462	12	26	0.0125282	0.0814117	UTP6|NGDN|WDR46|RPS14|ERCC2|RPS19|FAM207A|GTF2H5|DCAF13|MRPS11|PWP2|NOL10	http://amigo.geneontology.org/amigo/term/GO:0000462
antigen processing and presentation of peptide antigen via MHC class I	Gene Ontology	GO:0002474	12	26	0.0125282	0.0814117	SEC23A|SEC13|PDIA3|HLA-F|TAPBP|SEC24D|B2M|SEC31A|SEC24C|SEC24B|SAR1B|CANX	http://amigo.geneontology.org/amigo/term/GO:0002474
positive regulation of protein insertion into mitochondrial membrane involved in apoptotic signaling pathway	Gene Ontology	GO:1900740	12	26	0.0125282	0.0814117	YWHAZ|GZMB|BID|YWHAQ|CASP8|BAD|PPP1R13B|TP53BP2|MAPK8|PPP3CC|TFDP2|YWHAE	http://amigo.geneontology.org/amigo/term/GO:1900740
ceramide biosynthetic process	Gene Ontology	GO:0046513	14	32	0.0125749	0.0814357	DEGS1|CERS4|CERS5|AGK|ASAH1|GBA|SPTLC1|SMPD4|SPTLC2|SGMS2|SGMS1|ELOVL1|CERS2|ALOX12B	http://amigo.geneontology.org/amigo/term/GO:0046513
Wnt signaling pathway, planar cell polarity pathway	Gene Ontology	GO:0060071	32	91	0.0134411	0.0867481	PSMD9|PSMD4|PSMD7|PSMD1|AP2B1|AP2M1|AP2S1|PSMA3|PSMA2|TIAM1|MED12|PSMA1|PSMA6|PSMA7|PSMA4|PSMA5|PSMC3|PSMC5|PSMC6|RAC1|PSME4|PSME3|CELSR1|AP2A2|RHOA|ROR2|PSMB8|PSMB6|PSMB5|CTHRC1|WNT11|CDC42	http://amigo.geneontology.org/amigo/term/GO:0060071
T cell activation	Gene Ontology	GO:0042110	19	48	0.0139048	0.0889591	DLG1|TGFB1|RASGRP1|NCK1|CBLB|CLEC7A|CD44|CARD11|CD276|PIK3CD|CASP8|AZI2|HSPD1|KIF13B|PTPRC|RAB29|FOXP3|PPP3CB|CD3G	http://amigo.geneontology.org/amigo/term/GO:0042110
protein destabilization	Gene Ontology	GO:0031648	19	48	0.0139048	0.0889591	CTSH|SRC|PEX2|FBXW11|ISOC2|FBXL3|SERF2|CDKN2A|PRKDC|MYLIP|GGA3|HTT|CAPN3|CHFR|GSN|FBXO4|MDM2|EP300|FBXW7	http://amigo.geneontology.org/amigo/term/GO:0031648
negative regulation of G2/M transition of mitotic cell cycle	Gene Ontology	GO:0010972	23	61	0.0139249	0.0889591	PSMD9|PSMD4|PSMD7|PSMD1|SKP1|PSMA1|PSMA2|PSMA3|FHL1|PSMA6|AURKA|PSMA4|PSMA5|PSMC3|PSMC5|PSMC6|PSMA7|PSME4|PSME3|CUL1|PSMB8|PSMB6|PSMB5	http://amigo.geneontology.org/amigo/term/GO:0010972
wound healing, spreading of cells	Gene Ontology	GO:0044319	8	15	0.0147545	0.0924301	CD151|CD44|DDR1|PDPN|RHOC|PDCD10|FLNA|RHOA	http://amigo.geneontology.org/amigo/term/GO:0044319
interleukin-27-mediated signaling pathway	Gene Ontology	GO:0070106	8	15	0.0147545	0.0924301	STAT3|STAT1|IL27RA|MX1|OAS1|TYK2|IL6ST|CANX	http://amigo.geneontology.org/amigo/term/GO:0070106
ubiquinone biosynthetic process	Gene Ontology	GO:0006744	8	15	0.0147545	0.0924301	UBIAD1|PDSS1|COQ5|COQ8B|FDXR|COQ9|COQ6|COQ2	http://amigo.geneontology.org/amigo/term/GO:0006744
protein deacetylation	Gene Ontology	GO:0006476	8	15	0.0147545	0.0924301	HDAC1|SIRT3|SIRT6|HDAC7|SIRT4|HDAC10|SIRT2|SIN3A	http://amigo.geneontology.org/amigo/term/GO:0006476
isoprenoid biosynthetic process	Gene Ontology	GO:0008299	8	15	0.0147545	0.0924301	FDPS|IDI1|TBCE|PDSS1|MVD|GGPS1|MVK|COQ2	http://amigo.geneontology.org/amigo/term/GO:0008299
actin cytoskeleton organization	Gene Ontology	GO:0030036	56	176	0.0147614	0.0924301	ADD1|PHACTR4|LIMK2|WASF1|NISCH|LIMK1|SPECC1|IQSEC1|EHBP1L1|DIAPH1|PDGFA|CYTH2|TMOD3|FMNL2|PHACTR2|DNAJB6|FSCN2|ITPKA|CLN3|NF2|FLII|GSN|ARHGAP26|ARHGEF11|ARFIP2|RAC2|PDLIM1|SDAD1|DIAPH3|PACSIN2|MRAS|CDC42BPA|MTSS1|FGD3|SSH3|CFL1|SSH1|TRIP10|OPHN1|RHOA|EPB41|PAFAH1B1|TESK1|KRAS|CAPZA1|ABLIM2|PFN2|RAC1|KANK1|CSRP1|FLNA|FLNB|PLEK2|WDR1|ATXN3|CDC42	http://amigo.geneontology.org/amigo/term/GO:0030036
positive regulation of ATPase activity	Gene Ontology	GO:0032781	16	39	0.0159258	0.0993916	TOR1AIP2|DNAJC1|TNNT2|DNAJC9|DNAJC24|DNAJB6|ATP1B3|TPM1|DNAJB4|AHSA1|PFN2|DNAJA1|DNAJC10|CHTOP|NAPA|DNAJC19	http://amigo.geneontology.org/amigo/term/GO:0032781
protein targeting to lysosome	Gene Ontology	GO:0006622	9	18	0.016315	0.100823	SORL1|SNX16|RAB7A|AP4M1|NEDD4|HGS|AP3M1|GGA3|M6PR	http://amigo.geneontology.org/amigo/term/GO:0006622
vesicle transport along actin filament	Gene Ontology	GO:0030050	9	18	0.016315	0.100823	ACTN4|MYO1E|MYO1D|MYO1C|MYO19|MYO5C|MYO5B|MYO15A|FNBP1L	http://amigo.geneontology.org/amigo/term/GO:0030050
regulation of establishment of cell polarity	Gene Ontology	GO:2000114	9	18	0.016315	0.100823	CYRIB|RAP1B|ARFGEF1|KANK1|KRIT1|WDPCP|CDH5|BCAS3|RACK1	http://amigo.geneontology.org/amigo/term/GO:2000114
positive regulation of epithelial cell migration	Gene Ontology	GO:0010634	15	36	0.0165228	0.100904	CTSH|SRC|CLASP1|PPM1F|RTN4|PRKCE|ITGA2|ITGA3|ENPP2|DOCK5|CAPN7|PLCG2|PLCG1|RAB11A|RREB1	http://amigo.geneontology.org/amigo/term/GO:0010634
glycolytic process	Gene Ontology	GO:0006096	15	36	0.0165228	0.100904	OGDH|GPI|PFKM|GAPDH|PFKP|DHTKD1|ENO1|TPI1|PFKL|ADPGK|ALDOA|PKM|ENO2|LDHA|PGK1	http://amigo.geneontology.org/amigo/term/GO:0006096
negative regulation of protein-containing complex assembly	Gene Ontology	GO:0031333	15	36	0.0165228	0.100904	IMPACT|SORL1|DDX3X|HSF1|SRC|GBA|TMC8|TFIP11|LCMT1|EIF4EBP1|LAMP2|CTNNBIP1|EP300|RAF1|CDC42	http://amigo.geneontology.org/amigo/term/GO:0031333
protein autophosphorylation	Gene Ontology	GO:0046777	56	177	0.0165835	0.100904	MYO3A|ULK2|PTK2|ULK3|STK10|ATM|AKT1|MAP4K1|MAPKAPK5|MAPKAPK2|CAD|STK4|SMG1|SIK1|CDK12|FGFR2|ATP13A2|NTRK2|STK25|AURKA|AURKB|DYRK1A|DYRK1B|CHEK2|DAPK2|ERBB2|SRC|MKNK1|MARK2|EPHB4|PEAK1|WNK2|WNK1|CAMK2B|CSNK1G2|FER|FES|OBSCN|STK39|TRPM7|MEX3B|FGFR3|TAOK3|TNK1|IRAK1|TAF1|NME2|EIF2AK1|DDR1|EIF2AK4|MAP3K10|MAP3K12|MAP3K13|CLK1|CLK4|PAK1	http://amigo.geneontology.org/amigo/term/GO:0046777
negative regulation of apoptotic signaling pathway	Gene Ontology	GO:2001234	14	33	0.0170373	0.100904	PCGF2|HSPB1|NR4A2|QARS1|PSEN1|MAZ|BMI1|BAX|ING2|AATF|MAPK8IP2|TMBIM6|CSNK2A2|CSNK2A1	http://amigo.geneontology.org/amigo/term/GO:2001234
negative regulation of type I interferon production	Gene Ontology	GO:0032480	14	33	0.0170373	0.100904	IRF3|IFIH1|ITCH|TBK1|OTUD5|CYLD|UBE2L6|UBA7|PCBP2|RNF135|IKBKE|UFD1|NLRC5|NPLOC4	http://amigo.geneontology.org/amigo/term/GO:0032480
negative regulation of protein binding	Gene Ontology	GO:0032091	26	72	0.0170531	0.100904	KDM1A|ADNP|SYMPK|TMC8|BAX|PSME3IP1|AKT1|DAB2|PEX14|SORL1|DDX11|STUB1|CSNK1E|AURKA|AURKB|MAPK8|PRKCD|CTSZ|TLE5|PPARA|TMBIM6|RACK1|TFIP11|MITD1|CTNNBIP1|RALB	http://amigo.geneontology.org/amigo/term/GO:0032091
oocyte maturation	Gene Ontology	GO:0001556	10	21	0.017203	0.100904	CCNB1|ANG|PABPC1L|CDC25B|YTHDF2|REC8|DMC1|TRIP13|TUT4|TUT7	http://amigo.geneontology.org/amigo/term/GO:0001556
regulation of embryonic development	Gene Ontology	GO:0045995	10	21	0.017203	0.100904	LAMA3|BAG6|LAMA5|CCSAP|RACGAP1|TDG|CDK1|NIPBL|LAMA4|DHX36	http://amigo.geneontology.org/amigo/term/GO:0045995
negative regulation of telomere maintenance via telomerase	Gene Ontology	GO:0032211	10	21	0.017203	0.100904	DCP2|SRC|TINF2|HNRNPA1|POT1|ACD|PIF1|PML|HNRNPC|NAT10	http://amigo.geneontology.org/amigo/term/GO:0032211
mitotic G2 DNA damage checkpoint	Gene Ontology	GO:0007095	10	21	0.017203	0.100904	TAOK3|TOPBP1|CLSPN|MRE11|BLM|CDK1|NBN|DONSON|MRNIP|FOXN3	http://amigo.geneontology.org/amigo/term/GO:0007095
positive regulation of podosome assembly	Gene Ontology	GO:0071803	6	10	0.0173421	0.100904	SRC|ASAP1|MSN|LCP1|MAPK9|RHOA	http://amigo.geneontology.org/amigo/term/GO:0071803
amyloid-beta formation	Gene Ontology	GO:0034205	6	10	0.0173421	0.100904	APH1A|PSEN1|NCSTN|ADAM10|ABCA7|DYRK1A	http://amigo.geneontology.org/amigo/term/GO:0034205
motor behavior	Gene Ontology	GO:0061744	6	10	0.0173421	0.100904	ORMDL3|GBA|MFSD2A|PRKAA1|ADARB1|DCTN1	http://amigo.geneontology.org/amigo/term/GO:0061744
peroxisome fission	Gene Ontology	GO:0016559	6	10	0.0173421	0.100904	ACOT8|MFF|PEX11A|FIS1|PEX11G|DNM1L	http://amigo.geneontology.org/amigo/term/GO:0016559
tube formation	Gene Ontology	GO:0035148	6	10	0.0173421	0.100904	YWHAZ|BCL2L11|SDCCAG8|DAB2IP|VEGFA|BCAS3	http://amigo.geneontology.org/amigo/term/GO:0035148
CD40 signaling pathway	Gene Ontology	GO:0023035	6	10	0.0173421	0.100904	ITGB1|PHB|CD40|CD86|TNIP2|RNF31	http://amigo.geneontology.org/amigo/term/GO:0023035
astral microtubule organization	Gene Ontology	GO:0030953	6	10	0.0173421	0.100904	DLG1|CLASP1|NUMA1|LIMK2|KPNB1|RAB11A	http://amigo.geneontology.org/amigo/term/GO:0030953
tetrahydrofolate interconversion	Gene Ontology	GO:0035999	6	10	0.0173421	0.100904	MTHFD2|MTHFR|MTHFD1L|TYMS|SHMT2|SHMT1	http://amigo.geneontology.org/amigo/term/GO:0035999
regulation of translational initiation	Gene Ontology	GO:0006446	13	30	0.0174283	0.101095	IMPACT|EIF3K|CSDE1|HSPB1|EIF4G3|EIF4G2|EIF4G1|MIF4GD|EIF2AK4|EIF3E|MTIF2|EIF1|ALKBH1	http://amigo.geneontology.org/amigo/term/GO:0006446
establishment or maintenance of cell polarity	Gene Ontology	GO:0007163	19	49	0.017635	0.101702	SPINT2|DLG1|RAC2|CLASP1|RAC1|PARVG|CAP2|RHOF|STK25|RHOH|RHOBTB3|FSCN2|RHOC|RPGRIP1L|RHOA|CD3G|ACTR3|CTNNA1|CDC42	http://amigo.geneontology.org/amigo/term/GO:0007163
stress-activated MAPK cascade	Gene Ontology	GO:0051403	12	27	0.0176405	0.101702	IKBKB|FBXW11|SKP1|MAP3K5|TNIP2|UBA52|IKBKG|UBB|UBC|MAPK8|CCM2|CUL1	http://amigo.geneontology.org/amigo/term/GO:0051403
response to virus	Gene Ontology	GO:0009615	39	117	0.0177063	0.101771	BCL2L1|FOXP3|IFIH1|CCL5|MX2|RPS15A|MX1|IKBKB|IFNAR1|IFNGR1|ODC1|DHX36|PSMA2|TBK1|HSPB1|OAS1|NPC2|OAS3|MYD88|SRC|AUP1|DDX3X|TPT1|ITGB6|ITGB8|HMGA1|ENO1|CFL1|HNRNPUL1|URI1|IRF7|HYAL3|BANF1|BST2|ISG20|BATF3|IFI44|BCL3|IKBKG	http://amigo.geneontology.org/amigo/term/GO:0009615
snRNA transcription by RNA polymerase II	Gene Ontology	GO:0042795	25	69	0.0182593	0.104631	ICE2|RPRD1B|GTF2A2|INTS13|GTF2E1|INTS11|GTF2B|ELL2|NABP1|INTS3|INTS1|INTS6|INTS4|SP1|INTS9|INTS8|GTF2E2|SNAPC5|POLR2H|TAF6|TAF9|TAF8|CDK7|INTS12|CCNK	http://amigo.geneontology.org/amigo/term/GO:0042795
lipid transport	Gene Ontology	GO:0006869	46	142	0.0183254	0.104693	STARD10|C2CD2L|ANO6|APOC1|SPNS1|OSBPL1A|SPNS2|PRELID1|OSBPL3|CHKA|OSBPL6|MFSD2A|ESYT3|NPC2|PCTP|TMEM30A|APOL3|NAXE|APOL1|OSBPL10|HDLBP|ATP8A2|GLTP|ATP10B|ATP8A1|LDLR|OSBPL9|CERT1|RELCH|GRAMD1C|GRAMD1B|TSPO|OSBPL7|OSBP2|NME4|OSBPL8|STOML1|TEX2|ABCA7|ATP8B1|ABCA3|APOO|STARD3|VPS51|PLEKHA8|STARD4	http://amigo.geneontology.org/amigo/term/GO:0006869
negative regulation of catalytic activity	Gene Ontology	GO:0043086	21	56	0.0194948	0.110613	ANXA1|RENBP|FNIP2|ANXA2|DYNLL1|PARP9|HSPBP1|ACACB|PRPSAP2|OAZ2|NOSIP|NQO1|RNH1|CLN3|PPP1R12A|PPP1R12B|ANXA5|CCAR2|OAZ3|TMBIM1|ANXA4	http://amigo.geneontology.org/amigo/term/GO:0043086
peptidyl-threonine phosphorylation	Gene Ontology	GO:0018107	24	66	0.0195478	0.110613	TNKS|PRKDC|AKT1|DYRK2|CAD|TBK1|CDK10|CDC42BPG|CDC42BPA|MARK2|DYRK1A|MAPK8|DYRK1B|CHEK1|WNK1|PRKCD|STK39|CSNK2A2|CSNK2A1|TAF1|MAP3K10|CDK1|MAP3K12|CLK1	http://amigo.geneontology.org/amigo/term/GO:0018107
regulation of circadian rhythm	Gene Ontology	GO:0042752	24	66	0.0195478	0.110613	PRKAA1|PRKDC|EZH2|NR1D2|CCAR2|NONO|UBE3A|CSNK1D|CSNK1E|PML|MAPK8|TARDBP|FBXW7|SIAH2|PER1|PPARA|PPP1CC|MAPK9|ADCY1|MAGED1|FBXL3|SFPQ|CDK1|CREM	http://amigo.geneontology.org/amigo/term/GO:0042752
toxin transport	Gene Ontology	GO:1901998	17	43	0.0196541	0.110613	SCFD1|GGA1|DNAJA1|ANTXR1|MTMR12|LRP5|CCT3|RAB40B|ADAM10|DNAJC17|TCP1|DNM1|SLC22A1|SLC22A3|RAB29|TRIP4|NRP1	http://amigo.geneontology.org/amigo/term/GO:1901998
CENP-A containing nucleosome assembly	Gene Ontology	GO:0034080	17	43	0.0196541	0.110613	CENPN|NASP|CENPL|CENPK|RBBP7|CENPC|CENPM|CENPA|RBBP4|ITGB3BP|MIS18BP1|CENPX|RUVBL1|CENPU|CENPT|NPM1|H4C15	http://amigo.geneontology.org/amigo/term/GO:0034080
regulation of cell shape	Gene Ontology	GO:0008360	48	150	0.0203891	0.114409	TPM1|MYH14|CFAP410|EPB41|SHROOM3|MSN|MYO10|PDPN|EPS8|S100A13|SEMA4D|DLG1|STRIP2|PLXNB1|FGD3|FMNL2|RASA1|PRPF40A|CDC42SE1|MKLN1|DNMBP|COCH|ANXA1|PLXNB2|RAC2|DIAPH1|WDR1|RAC1|CDC42EP1|RDX|FERMT2|RHOH|VEGFA|RHOBTB3|ALDOA|RHOA|PLEKHO1|RHOF|LST1|MYL12A|PLXNA3|HEXB|PTK2|CFDP1|RHOC|BAIAP2|LPAR1|FES	http://amigo.geneontology.org/amigo/term/GO:0008360
mitotic metaphase plate congression	Gene Ontology	GO:0007080	16	40	0.0206699	0.11533	CCNB1|PIBF1|NUP62|SPDL1|BOD1|CENPE|KPNB1|CDC23|EML4|KIF22|RAB11A|CHMP2A|VPS4B|CDCA5|DCTN2|BECN1	http://amigo.geneontology.org/amigo/term/GO:0007080
actin filament severing	Gene Ontology	GO:0051014	7	13	0.0211022	0.11533	SVIL|VILL|SRGAP2|FLII|CFL1|CAPG|GSN	http://amigo.geneontology.org/amigo/term/GO:0051014
glycoprotein biosynthetic process	Gene Ontology	GO:0009101	7	13	0.0211022	0.11533	ST3GAL2|ST3GAL4|LARGE1|GOLPH3|TNIP1|B4GALT1|FKRP	http://amigo.geneontology.org/amigo/term/GO:0009101
peptidyl-lysine methylation	Gene Ontology	GO:0018022	7	13	0.0211022	0.11533	CAMKMT|VCPKMT|METTL21A|ETFBKMT|ATPSCKMT|SETD7|SETD6	http://amigo.geneontology.org/amigo/term/GO:0018022
negative regulation of hippo signaling	Gene Ontology	GO:0035331	7	13	0.0211022	0.11533	MAP2K3|DLG5|WWC1|MAPK14|MARK3|SHANK2|VGLL4	http://amigo.geneontology.org/amigo/term/GO:0035331
protein localization to phagophore assembly site	Gene Ontology	GO:0034497	7	13	0.0211022	0.11533	WDR45|MFN2|ATG13|STX17|ATG9A|ATG9B|PACS2	http://amigo.geneontology.org/amigo/term/GO:0034497
embryonic brain development	Gene Ontology	GO:1990403	7	13	0.0211022	0.11533	IFT140|MKS1|CC2D2A|MED12|RNF112|RPL10|TRA2B	http://amigo.geneontology.org/amigo/term/GO:1990403
cellular response to interleukin-7	Gene Ontology	GO:0098761	7	13	0.0211022	0.11533	P4HB|PDIA3|HSPD1|GIPC1|STIP1|HDGF|HMGB1	http://amigo.geneontology.org/amigo/term/GO:0098761
ER-associated misfolded protein catabolic process	Gene Ontology	GO:0071712	7	13	0.0211022	0.11533	AUP1|BAG6|RNF185|UFD1|POMT2|NGLY1|UGGT1	http://amigo.geneontology.org/amigo/term/GO:0071712
cell morphogenesis	Gene Ontology	GO:0000902	30	87	0.0216266	0.117722	IL7R|SCFD1|VDR|ADD1|CYFIP2|ILK|MAPK14|SHROOM1|CAP2|ECT2|UPK3A|ASXL1|ARHGEF2|PDPN|NRG1|CDH5|EPHB2|LRATD1|ITGB6|SS18|STK4|CERT1|SSH1|RHOA|YAP1|SHROOM3|TGFB1|LST1|ADAM8|WDR19	http://amigo.geneontology.org/amigo/term/GO:0000902
biosynthetic process	Gene Ontology	GO:0009058	15	37	0.0216644	0.117722	PCYT1A|MTFMT|COASY|GPT2|ALDH1L1|PCYT2|EIF2B3|PBLD|SPTLC2|SPTLC1|NMNAT3|KYAT1|KYAT3|FDFT1|ACCS	http://amigo.geneontology.org/amigo/term/GO:0009058
regulation of apoptotic process	Gene Ontology	GO:0042981	79	264	0.022017	0.119295	BCL2L1|LCMT1|RBM5|LRP5|BAG6|FBXO10|BCL2L2-PABPN1|NOL3|RTKN|BAX|AKT1|BAD|TRAF3|PRELID1|NLRP1|NDRG1|LOX|RAF1|CRADD|IKZF3|TPT1|MADD|SKP2|CARD8|BCL2L13|ALX3|FAS|BID|NAE1|USP42|CFLAR|TP53AIP1|NF2|SEPTIN4|TARDBP|DAPK2|FANK1|PPP1R13B|ANP32E|ACTN1|TRAF2|ATM|DDX42|BEX2|RTN4|CTSB|DFFA|AKT1S1|BIRC2|CARD11|IGFBP3|TP53INP1|TNFRSF25|TP53BP2|DLG5|CIDEB|ING2|BCL2L10|IRF3|DNAJA3|CASP4|STAT1|CASP2|PLSCR3|NME2|HS1B…	http://amigo.geneontology.org/amigo/term/GO:0042981
phosphatidylcholine biosynthetic process	Gene Ontology	GO:0006656	14	34	0.0226087	0.121803	PCYT1A|STARD10|LPIN3|PEMT|SLC44A1|MFSD2A|CHKA|FABP5|PCTP|PHOSPHO1|ABHD3|ACHE|CSNK2A2|CSNK2A1	http://amigo.geneontology.org/amigo/term/GO:0006656
telomere maintenance via semi-conservative replication	Gene Ontology	GO:0032201	14	34	0.0226087	0.121803	POLA2|ACD|TINF2|RFC4|RFC1|POT1|RFC2|BLM|RFC5|POLD2|POLD3|RFC3|CHTF18|POLD1	http://amigo.geneontology.org/amigo/term/GO:0032201
cell population proliferation	Gene Ontology	GO:0008283	48	151	0.0229929	0.122679	BCL2L1|TGFB1|ERCC2|RAP1B|BAX|ITGA2|AKT1|BAD|NAA60|FAM83A|DAZAP1|STAT3|LIPG|POC1B|RAC1|NBN|AURKB|NRG1|YAP1|CUL1|TXNRD1|SRC|SETMAR|IRF2|CDC25C|MRE11|KANK1|GNB1|ZFP36L1|PPARD|FER|KAT2A|CERT1|LTK|CD74|RASGRF1|OTUD6B|DPH1|LRP1|GRHL2|PTGES3|MRPS27|TACC2|SCRIB|MAP4K1|YY1AP1|TACC1|TGFBI	http://amigo.geneontology.org/amigo/term/GO:0008283
positive regulation of double-strand break repair via nonhomologous end joining	Gene Ontology	GO:2001034	8	16	0.0232997	0.122679	RIF1|PARP9|SETMAR|PNKP|KMT5B|PRKDC|SHLD2|SHLD1	http://amigo.geneontology.org/amigo/term/GO:2001034
tRNA wobble uridine modification	Gene Ontology	GO:0002098	8	16	0.0232997	0.122679	CTU2|MTO1|ELP6|ELP5|ELP4|ELP3|ELP2|ELP1	http://amigo.geneontology.org/amigo/term/GO:0002098
positive regulation of brown fat cell differentiation	Gene Ontology	GO:0090336	8	16	0.0232997	0.122679	ZBTB7B|FNDC5|METRNL|SIX1|NAPEPLD|MAPK14|TFE3|RREB1	http://amigo.geneontology.org/amigo/term/GO:0090336
protein acetylation	Gene Ontology	GO:0006473	8	16	0.0232997	0.122679	NAT9|NAA10|GTF2B|ING4|ING5|KAT6A|EP300|NAT10	http://amigo.geneontology.org/amigo/term/GO:0006473
axon regeneration	Gene Ontology	GO:0031103	8	16	0.0232997	0.122679	DHFR|FOLR1|MTR|NREP|DAG1|CHL1|CTNNA1|MAPK8IP3	http://amigo.geneontology.org/amigo/term/GO:0031103
aorta morphogenesis	Gene Ontology	GO:0035909	8	16	0.0232997	0.122679	LRP1|FKBP10|CHD7|SIX1|SEC24B|JAG1|EYA1|NPRL3	http://amigo.geneontology.org/amigo/term/GO:0035909
establishment of epithelial cell apical/basal polarity	Gene Ontology	GO:0045198	8	16	0.0232997	0.122679	IFT20|PTK7|OPHN1|MSN|MYO9A|RHOA|SYNE4|CDC42	http://amigo.geneontology.org/amigo/term/GO:0045198
regulation of tumor necrosis factor-mediated signaling pathway	Gene Ontology	GO:0010803	13	31	0.0234622	0.122679	MADD|TRADD|OTULIN|TRAF2|CASP8|BIRC2|IKBKB|CFLAR|CYLD|IKBKG|RBCK1|RACK1|RNF31	http://amigo.geneontology.org/amigo/term/GO:0010803
inositol phosphate metabolic process	Gene Ontology	GO:0043647	18	47	0.0234874	0.122679	ITPK1|PLCB1|INPP5B|INPP1|ISYNA1|INPP5A|MIOX|CALM1|INPP4B|ITPKA|PLCG2|PLCG1|PPIP5K1|ITPKB|IMPA1|PPIP5K2|IP6K2|PLCD3	http://amigo.geneontology.org/amigo/term/GO:0043647
regulation of inflammatory response	Gene Ontology	GO:0050727	31	91	0.0235616	0.122679	DUOXA1|TMSB4X|MGLL|BIRC2|CELF1|XIAP|NR1D2|ZYX|DROSHA|NLRP1|ABHD12|PSMA6|FANCA|MYD88|AREL1|ANXA1|DAGLB|ALOX5|AGER|TNIP1|GRN|SETD6|IRF3|LACC1|CASP4|GGT1|CYLD|GPX4|STING1|STK39|BAP1	http://amigo.geneontology.org/amigo/term/GO:0050727
type I interferon signaling pathway	Gene Ontology	GO:0060337	24	67	0.0235929	0.122679	IFI27|MX2|HLA-F|MX1|IFNAR1|TYK2|STAT1|OAS1|OAS3|IRAK1|BST2|XAF1|SAMHD1|IP6K2|IRF3|IRF2|IRF1|MYD88|IRF7|IRF6|IRF5|PSMB8|ISG20|SP100	http://amigo.geneontology.org/amigo/term/GO:0060337
ubiquitin-dependent protein catabolic process via the multivesicular body sorting pathway	Gene Ontology	GO:0043162	9	19	0.0244124	0.122679	TSG101|UBAP1|TOM1L1|NEDD4|VPS37C|VPS37B|VPS4B|PLAA|MVB12A	http://amigo.geneontology.org/amigo/term/GO:0043162
folic acid metabolic process	Gene Ontology	GO:0046655	9	19	0.0244124	0.122679	MTHFD2|MTHFR|ALDH1L1|MTHFD1L|SHMT2|DHFR|FOLR1|SHMT1|SLC19A1	http://amigo.geneontology.org/amigo/term/GO:0046655
negative regulation of actin filament polymerization	Gene Ontology	GO:0030837	9	19	0.0244124	0.122679	TWF1|KANK3|CYRIB|KANK1|PRKCD|PFN2|SSH3|SSH1|ARFGEF1	http://amigo.geneontology.org/amigo/term/GO:0030837
protein localization to perinuclear region of cytoplasm	Gene Ontology	GO:1905719	5	8	0.0244525	0.122679	HOOK2|SQSTM1|FAM160A2|AKTIP|FAM160A1	http://amigo.geneontology.org/amigo/term/GO:1905719
signal complex assembly	Gene Ontology	GO:0007172	5	8	0.0244525	0.122679	SRC|PTK2|NCK1|MAPK8IP2|PXN	http://amigo.geneontology.org/amigo/term/GO:0007172
chromatin assembly	Gene Ontology	GO:0031497	5	8	0.0244525	0.122679	HMGB1|NOC2L|CHAF1A|CHAF1B|RBBP4	http://amigo.geneontology.org/amigo/term/GO:0031497
apical junction assembly	Gene Ontology	GO:0043297	5	8	0.0244525	0.122679	RHOC|RHOA|PKN2|CTNNA1|WDR1	http://amigo.geneontology.org/amigo/term/GO:0043297
female meiotic nuclear division	Gene Ontology	GO:0007143	5	8	0.0244525	0.122679	NCAPH2|ATM|SYCP2|PRKAR1A|MARF1	http://amigo.geneontology.org/amigo/term/GO:0007143
TORC1 signaling	Gene Ontology	GO:0038202	5	8	0.0244525	0.122679	MFSD8|CARD11|MLST8|SMG1|NPRL3	http://amigo.geneontology.org/amigo/term/GO:0038202
positive regulation of stem cell population maintenance	Gene Ontology	GO:1902459	5	8	0.0244525	0.122679	KDM2B|ZNF322|TEAD4|NCOA3|YAP1	http://amigo.geneontology.org/amigo/term/GO:1902459
regulation of lipid storage	Gene Ontology	GO:0010883	5	8	0.0244525	0.122679	PPARA|SREBF1|FBXW7|FTO|MEST	http://amigo.geneontology.org/amigo/term/GO:0010883
chromosome organization involved in meiotic cell cycle	Gene Ontology	GO:0070192	5	8	0.0244525	0.122679	CCNE2|ATRX|ATM|DMC1|RAD51	http://amigo.geneontology.org/amigo/term/GO:0070192
regulation of multicellular organism growth	Gene Ontology	GO:0040014	11	25	0.0246463	0.122679	STAT3|SOCS2|APP|SOD1|MFSD2A|ATRN|MBD5|CDK4|HTRA2|TNKS2|FTO	http://amigo.geneontology.org/amigo/term/GO:0040014
positive regulation of mRNA splicing, via spliceosome	Gene Ontology	GO:0048026	11	25	0.0246463	0.122679	DAZAP1|SNW1|RBM3|NUP98|CIRBP|RBMX|RBMXL1|NCL|SNRNP70|TRA2A|TRA2B	http://amigo.geneontology.org/amigo/term/GO:0048026
protein localization to membrane	Gene Ontology	GO:0072657	10	22	0.0247823	0.122679	TM9SF4|RAB29|TM9SF1|AGER|HGS|CPE|FERMT2|TIAM1|CLN3|CAPN3	http://amigo.geneontology.org/amigo/term/GO:0072657
histone methylation	Gene Ontology	GO:0016571	10	22	0.0247823	0.122679	EHMT2|SMYD2|KMT5B|MECP2|PRMT1|PRMT7|PRMT2|EZH2|PRDM2|EED	http://amigo.geneontology.org/amigo/term/GO:0016571
early endosome to late endosome transport	Gene Ontology	GO:0045022	10	22	0.0247823	0.122679	SNX16|RAB7A|BECN1|STX8|EEA1|FAM160A2|HOOK2|AKTIP|SNF8|FLNA	http://amigo.geneontology.org/amigo/term/GO:0045022
release of cytochrome c from mitochondria	Gene Ontology	GO:0001836	10	22	0.0247823	0.122679	BCL2L1|SOD2|MFF|BID|BAX|GGCT|BAD|FIS1|DNM1L|TIMM50	http://amigo.geneontology.org/amigo/term/GO:0001836
neuron projection extension	Gene Ontology	GO:1990138	10	22	0.0247823	0.122679	IMPACT|PLXNA3|CPNE1|DDR1|EIF2AK4|TIAM1|AURKA|NDEL1|PAK6|JADE2	http://amigo.geneontology.org/amigo/term/GO:1990138
bone development	Gene Ontology	GO:0060348	23	64	0.0253159	0.124993	SMAD1|MAPK14|SPNS2|AKAP13|TMEM38B|SLC10A7|RARG|DYM|ASXL1|SLC38A10|HSD17B1|SRD5A1|MIGA2|ITGB6|RARB|BBX|TRIM45|FGFR2|LRP5|IFT172|GNAS|NSD2|MAP2K6	http://amigo.geneontology.org/amigo/term/GO:0060348
regulation of transcription initiation from RNA polymerase II promoter	Gene Ontology	GO:0060260	20	54	0.0256112	0.126122	ZNF45|CDKN2A|MOV10|MECP2|MED31|MED25|CCNB1|BAX|MED24|RUNX2|CDK1|MED12|CBFB|CDK4|TCF7L2|TNRC6A|CCNC|LEF1|MED23|MED15	http://amigo.geneontology.org/amigo/term/GO:0060260
DNA replication initiation	Gene Ontology	GO:0006270	16	41	0.0264136	0.129625	POLA2|TOPBP1|CCNE2|ORC2|ORC4|CDC34|MCM5|CDC45|POLE|MCM4|DBF4|MCM2|GMNN|MCM8|ORC6|POLE2	http://amigo.geneontology.org/amigo/term/GO:0006270
Wnt signaling pathway	Gene Ontology	GO:0016055	69	229	0.0264596	0.129625	TNKS|RECK|FBXW11|ZRANB1|PTK7|TLE3|TLE2|MACF1|CPE|TLE5|TLE4|SPIN1|SNX3|XIAP|UBAC2|BCL7B|DAB2|NDRG2|CCAR2|SKP1|CCDC88A|VPS29|INVS|ROR2|CSNK1D|CSNK1E|MARK1|MARK2|RNF138|TNKS2|LZTS2|CUL1|WNT2B|EPM2A|ZBED3|DDX3X|TMEM131L|OTULIN|CTNNBIP1|GID8|CSNK1G2|AMFR|PRKAA1|LEF1|NXN|USP34|CSNK2A2|CSNK2A1|MESD|FERMT2|PORCN|WDR61|NOTUM|WNT10A|LRRFIP2|LRP5|PKD2|PLCG2|CCNY|TCF7L2|CHD8|UBA52|NPHP3|CYLD|UBB|UBC|WNT5B|WN…	http://amigo.geneontology.org/amigo/term/GO:0016055
myelination	Gene Ontology	GO:0042552	19	51	0.0273728	0.133752	ERBB2|TGFB1|QKI|EIF2B5|ORMDL3|SERINC5|PLLP|EIF2B4|HEXB|SCN8A|SCN2A|ATRN|TSPAN2|ZNF24|MALL|NAB1|LPAR1|MBP|BCAS1	http://amigo.geneontology.org/amigo/term/GO:0042552
platelet degranulation	Gene Ontology	GO:0002576	40	124	0.0282171	0.137522	SYTL4|TGFB3|TMSB4X|CYRIB|VEGFB|APOOL|SERPING1|ANXA5|APLP2|CD9|LHFPL2|SERPINA3|CALM1|ITGA2B|SELENOP|TLN1|BRPF3|SPARC|TAGLN2|PDGFA|CD63|WDR1|PHACTR2|SOD1|CD109|LGALS3BP|VEGFA|LAMP2|TEX264|ALDOA|TUBA4A|ACTN1|ACTN4|F8|APP|RARRES2|ABCC4|FLNA|CHID1|MAGED2	http://amigo.geneontology.org/amigo/term/GO:0002576
small GTPase mediated signal transduction	Gene Ontology	GO:0007264	38	117	0.0286879	0.139126	YWHAQ|RALBP1|RRAD|HRAS|DOCK6|RAP1B|DOCK5|KRIT1|DOCK9|RERG|RAB18|CCDC88A|RGL3|RGL2|TNK2|TIAM1|NUCB2|ARL3|ARFIP2|RAC2|SIAH2|RAC1|RUFY1|RALGPS1|DOCK7|ABR|RHOH|RHOC|RHOA|NUCB1|RHOF|SOS2|DNAJA3|HACD3|RASGRP1|RASGRF1|VAV3|CDC42	http://amigo.geneontology.org/amigo/term/GO:0007264
intracellular signal transduction	Gene Ontology	GO:0035556	129	456	0.0286934	0.139126	AKT1|AKT2|RASAL1|TYK2|FKBP8|ASB3|ASB1|DLG5|ARHGEF7|ARHGEF4|ARHGEF2|ARHGEF3|MAP3K4|DMPK|IRAK1|IRAK4|ERBB2|CBLB|ARHGEF12|DDX3X|SHC1|SHC2|WNK2|WNK1|STK3|STK4|RAB40C|RAB40B|CARHSP1|PRKAR2A|ADCY7|ADCY1|ADCY3|SOCS2|DGKD|PLEK2|RASGRP1|CCDC68|MAPKAPK5|MAPKAPK2|TGFA|PLXNB1|STYXL1|HSPB1|TIAM1|CDC42BPG|CDC42BPA|TNS3|TNS2|CHEK1|PLCB1|RALGPS1|STK32C|TLK1|TLK2|VAV3|MOK|DEPDC1|MYZAP|DEPDC5|STK38|STK39|MKNK1|SMA…	http://amigo.geneontology.org/amigo/term/GO:0035556
regulation of phosphoprotein phosphatase activity	Gene Ontology	GO:0043666	18	48	0.029237	0.140813	PPP2R1A|PPP2R1B|ANKLE2|PHACTR4|PPP2R2D|RCAN3|PPP2R2A|ARPP19|HSP90B1|PPP4R2|PTPA|HTT|TIPRL|PPP6R3|PPP6R1|PPP2R5E|ENSA|PPP2R5C	http://amigo.geneontology.org/amigo/term/GO:0043666
regulation of endocytosis	Gene Ontology	GO:0030100	14	35	0.0294341	0.140813	SNX17|AP2S1|RAB5B|RUFY1|BIN1|RUFY2|OPHN1|PACSIN3|STON1|ARFGAP1|ABL2|TSC2|PICALM|PACSIN2	http://amigo.geneontology.org/amigo/term/GO:0030100
macroautophagy	Gene Ontology	GO:0016236	32	96	0.029548	0.140813	TSG101|DYNLL1|ATG101|PRKAA1|CHMP2A|TOMM7|TOMM5|GABARAPL1|VPS37C|VPS37B|PRKAG1|CLN3|UBXN6|SRC|MTMR14|BECN1|AMBRA1|HGS|ATG10|ATG4B|ATG12|ATG13|SNF8|VPS4B|PLAA|MVB12A|CSNK2A2|CSNK2A1|SQSTM1|PIK3C2B|MFN2|HDAC10	http://amigo.geneontology.org/amigo/term/GO:0016236
transcription by RNA polymerase II	Gene Ontology	GO:0006366	57	186	0.029639	0.140813	HIF3A|GTF2A2|ERCC2|NELFA|NELFE|WDR61|NFYA|TAF10|ELOC|TAF15|ELF3|RBMX|RREB1|GTF2E1|GTF2E2|STAT3|THRA|TCFL5|DEAF1|MLLT3|GTF2B|TSC22D1|CBFB|ZNF768|DRAP1|PIR|GTF2I|NFIC|ERCC3|ZBTB7B|SUPT16H|PHRF1|GTF2H5|POLR2J3|EHF|SNAPC5|SUPT6H|MNAT1|TRIP13|POLR2H|TAF1C|TAF6|TAF1A|TAF4|SUPT3H|TAF1|ETV7|BTF3|TAF9|RPAP1|NFX1|DEK|MBD1|CDK7|ATF4|NFIX|CCNK	http://amigo.geneontology.org/amigo/term/GO:0006366
regulation of cholesterol biosynthetic process	Gene Ontology	GO:0045540	6	11	0.0303788	0.140813	MBTPS1|SEC14L2|KPNB1|SREBF2|SREBF1|SCAP	http://amigo.geneontology.org/amigo/term/GO:0045540
postreplication repair	Gene Ontology	GO:0006301	6	11	0.0303788	0.140813	BRCA1|UBE2A|MSH2|UBE2B|UBE2V1|POLH	http://amigo.geneontology.org/amigo/term/GO:0006301
CTP biosynthetic process	Gene Ontology	GO:0006241	6	11	0.0303788	0.140813	NME4|NME6|CTPS1|CTPS2|NME2|NME1-NME2	http://amigo.geneontology.org/amigo/term/GO:0006241
protein modification by small protein conjugation	Gene Ontology	GO:0032446	6	11	0.0303788	0.140813	ATG10|UBA7|SAE1|UBA3|UBA1|NAE1	http://amigo.geneontology.org/amigo/term/GO:0032446
mitochondrial genome maintenance	Gene Ontology	GO:0000002	6	11	0.0303788	0.140813	LONP1|MPV17|TYMP|PIF1|MEF2A|MGME1	http://amigo.geneontology.org/amigo/term/GO:0000002
positive regulation of telomere maintenance	Gene Ontology	GO:0032206	6	11	0.0303788	0.140813	SIRT6|MRE11|NBN|PML|ATRX|DHX36	http://amigo.geneontology.org/amigo/term/GO:0032206
regulation of postsynaptic membrane neurotransmitter receptor levels	Gene Ontology	GO:0099072	6	11	0.0303788	0.140813	PORCN|CPT1C|FLOT2|ERBIN|EPS8|YWHAE	http://amigo.geneontology.org/amigo/term/GO:0099072
positive regulation of monocyte differentiation	Gene Ontology	GO:0045657	6	11	0.0303788	0.140813	CD74|ACIN1|CSF1|ZFP36L1|FES|CTNNBIP1	http://amigo.geneontology.org/amigo/term/GO:0045657
response to redox state	Gene Ontology	GO:0051775	6	11	0.0303788	0.140813	ARNTL|SIRT2|NPAS2|GLRX2|FKBP1B|RNF7	http://amigo.geneontology.org/amigo/term/GO:0051775
hepatocyte apoptotic process	Gene Ontology	GO:0097284	6	11	0.0303788	0.140813	BCL2L1|BID|STK3|STK4|KRT8|GSN	http://amigo.geneontology.org/amigo/term/GO:0097284
attachment of mitotic spindle microtubules to kinetochore	Gene Ontology	GO:0051315	6	11	0.0303788	0.140813	RMDN1|MAD1L1|CENPE|CENPC|MIS12|NDC80	http://amigo.geneontology.org/amigo/term/GO:0051315
endoplasmic reticulum tubular network organization	Gene Ontology	GO:0071786	6	11	0.0303788	0.140813	RTN4|RTN3|RAB18|REEP1|TMEM33|REEP4	http://amigo.geneontology.org/amigo/term/GO:0071786
protein import into peroxisome matrix	Gene Ontology	GO:0016558	6	11	0.0303788	0.140813	PEX1|PEX2|PEX26|PEX10|PEX14|PEX16	http://amigo.geneontology.org/amigo/term/GO:0016558
I-kappaB kinase/NF-kappaB signaling	Gene Ontology	GO:0007249	23	65	0.0303817	0.140813	BIRC2|IKBKB|AKT1|IKBKG|RNF31|TANK|TBK1|TRADD|AZI2|NKIRAS1|NFKBIL1|TRAF2|UBB|CARD11|ZNF675|FAIM|TBKBP1|HACD3|TAB2|UBA52|RBCK1|UBC|BCL3	http://amigo.geneontology.org/amigo/term/GO:0007249
mitotic sister chromatid segregation	Gene Ontology	GO:0000070	13	32	0.0309114	0.142827	KNSTRN|NSL1|NUSAP1|ZNF207|KLHL22|SGO1|SPAG5|DSN1|KIF18B|TUBG2|MIS12|CENPK|NDC80	http://amigo.geneontology.org/amigo/term/GO:0000070
protein processing	Gene Ontology	GO:0016485	25	72	0.0311887	0.142827	PCSK9|CPM|CPE|PCSK5|ADAM10|MMEL1|ECE1|ADAM17|NCSTN|FURIN|APH1A|PSEN1|CLN3|PITRM1|FKRP|C2CD3|TMPRSS4|CTSS|CASP7|F3|CASP2|IFT172|ADAM9|XPNPEP3|PPP2R5C	http://amigo.geneontology.org/amigo/term/GO:0016485
G1/S transition of mitotic cell cycle	Gene Ontology	GO:0000082	25	72	0.0311887	0.142827	HINFP|CDC34|KHDRBS1|POLE|TAF10|SKP2|CCNE2|RPS6KB1|CDK4|CUL1|CUL2|ITGB1|CDKN2A|EIF4E|MNAT1|RCC1|NASP|RBBP8|E2F3|MAX|CUL4A|DBF4|PIAS1|EIF4EBP1|CDK7	http://amigo.geneontology.org/amigo/term/GO:0000082
response to heat	Gene Ontology	GO:0009408	17	45	0.0312031	0.142827	HSF1|DNAJA3|DNAJA1|DNAJA4|SOD1|EIF2B4|EIF2B5|EIF2B3|DNAJB4|HSPD1|IGFBP7|TP53INP1|MICA|AKT1|MICB|TRPM2|TRPV2	http://amigo.geneontology.org/amigo/term/GO:0009408
protein peptidyl-prolyl isomerization	Gene Ontology	GO:0000413	17	45	0.0312031	0.142827	FKBP7|PPIL6|FKBP10|FKBP11|FKBPL|FKBP3|AIP|FKBP4|PTPA|PPIL2|PPIL3|FKBP1B|FKBP2|PPIH|PPIE|FKBP8|PIN4	http://amigo.geneontology.org/amigo/term/GO:0000413
phospholipid biosynthetic process	Gene Ontology	GO:0008654	20	55	0.0312694	0.142827	PCYT1A|HEXB|ISYNA1|PEMT|PISD|PIP5K1A|PCYT2|SERINC5|GPAT2|MBOAT2|PPARD|TMEM38B|AGPAT3|ETNK2|ETNK1|PGS1|CRLS1|MBOAT7|CHKA|ABHD5	http://amigo.geneontology.org/amigo/term/GO:0008654
beta-catenin-TCF complex assembly	Gene Ontology	GO:1904837	12	29	0.0323032	0.147194	HDAC1|EP300|RUVBL1|TLE3|TLE2|MEN1|RBBP5|KAT5|TCF7L2|LEF1|TLE4|SMARCA4	http://amigo.geneontology.org/amigo/term/GO:1904837
endoplasmic reticulum to Golgi vesicle-mediated transport	Gene Ontology	GO:0006888	57	187	0.0327706	0.148503	SCFD1|DYNLL1|SEC24C|CD55|YIF1A|DYNC1H1|ERGIC3|ERGIC1|RAB2A|ARFGAP2|ARFGAP1|DCTN2|DCTN1|SEC31A|COPZ1|COPZ2|TMED3|SEC23A|SEC23B|HYOU1|DYNC1I2|MIA2|ARF4|VAPB|TRAPPC11|NAPA|TRAPPC12|MPPE1|TGFA|STEEP1|GORASP1|CNIH1|COPE|CTSC|YKT6|COG4|SEC24D|CTSZ|ANK1|COG5|MIA3|SEC24B|SAR1B|SEC22C|CAPZA1|F8|LMAN2L|TFG|STX5|PREB|TRAPPC6A|VTI1A|TRAPPC3|STX17|KDELR2|GOSR1|FOLR1	http://amigo.geneontology.org/amigo/term/GO:0006888
response to amine	Gene Ontology	GO:0014075	7	14	0.0334736	0.148503	ITGA2|HNMT|CDK1|NQO1|ASS1|CPS1|CAD	http://amigo.geneontology.org/amigo/term/GO:0014075
positive regulation of histone deacetylation	Gene Ontology	GO:0031065	7	14	0.0334736	0.148503	TGFB1|ZBTB7B|AKAP8L|NIPBL|SREBF1|PML|ING2	http://amigo.geneontology.org/amigo/term/GO:0031065
amyloid precursor protein catabolic process	Gene Ontology	GO:0042987	7	14	0.0334736	0.148503	APH1A|PSEN1|NCSTN|ADAM10|CLN3|ADAM17|ADAM9	http://amigo.geneontology.org/amigo/term/GO:0042987
actin crosslink formation	Gene Ontology	GO:0051764	7	14	0.0334736	0.148503	TNNT2|GAS2L1|EPS8|BAIAP2|FLNA|LCP1|AIF1	http://amigo.geneontology.org/amigo/term/GO:0051764
mannosylation	Gene Ontology	GO:0097502	7	14	0.0334736	0.148503	ALG8|ALG9|ALG3|PIGB|PIGV|POMT1|PIGZ	http://amigo.geneontology.org/amigo/term/GO:0097502
nuclear migration	Gene Ontology	GO:0007097	7	14	0.0334736	0.148503	FHOD1|FBXW11|DYNC1H1|SYNE2|DCTN1|PAFAH1B1|CDC42	http://amigo.geneontology.org/amigo/term/GO:0007097
antiviral innate immune response	Gene Ontology	GO:0140374	7	14	0.0334736	0.148503	NLRP1|PHB|MX1|OAS1|RNF135|ZDHHC11|CLPB	http://amigo.geneontology.org/amigo/term/GO:0140374
regulation of gene expression by genetic imprinting	Gene Ontology	GO:0006349	7	14	0.0334736	0.148503	BRCA1|KDM1B|MECP2|PRMT7|KCNQ1|ARID4A|CTCF	http://amigo.geneontology.org/amigo/term/GO:0006349
execution phase of apoptosis	Gene Ontology	GO:0097194	11	26	0.0335329	0.148503	CASP7|MADD|CASP2|CFLAR|CASP4|CASP8|AKT1|DNM1L|CIDEB|BNIP1|HTRA2	http://amigo.geneontology.org/amigo/term/GO:0097194
positive regulation of intracellular protein transport	Gene Ontology	GO:0090316	11	26	0.0335329	0.148503	ASPH|CEP131|OAZ2|OAZ3|PCNT|ZFAND1|RAB29|PDCD10|KIF3A|BCAS3|CDC42	http://amigo.geneontology.org/amigo/term/GO:0090316
positive regulation of wound healing	Gene Ontology	GO:0090303	11	26	0.0335329	0.148503	ANXA1|ITGB1|PTK2|ACTG1|CLEC7A|DUOX1|HRAS|PRKCE|ARFGEF1|KANK1|HMGB1	http://amigo.geneontology.org/amigo/term/GO:0090303
protein palmitoylation	Gene Ontology	GO:0018345	10	23	0.0344869	0.151393	PORCN|ZDHHC3|HHAT|ZDHHC7|ZDHHC13|ZDHHC12|ZDHHC18|ZDHHC16|ZDHHC21|ZDHHC23	http://amigo.geneontology.org/amigo/term/GO:0018345
cytoplasmic translational initiation	Gene Ontology	GO:0002183	8	17	0.0347933	0.151393	EIF3I|EIF3K|EIF3L|EIF3M|EIF2B3|EIF3G|EIF4A1|EIF3E	http://amigo.geneontology.org/amigo/term/GO:0002183
spindle organization	Gene Ontology	GO:0007051	8	17	0.0347933	0.151393	KNSTRN|CHD3|AURKB|SPAG5|AURKA|CEP72|RANBP1|CKAP5	http://amigo.geneontology.org/amigo/term/GO:0007051
mRNA destabilization	Gene Ontology	GO:0061157	8	17	0.0347933	0.151393	CNOT6L|GIGYF2|METTL3|CELF1|YTHDF3|YTHDF2|PUM1|FTO	http://amigo.geneontology.org/amigo/term/GO:0061157
positive regulation of dendrite morphogenesis	Gene Ontology	GO:0050775	9	20	0.0349943	0.151393	ANAPC2|PARP6|SS18L2|CDKL3|ILK|CUX1|CAPRIN2|SS18L1|CUL7	http://amigo.geneontology.org/amigo/term/GO:0050775
MyD88-independent toll-like receptor signaling pathway	Gene Ontology	GO:0002756	9	20	0.0349943	0.151393	UBE2D2|UBE2D3|BIRC2|IKBKB|TNIP3|UBA52|IKBKG|UBB|UBC	http://amigo.geneontology.org/amigo/term/GO:0002756
membrane protein ectodomain proteolysis	Gene Ontology	GO:0006509	9	20	0.0349943	0.151393	RBMX|BACE2|PSEN1|APH1A|ADAM9|ADAM10|DAG1|ADAM17|NCSTN	http://amigo.geneontology.org/amigo/term/GO:0006509
negative regulation of type I interferon-mediated signaling pathway	Gene Ontology	GO:0060339	9	20	0.0349943	0.151393	OAS1|SAMHD1|METTL3|YTHDF3|YTHDF2|OAS3|NLRC5|PTPN2|CACTIN	http://amigo.geneontology.org/amigo/term/GO:0060339
positive regulation of proteolysis	Gene Ontology	GO:0045862	9	20	0.0349943	0.151393	FBXW11|CYFIP2|STUB1|ASPH|CASP8|IST1|BAD|HDAC2|CAPN3	http://amigo.geneontology.org/amigo/term/GO:0045862
protein dephosphorylation	Gene Ontology	GO:0006470	56	184	0.0350434	0.151393	PPP2R1A|PPP2R1B|FBXW11|PPM1A|PPP4R2|SBF1|PPA2|DUSP22|CPPED1|DLG1|PPM1F|PPP1R3E|PPM1B|CTDNEP1|LHPP|STYXL1|PPP4C|PPM1K|PTP4A1|PPP1R12A|PTP4A3|PTP4A2|MTMR6|TIMM50|EYA1|CTDSP1|EYA3|EYA2|CTDSPL|EPM2A|NEDD8-MDP1|CDC25C|CDC25B|PPP2R2A|SDHAF2|PTPDC1|PDP1|ILKAP|SSH3|SSH1|PTPN3|PTPN2|DUSP28|PPP3CC|PTPRS|PPP1CC|PTPN12|PTPRF|PTPRC|PTPRB|PTPRA|PPP2R5E|PPP3CB|PTPRH|PTPRK|PPP2R5C	http://amigo.geneontology.org/amigo/term/GO:0006470
response to hormone	Gene Ontology	GO:0009725	21	59	0.0351463	0.151393	ANXA1|HADH|RERG|ANG|NCOA6|ACAT1|NCOA1|POR|MDK|FHL2|SORD|AKT1|BAD|LONP1|OXCT1|MMS19|ALAD|SNRPN|LOX|NQO1|TXN2	http://amigo.geneontology.org/amigo/term/GO:0009725
regulation of alternative mRNA splicing, via spliceosome	Gene Ontology	GO:0000381	21	59	0.0351463	0.151393	FAM172A|RBM5|HNRNPA1|RNPS1|DDX5|RBM4|SRSF2|KHDRBS1|CELF1|RBMX|FXR1|RBM11|RBM25|TRA2B|NSRP1|FMR1|MBNL1|PTBP1|MBNL3|DYRK1A|RBFOX2	http://amigo.geneontology.org/amigo/term/GO:0000381
rRNA processing	Gene Ontology	GO:0006364	63	210	0.0355725	0.152719	YBEY|UTP6|RPL26|HELQ|RPL23A|RPS14|RPS19|NOP2|TEX10|MTERF4|PELP1|RPS7|EXOSC8|PIH1D1|KRR1|GEMIN4|EXOSC1|MPHOSPH6|PIN4|RPS2|NOP58|CHD7|RPL24|TSR3|NOP56|FTSJ3|RPL23|RPL22|RPL13A|BUD23|RPL27A|MRM2|RPS24|CDKN2A|LAS1L|RRP1|LSM6|RBFA|WBP11|RPL35A|RPL15|RPL17|RPL10|SNU13|PWP2|RPL18|RRP12|NPM3|NAT10|NAF1|DCAF13|WDR46|UTP14A|RPLP0|RPL34|NSUN4|RPL30|UBA52|EXOSC9|POP5|POP4|ISG20|REXO4	http://amigo.geneontology.org/amigo/term/GO:0006364
positive regulation of transcription by RNA polymerase II	Gene Ontology	GO:0045944	306	1149	0.0356157	0.152719	HSF1|BPTF|HSF2|RNF10|HSF4|ZNF814|RPRD1B|NELFA|APBB1|NELFE|IKBKB|AKT1|CAPRIN2|IKBKG|ATRX|DAB2|MAFF|RREB1|DCN|ZNF384|TRERF1|RARG|GATA2|ARHGEF2|NIPBL|NR1D2|THRA|ZNF782|SIX1|CBFB|PPRC1|UBE3A|RNF111|YAP1|DMTF1|BRCA1|CDKN2A|DDX3X|SP1|MEN1|LDB2|TNIP3|PER1|TNIP1|BRD8|SMARCD2|SMARCD1|MDM2|PELP1|FGFR2|JAG1|NME2|MAX|APP|LITAF|KAT5|TCF7L2|ZNF131|RUNX2|UBA52|ATF4|YEATS4|CCNC|PID1|DBP|CTBP2|PLAGL1|CCNK|TNKS|FO…	http://amigo.geneontology.org/amigo/term/GO:0045944
cellular response to epidermal growth factor stimulus	Gene Ontology	GO:0071364	17	46	0.0385691	0.165009	KNSTRN|ERBB2|BECN1|ERRFI1|EEF1A1|DAB2IP|ZFP36L1|AKT1|PLCG1|NCL|PTPN12|BAIAP2|DUSP22|PPP1R9B|CFLAR|PDE8A|CAD	http://amigo.geneontology.org/amigo/term/GO:0071364
RNA phosphodiester bond hydrolysis, exonucleolytic	Gene Ontology	GO:0090503	13	33	0.0399296	0.170061	PAN2|CNOT6L|PNLDC1|USB1|CNOT8|DCP2|REXO2|ISG20|CNOT2|EXOSC1|DIS3L|ANGEL2|DIS3L2	http://amigo.geneontology.org/amigo/term/GO:0090503
positive regulation of gene expression, epigenetic	Gene Ontology	GO:0045815	13	33	0.0399296	0.170061	TAF1C|TAF1B|TAF1A|TAF1D|MACROH2A1|MYO1C|KAT2A|POLR1A|POLR1B|DEK|POLR1D|EP300|POLR2H	http://amigo.geneontology.org/amigo/term/GO:0045815
sphingolipid biosynthetic process	Gene Ontology	GO:0030148	19	53	0.0406833	0.172881	CERS5|CERS4|PLPP2|CERS2|SGMS1|DEGS1|ALDH3A2|SPTLC1|VAPB|ELOVL1|CSNK1G2|SPNS2|SPTLC2|SGMS2|CERT1|ELOVL5|KDSR|HACD3|PRKD3	http://amigo.geneontology.org/amigo/term/GO:0030148
cellular response to gamma radiation	Gene Ontology	GO:0071480	12	30	0.0422198	0.177097	BCL2L1|KDM1A|RPL26|HSF1|TLK2|HRAS|ATM|GTF2H5|RAD51|MDM2|CHEK2|YAP1	http://amigo.geneontology.org/amigo/term/GO:0071480
negative regulation of JNK cascade	Gene Ontology	GO:0046329	12	30	0.0422198	0.177097	ZNF675|ITCH|FKTN|MEN1|AKT1|PER1|CYLD|MARVELD3|ZMYND11|PAFAH1B1|NCOR1|TAOK3	http://amigo.geneontology.org/amigo/term/GO:0046329
translational elongation	Gene Ontology	GO:0006414	12	30	0.0422198	0.177097	ELOF1|EEF1A1|GFM2|EEF1B2|EFL1|GTPBP1|ELOC|GFM1|EEFSEC|HBS1L|EEF1D|EIF5A	http://amigo.geneontology.org/amigo/term/GO:0006414
cytoplasmic microtubule organization	Gene Ontology	GO:0031122	18	50	0.0437793	0.177097	CLIP4|CAMSAP2|CCDC88A|CCDC88B|DYNC1H1|KATNA1|KATNAL2|FIGNL1|CLIP2|CLIP1|TUBG2|HOOK2|VPS4B|IFT172|CIB1|TUBGCP2|DCTN1|RHOA	http://amigo.geneontology.org/amigo/term/GO:0031122
mitotic cytokinesis	Gene Ontology	GO:0000281	18	50	0.0437793	0.177097	USP8|NUSAP1|ECT2|RACGAP1|UNC119|ARL3|STAMBP|RTKN|KIF23|SON|PDCD6IP|CENPA|SEPTIN6|RHOC|MITD1|CUL7|LZTS2|RASA1	http://amigo.geneontology.org/amigo/term/GO:0000281
regulation of vesicle-mediated transport	Gene Ontology	GO:0060627	5	9	0.0441104	0.177097	RAB11A|NRP1|FES|PRKAA1|MBTPS1	http://amigo.geneontology.org/amigo/term/GO:0060627
manganese ion transmembrane transport	Gene Ontology	GO:0071421	5	9	0.0441104	0.177097	TMEM165|ATP2C1|SLC11A2|TRPM2|SLC11A1	http://amigo.geneontology.org/amigo/term/GO:0071421
protein retention in ER lumen	Gene Ontology	GO:0006621	5	9	0.0441104	0.177097	OS9|KDELR2|RER1|ANKRD13C|GPAA1	http://amigo.geneontology.org/amigo/term/GO:0006621
chromatin silencing at telomere	Gene Ontology	GO:0006348	5	9	0.0441104	0.177097	HAT1|SIRT2|DOT1L|EZH2|RIF1	http://amigo.geneontology.org/amigo/term/GO:0006348
viral budding	Gene Ontology	GO:0046755	5	9	0.0441104	0.177097	TSG101|MVB12A|NEDD4|PDCD6IP|LRSAM1	http://amigo.geneontology.org/amigo/term/GO:0046755
protein localization to cell junction	Gene Ontology	GO:1902414	5	9	0.0441104	0.177097	FERMT2|LAMTOR3|NECTIN1|MARVELD3|KIF3A	http://amigo.geneontology.org/amigo/term/GO:1902414
positive regulation of protein localization to early endosome	Gene Ontology	GO:1902966	5	9	0.0441104	0.177097	SORL1|MSN|MGAT3|VEGFA|RDX	http://amigo.geneontology.org/amigo/term/GO:1902966
positive regulation of synaptic vesicle endocytosis	Gene Ontology	GO:1900244	5	9	0.0441104	0.177097	AP2M1|DNM1|PPP3CC|SH3GL1|DNM1L	http://amigo.geneontology.org/amigo/term/GO:1900244
mitochondrial fragmentation involved in apoptotic process	Gene Ontology	GO:0043653	5	9	0.0441104	0.177097	DNM1L|CCAR2|FIS1|BAX|MFF	http://amigo.geneontology.org/amigo/term/GO:0043653
mitochondrial DNA replication	Gene Ontology	GO:0006264	5	9	0.0441104	0.177097	POLG|DNAJA3|MGME1|POLG2|PRIMPOL	http://amigo.geneontology.org/amigo/term/GO:0006264
replication fork protection	Gene Ontology	GO:0048478	5	9	0.0441104	0.177097	BLM|DONSON|FBH1|ZRANB3|TIPIN	http://amigo.geneontology.org/amigo/term/GO:0048478
ketone body biosynthetic process	Gene Ontology	GO:0046951	5	9	0.0441104	0.177097	AACS|HMGCL|SLC27A5|ACAT1|BDH1	http://amigo.geneontology.org/amigo/term/GO:0046951
box C/D snoRNP assembly	Gene Ontology	GO:0000492	5	9	0.0441104	0.177097	ZNHIT3|PIH1D1|RUVBL1|SNU13|TAF9	http://amigo.geneontology.org/amigo/term/GO:0000492
protein K6-linked ubiquitination	Gene Ontology	GO:0085020	5	9	0.0441104	0.177097	BRCA1|RNF6|UBE2S|UBE2T|UBE2D4	http://amigo.geneontology.org/amigo/term/GO:0085020
histone exchange	Gene Ontology	GO:0043486	5	9	0.0441104	0.177097	NASP|ANP32E|RNF8|ZNHIT1|DMAP1	http://amigo.geneontology.org/amigo/term/GO:0043486
viral RNA genome replication	Gene Ontology	GO:0039694	5	9	0.0441104	0.177097	EEA1|RAB29|PCBP2|PI4KA|CDC42	http://amigo.geneontology.org/amigo/term/GO:0039694
regulation of DNA damage checkpoint	Gene Ontology	GO:2000001	5	9	0.0441104	0.177097	CUL4A|RNASEH2B|FBXO4|RFWD3|WDR76	http://amigo.geneontology.org/amigo/term/GO:2000001
intestinal epithelial cell development	Gene Ontology	GO:0060576	5	9	0.0441104	0.177097	IL6ST|SRC|KLF5|YIPF6|YAP1	http://amigo.geneontology.org/amigo/term/GO:0060576
endothelial cell chemotaxis	Gene Ontology	GO:0035767	5	9	0.0441104	0.177097	HMGB1|NR4A1|VEGFA|NRP1|PLEKHG5	http://amigo.geneontology.org/amigo/term/GO:0035767
translational termination	Gene Ontology	GO:0006415	5	9	0.0441104	0.177097	APEH|MTRF1|ABCE1|MRPL58|C12orf65	http://amigo.geneontology.org/amigo/term/GO:0006415
V(D)J recombination	Gene Ontology	GO:0033151	5	9	0.0441104	0.177097	HMGB2|HMGB1|ATM|DCLRE1C|PRKDC	http://amigo.geneontology.org/amigo/term/GO:0033151
endoplasmic reticulum organization	Gene Ontology	GO:0007029	15	40	0.0442721	0.177367	TOR1AIP2|TMEM38B|CERT1|RTN4|TMCC1|ATL1|ATL2|SMPD4|VAPB|GAK|MIA3|RNF112|LMAN2L|BNIP1|SEC31A	http://amigo.geneontology.org/amigo/term/GO:0007029
posttranscriptional regulation of gene expression	Gene Ontology	GO:0010608	11	27	0.0444589	0.177367	RC3H1|PARP9|ZC3H7A|GCNT2|CDC37|PUM2|PER1|PUM1|FBXO4|MATR3|NPM1	http://amigo.geneontology.org/amigo/term/GO:0010608
regulation of defense response to virus by virus	Gene Ontology	GO:0050690	11	27	0.0444589	0.177367	AP2S1|RAC1|AP1M2|AP1G1|ARF1|AP1M1|AP2M1|B2M|AP1S2|AP2A2|AP2B1	http://amigo.geneontology.org/amigo/term/GO:0050690
sphingolipid metabolic process	Gene Ontology	GO:0006665	20	57	0.0453028	0.180353	KDSR|CERS4|CERS5|AGK|ASAH1|GBA|SERINC5|UGCG|TECR|TEX2|SPNS2|SPTLC2|SGMS2|SGMS1|SPTLC1|CERS2|GBA2|SERINC2|ALOX12B|B4GALT6	http://amigo.geneontology.org/amigo/term/GO:0006665
positive regulation of dendritic spine development	Gene Ontology	GO:0060999	10	24	0.0465495	0.183644	DLG5|EIF4G2|PSEN1|CPEB3|ARF1|MAPK6|FMR1|ZMYND8|LPAR1|SHANK2	http://amigo.geneontology.org/amigo/term/GO:0060999
regulation of focal adhesion assembly	Gene Ontology	GO:0051893	10	24	0.0465495	0.183644	PTK2|ACTG1|CLASP1|PEAK1|LIMCH1|MACF1|PTPRA|GPM6B|RHOA|WDPCP	http://amigo.geneontology.org/amigo/term/GO:0051893
cell projection assembly	Gene Ontology	GO:0030031	10	24	0.0465495	0.183644	PDGFA|RAC2|RAC1|QRICH2|VAV3|RHOH|GSN|CAPG|PARVG|CDC42	http://amigo.geneontology.org/amigo/term/GO:0030031
positive regulation of interferon-alpha production	Gene Ontology	GO:0032727	10	24	0.0465495	0.183644	IRF3|IFIH1|IRF7|TBK1|STAT1|HSPD1|HMGB1|IRF5|DDX3X|DHX36	http://amigo.geneontology.org/amigo/term/GO:0032727
regulation of exit from mitosis	Gene Ontology	GO:0007096	14	37	0.0473808	0.183644	SIRT2|PPP1R9B|ANAPC15|CDC23|UBE2C|ANAPC16|ANAPC11|ANAPC10|UBA52|UBB|UBC|UBE2S|ANAPC2|ANAPC5	http://amigo.geneontology.org/amigo/term/GO:0007096
phospholipid catabolic process	Gene Ontology	GO:0009395	9	21	0.0483378	0.183644	LIPG|JMJD7-PLA2G4B|ENPP2|NAPEPLD|ABHD12|PLCG2|PLCG1|PLA2G4C|ABHD6	http://amigo.geneontology.org/amigo/term/GO:0009395
RNA methylation	Gene Ontology	GO:0001510	9	21	0.0483378	0.183644	MRM2|NSUN2|HENMT1|NOP2|FTSJ3|NSUN6|METTL3|NSUN4|MEPCE	http://amigo.geneontology.org/amigo/term/GO:0001510
T cell proliferation	Gene Ontology	GO:0042098	9	21	0.0483378	0.183644	RASGRP1|CTPS1|CD151|NCSTN|RC3H1|MSN|FKBP1B|PTPRC|PPP3CB	http://amigo.geneontology.org/amigo/term/GO:0042098
endoplasmic reticulum mannose trimming	Gene Ontology	GO:1904380	9	21	0.0483378	0.183644	OS9|RNF185|DERL2|MAN1B1|UBA52|UBB|UBC|AMFR|UGGT1	http://amigo.geneontology.org/amigo/term/GO:1904380
positive regulation of translational initiation	Gene Ontology	GO:0045948	9	21	0.0483378	0.183644	DDX3X|CCL5|RPS6KB1|EIF2B5|KHDRBS1|RPS6KB2|YTHDF3|DHX29|CDC123	http://amigo.geneontology.org/amigo/term/GO:0045948
glutamine metabolic process	Gene Ontology	GO:0006541	9	21	0.0483378	0.183644	CTPS2|CTPS1|SIRT4|MECP2|ADSS1|GLS|CPS1|GLS2|CAD	http://amigo.geneontology.org/amigo/term/GO:0006541
DNA synthesis involved in DNA repair	Gene Ontology	GO:0000731	6	12	0.0484603	0.183644	RFC3|POLD1|POLE|POLD3|HROB|POLH	http://amigo.geneontology.org/amigo/term/GO:0000731
positive regulation of phagocytosis, engulfment	Gene Ontology	GO:0060100	6	12	0.0484603	0.183644	RAB31|ANO6|APPL2|C3|GATA2|ITGA2	http://amigo.geneontology.org/amigo/term/GO:0060100
negative regulation of neural precursor cell proliferation	Gene Ontology	GO:2000178	6	12	0.0484603	0.183644	SPINT2|ILK|APPL2|PAX6|KDM2B|GATA2	http://amigo.geneontology.org/amigo/term/GO:2000178
commissural neuron axon guidance	Gene Ontology	GO:0071679	6	12	0.0484603	0.183644	EPHB2|NFIB|ROBO3|VEGFA|DAG1|NRP1	http://amigo.geneontology.org/amigo/term/GO:0071679
positive regulation of vascular associated smooth muscle cell apoptotic process	Gene Ontology	GO:1905461	6	12	0.0484603	0.183644	SOD2|MFN2|STK4|ATF4|E2F3|PDCD4	http://amigo.geneontology.org/amigo/term/GO:1905461
fibroblast migration	Gene Ontology	GO:0010761	6	12	0.0484603	0.183644	PDLIM1|PIP5K1A|ILK|AKT1|ZFAND5|PML	http://amigo.geneontology.org/amigo/term/GO:0010761
positive regulation of viral entry into host cell	Gene Ontology	GO:0046598	6	12	0.0484603	0.183644	TRIM11|CD74|P4HB|TMPRSS4|BSG|TMPRSS2	http://amigo.geneontology.org/amigo/term/GO:0046598
cellular response to hydroxyurea	Gene Ontology	GO:0072711	6	12	0.0484603	0.183644	SPIDR|DDX11|BLM|RAD51|FMR1|ATRX	http://amigo.geneontology.org/amigo/term/GO:0072711
protein auto-ADP-ribosylation	Gene Ontology	GO:0070213	6	12	0.0484603	0.183644	TNKS|PARP16|PARP6|PARP10|PARP2|TNKS2	http://amigo.geneontology.org/amigo/term/GO:0070213
response to muramyl dipeptide	Gene Ontology	GO:0032495	6	12	0.0484603	0.183644	INAVA|NLRP1|IRF5|ERBIN|MAPK14|JAG1	http://amigo.geneontology.org/amigo/term/GO:0032495
actin filament depolymerization	Gene Ontology	GO:0030042	6	12	0.0484603	0.183644	TWF1|WDR1|MICAL3|CFL1|PPP1R9B|GSN	http://amigo.geneontology.org/amigo/term/GO:0030042
copper ion transport	Gene Ontology	GO:0006825	6	12	0.0484603	0.183644	SLC11A2|COX17|FKBP4|SLC31A2|CP|ATP7B	http://amigo.geneontology.org/amigo/term/GO:0006825
receptor catabolic process	Gene Ontology	GO:0032801	6	12	0.0484603	0.183644	BECN1|LGMN|NEDD4|CAPN1|MVB12A|SNX25	http://amigo.geneontology.org/amigo/term/GO:0032801
JNK cascade	Gene Ontology	GO:0007254	19	54	0.0488653	0.183766	GPS1|HACD3|IRAK1|MAPK8IP2|MYD88|TAB2|MAP3K12|MAP3K5|MAP3K10|UBA52|MAP3K13|IKBKG|UBB|UBC|UBE2V1|MAPK8|MAPK9|ROR2|IRAK4	http://amigo.geneontology.org/amigo/term/GO:0007254
nucleosome disassembly	Gene Ontology	GO:0006337	8	18	0.0495759	0.183766	SMARCC2|SUPT16H|ARID2|HMGA1|SMARCD2|SMARCD1|SMARCA4|SMARCE1	http://amigo.geneontology.org/amigo/term/GO:0006337
2-oxoglutarate metabolic process	Gene Ontology	GO:0006103	8	18	0.0495759	0.183766	OGDH|L2HGDH|GPT2|DLD|DLST|D2HGDH|KYAT3|PHYH	http://amigo.geneontology.org/amigo/term/GO:0006103
positive regulation of ruffle assembly	Gene Ontology	GO:1900029	7	15	0.0498529	0.183766	HRAS|DEF8|PLEKHM1|EPS8|NDEL1|EPS8L2|EPS8L3	http://amigo.geneontology.org/amigo/term/GO:1900029
negative regulation of intrinsic apoptotic signaling pathway in response to DNA damage by p53 class mediator	Gene Ontology	GO:1902166	7	15	0.0498529	0.183766	CD74|KDM1A|CD44|MUC1|TAF9|ZNF385A|ING2	http://amigo.geneontology.org/amigo/term/GO:1902166
positive regulation of mitochondrial translation	Gene Ontology	GO:0070131	7	15	0.0498529	0.183766	FASTKD3|RCC1L|MRPS27|RPUSD4|RPUSD3|CDK5RAP1|RMND1	http://amigo.geneontology.org/amigo/term/GO:0070131
phosphatidylethanolamine biosynthetic process	Gene Ontology	GO:0006646	7	15	0.0498529	0.183766	ETNK1|PISD|PCYT2|ETNK2|PHOSPHO1|CHKA|LPIN3	http://amigo.geneontology.org/amigo/term/GO:0006646
tRNA splicing, via endonucleolytic cleavage and ligation	Gene Ontology	GO:0006388	7	15	0.0498529	0.183766	TSEN34|TSEN15|RTRAF|TSEN2|TSEN54|TRPT1|ZBTB8OS	http://amigo.geneontology.org/amigo/term/GO:0006388
cellular response to thyroid hormone stimulus	Gene Ontology	GO:0097067	7	15	0.0498529	0.183766	CTSH|GAS2L1|CTSB|THRB|RDX|BRD8|CTSS	http://amigo.geneontology.org/amigo/term/GO:0097067
apical protein localization	Gene Ontology	GO:0045176	7	15	0.0498529	0.183766	DLG5|RDX|CELSR1|ARF4|SHROOM3|ATP8B1|NAPA	http://amigo.geneontology.org/amigo/term/GO:0045176
retrograde protein transport, ER to cytosol	Gene Ontology	GO:0030970	7	15	0.0498529	0.183766	OS9|HERPUD1|AUP1|HSP90B1|DERL2|UFD1|NPLOC4	http://amigo.geneontology.org/amigo/term/GO:0030970
positive regulation of neuron migration	Gene Ontology	GO:2001224	7	15	0.0498529	0.183766	MDK|ARHGEF2|DAB2IP|NSMF|NIPBL|FLNA|PLAA	http://amigo.geneontology.org/amigo/term/GO:2001224
microtubule anchoring	Gene Ontology	GO:0034453	7	15	0.0498529	0.183766	CLASP1|CEP43|BCCIP|DAG1|PEX14|CEP350|CEP20	http://amigo.geneontology.org/amigo/term/GO:0034453
negative regulation of endocytosis	Gene Ontology	GO:0045806	7	15	0.0498529	0.183766	SCAMP5|LRSAM1|ABCA7|LGALS3|MCTP1|PACSIN3|PACSIN2	http://amigo.geneontology.org/amigo/term/GO:0045806
tRNA export from nucleus	Gene Ontology	GO:0006409	13	34	0.0506521	0.185267	NUP50|NUP62|NUP133|NUP107|SEC13|NUP54|NUP93|NUP85|NUP37|NUP214|NUP98|NUP210|NUP205	http://amigo.geneontology.org/amigo/term/GO:0006409
positive regulation of telomerase activity	Gene Ontology	GO:0051973	13	34	0.0506521	0.185267	TNKS|NAF1|GRHL2|PNKP|PTGES3|ACD|POT1|TCP1|MAP3K4|PKIB|AURKB|HMBOX1|MAPKAPK5	http://amigo.geneontology.org/amigo/term/GO:0051973
response to testosterone	Gene Ontology	GO:0033574	13	34	0.0506521	0.185267	HSF1|NASP|GPI|GBA|MTAP|PSPH|NQO1|CFLAR|BAD|CDK4|SRD5A1|TSPO|CAD	http://amigo.geneontology.org/amigo/term/GO:0033574
protein localization to cilium	Gene Ontology	GO:0061512	13	34	0.0506521	0.185267	RAB11FIP3|ATP6V1D|IFT140|IFT20|DZIP1|ARL3|CSNK1D|ARF4|WDR35|TBC1D32|LRRC6|TTC26|IFT122	http://amigo.geneontology.org/amigo/term/GO:0061512
dephosphorylation	Gene Ontology	GO:0016311	56	188	0.0511643	0.186419	ACP2|ACP3|PPM1K|PTP4A3|G6PC3|DUSP28|PLPP2|DUSP22|NT5M|LPIN3|PPM1A|LHPP|THTPA|NT5C|NT5C3A|INPP4B|HDDC2|NT5C3B|PLPPR2|PTP4A1|PHOSPHO1|PTP4A2|MTMR6|NT5C2|CTDSPL|ENTPD6|EPM2A|MTMR14|PTPRA|NEDD8-MDP1|PNKP|PTPDC1|SSH3|SSH1|PTPN3|PTPN2|APTX|NT5DC2|PPM1B|PXYLP1|INPP5A|PTPRS|CTDNEP1|INPP5F|PSPH|PTPN12|PON3|CTDSP1|PTPRF|PTPRC|PTPRB|ATP1A1|PRUNE1|PPP3CB|PTPRK|PTPRH	http://amigo.geneontology.org/amigo/term/GO:0016311
regulation of cell population proliferation	Gene Ontology	GO:0042127	56	188	0.0511643	0.186419	TGFB1|TGFB3|BAG6|BIRC6|BIRC2|XIAP|EZH2|FOXM1|ARHGEF2|NDRG1|DUSP22|LAMA5|IL9R|STAT3|STAT1|TFAP2A|CCDC88A|MZB1|TFAP2E|JUP|CIB1|NF2|FANCA|IL4R|MYD88|TBX19|FANCL|PTK2|CHEK1|ANXA1|ERBB3|ESRRA|SHC1|TCFL5|PLAU|BID|PPARD|E2F4|TPD52L2|PLCD3|TNC|LTK|TSPO|CTNNA1|YAP1|PPP1R9B|RBFOX2|CNN2|PKD2|PIAS1|CDK4|CFDP1|PID1|HP1BP3|JAG1|FES	http://amigo.geneontology.org/amigo/term/GO:0042127
MAPK cascade	Gene Ontology	GO:0000165	87	305	0.0523373	0.190326	HSF1|BCL2L1|LYPLA1|MEN1|RASAL1|DLG1|CALM1|PIK3CB|MAP3K6|MAP3K4|MAP3K5|GOLGA7|ERBB2|ERBB3|SHC1|SHC2|CAMK2B|FGFR2|FGFR3|KRAS|PAK3|RASGRP1|EPGN|CCL5|HRAS|MAPKAPK5|MAPKAPK2|TGFA|ITPKB|MRAS|PTPN3|PBK|ICMT|MEF2A|LAMTOR3|SMAD1|MAPK14|CSF2RA|RAF1|PSMA2|PSMA3|PSMA1|MAPK6|PSMA7|PSMA4|PSMA5|PSMA6|MAPK8|MAPK9|SETX|MAPK7|MARK3|DAB2IP|ZFP36L1|FLT3LG|TAOK3|RASGRF1|MET|PSMB8|PSMB6|PSMB5|MAP4K1|PTK2|PSMD9|PSMD4|P…	http://amigo.geneontology.org/amigo/term/GO:0000165
mRNA 3'-end processing	Gene Ontology	GO:0031124	20	58	0.0538064	0.194827	SRSF5|SRSF7|SYMPK|ZC3H11A|RNPS1|DDX39B|SRSF2|SRRM1|U2AF2|SRSF9|CPSF2|U2AF1L4|RPRD1B|CHTOP|THOC2|CPSF7|FIP1L1|CPSF3|PAPOLA|THOC5	http://amigo.geneontology.org/amigo/term/GO:0031124
actomyosin structure organization	Gene Ontology	GO:0031032	12	31	0.0540667	0.194827	EPB41L1|EPB41L2|MYH14|CNN2|LIMCH1|EPB41|MYO18A|CDC42BPG|CDC42BPA|FRMD6|TRPM7|ALKBH4	http://amigo.geneontology.org/amigo/term/GO:0031032
cristae formation	Gene Ontology	GO:0042407	12	31	0.0540667	0.194827	ATP5PO|CHCHD6|SPG7|APOO|ATP5PF|ATP5F1B|ATP5F1C|ATP5MC1|APOOL|ATP5MG|ATP5MF|IMMT	http://amigo.geneontology.org/amigo/term/GO:0042407
positive regulation of protein targeting to membrane	Gene Ontology	GO:0090314	12	31	0.0540667	0.194827	ERBB2|TCAF1|C2CD5|MFF|HRAS|FIS1|MYO1C|AKT2|CIB1|HPCA|MIEF2|PAK1	http://amigo.geneontology.org/amigo/term/GO:0090314
positive regulation of protein binding	Gene Ontology	GO:0032092	24	72	0.05409	0.194827	ADD1|MEN1|EPB41|B2M|CAPRIN2|ARHGEF7|PSEN1|TIAM1|MARK3|RAMP2|SPPL3|AKTIP|STK3|STK4|EP300|LRP1|TAF1|APP|AMFR|TCF7L2|CTHRC1|FLOT1|STING1|RALB	http://amigo.geneontology.org/amigo/term/GO:0032092
regulation of neurogenesis	Gene Ontology	GO:0050767	15	41	0.0545751	0.19593	HMGB2|ARNTL|CHD7|HOXB3|DOCK7|YTHDF2|PAX6|NF2|PRUNE1|HES2|YAP1|EZH2|JADE2|HES6|HEY1	http://amigo.geneontology.org/amigo/term/GO:0050767
aging	Gene Ontology	GO:0007568	55	185	0.0546034	0.19593	TGFB1|RPN2|TGFB3|PPP1R9B|ERCC2|EIF2B5|GSS|GLRX2|NQO1|POLG|AKT1|HTRA2|SERPING1|FBXO4|POLB|SCAP|BECN1|ASS1|CANX|GSN|DCN|STAT3|CIITA|SOD1|GJB6|OGG1|AURKB|SLC12A2|IRAK1|DNMBP|SIN3A|SIRT3|LONP1|SOD2|DLD|ATP8A2|NUDT1|CTSC|NAPEPLD|AMFR|ALDH3A1|DAG1|ATP2B1|TSPO|CTNNA1|CASP7|LRP1|CASP2|LITAF|C1QA|TYMS|SREBF1|MBD1|GPX4|SERPINF1	http://amigo.geneontology.org/amigo/term/GO:0007568
nucleocytoplasmic transport	Gene Ontology	GO:0006913	11	28	0.0575882	0.203931	XPO1|NUP62|NUP98|RSRC1|NUP54|NUP93|NUP85|UPF3A|NPM1|NUP205|EIF5A	http://amigo.geneontology.org/amigo/term/GO:0006913
response to cadmium ion	Gene Ontology	GO:0046686	11	28	0.0575882	0.203931	GSS|SOD2|GPI|NUDT1|SPARC|SORD|CDK1|B2M|DTYMK|ALAD|MAPK9	http://amigo.geneontology.org/amigo/term/GO:0046686
positive regulation of release of cytochrome c from mitochondria	Gene Ontology	GO:0090200	11	28	0.0575882	0.203931	PLA2G6|BCL2L11|FAM162A|MFF|PLAUR|BID|BAX|WDR35|BAD|DNM1L|CIDEB	http://amigo.geneontology.org/amigo/term/GO:0090200
aggrephagy	Gene Ontology	GO:0035973	11	28	0.0575882	0.203931	SQSTM1|DYNC1H1|DYNLL1|ARL13B|DYNC1I2|IFT88|UBA52|PCNT|UBB|UBC|UBE2V1	http://amigo.geneontology.org/amigo/term/GO:0035973
regulation of I-kappaB kinase/NF-kappaB signaling	Gene Ontology	GO:0043122	11	28	0.0575882	0.203931	SQSTM1|TRAF2|OPTN|HSPB1|CPNE1|DAB2IP|ZFAND6|CARD8|CAPN3|IKBKG|TRAF3	http://amigo.geneontology.org/amigo/term/GO:0043122
positive regulation of microtubule polymerization	Gene Ontology	GO:0031116	11	28	0.0575882	0.203931	DRG1|CLASP1|RAC1|ARL3|NUMA1|ARL2-SNX15|MET|CLIP1|FES|DCTN1|PAK1	http://amigo.geneontology.org/amigo/term/GO:0031116
mismatch repair	Gene Ontology	GO:0006298	11	28	0.0575882	0.203931	MSH2|MSH3|TDG|MLH1|MUTYH|POLD1|POLD2|POLD3|MSH6|PMS1|LIG1	http://amigo.geneontology.org/amigo/term/GO:0006298
protein kinase B signaling	Gene Ontology	GO:0043491	14	38	0.0587312	0.206433	ZFP36L1|SIRT2|THEM4|ADTRP|CCL5|SETX|CD40|ILK|PIK3C2B|AKT2|AKT1|LOX|RPS6KB2|TSC2	http://amigo.geneontology.org/amigo/term/GO:0043491
germ cell development	Gene Ontology	GO:0007281	14	38	0.0587312	0.206433	BCL2L1|ZFX|FBXW11|DZIP1|MSH2|DEAF1|BAX|AKT1|EHMT2|FANCC|CELF1|TIAL1|MOV10L1|PAFAH1B1	http://amigo.geneontology.org/amigo/term/GO:0007281
negative regulation of extrinsic apoptotic signaling pathway via death domain receptors	Gene Ontology	GO:1902042	14	38	0.0587312	0.206433	BCL2L1|BRCA1|TRAF2|DDX3X|HMGB2|ARHGEF2|TRADD|CFLAR|CASP8|FAS|FAIM|RNF34|RAF1|TMBIM1	http://amigo.geneontology.org/amigo/term/GO:1902042
synaptic vesicle endocytosis	Gene Ontology	GO:0048488	14	38	0.0587312	0.206433	SCRIB|NLGN2|ACTG1|OPHN1|FCHO2|AP2M1|SNCG|DNM1|STON1|SYNJ2|DNM1L|DENND1A|KIAA1109|CANX	http://amigo.geneontology.org/amigo/term/GO:0048488
protein import into nucleus	Gene Ontology	GO:0006606	28	87	0.0604034	0.211916	IPO11|NUP133|NUP85|TMCO6|AKT1|TSC2|RANBP17|TNPO2|NUP62|NUP98|EIF4ENIF1|NUP214|KPNB1|NUP107|SEC13|SNUPN|NUP93|PML|APPL2|RPAIN|STAT3|NUP50|E2F3|MBTPS1|KPNA7|KPNA2|IPO9|IPO5	http://amigo.geneontology.org/amigo/term/GO:0006606
gamete generation	Gene Ontology	GO:0007276	10	25	0.0611517	0.212961	DDX3X|CTDNEP1|ZNF148|SMAD1|YTHDF2|FANCC|DMC1|FANCL|SPIN1|MCM9	http://amigo.geneontology.org/amigo/term/GO:0007276
programmed cell death	Gene Ontology	GO:0012501	10	25	0.0611517	0.212961	CASP4|GSDMB|GSDMD|RNF130|CAPN3|MLKL|DNM1L|TRPM7|HTRA2|PKM	http://amigo.geneontology.org/amigo/term/GO:0012501
response to muscle activity	Gene Ontology	GO:0014850	10	25	0.0611517	0.212961	FNDC5|ITGA2|SRD5A1|METRNL|FIS1|CAPN3|ADSS1|TNS2|ADSL|ATP5PF	http://amigo.geneontology.org/amigo/term/GO:0014850
RNA splicing, via transesterification reactions	Gene Ontology	GO:0000375	10	25	0.0611517	0.212961	DDX23|SRRM1|SCAF11|GEMIN2|KHSRP|SF3B3|SMNDC1|SRSF10|TXNL4A|TRA2B	http://amigo.geneontology.org/amigo/term/GO:0000375
receptor internalization	Gene Ontology	GO:0031623	16	45	0.0614699	0.213676	ITGB1|SNX1|LRP1|RAB31|CD81|MX2|MX1|NEDD4|LDLRAP1|AP2M1|DNM1|DNM2|ACHE|RAMP2|CD9|PICALM	http://amigo.geneontology.org/amigo/term/GO:0031623
endocytic recycling	Gene Ontology	GO:0032456	18	52	0.0628853	0.217795	SNX17|RAB11FIP3|VPS29|VPS26C|ENTR1|EIPR1|VPS39|MICALL2|SNX3|DENND1A|MICALL1|GGA3|SNF8|VPS50|VPS53|VPS51|SNX31|KIAA1109	http://amigo.geneontology.org/amigo/term/GO:0032456
negative regulation of I-kappaB kinase/NF-kappaB signaling	Gene Ontology	GO:0043124	18	52	0.0628853	0.217795	HDAC1|DNAJA3|TNIP1|OPTN|TANK|PPM1B|STAT1|DAB2IP|ASH1L|CASP8|TNIP3|PER1|RHOH|ZMYND11|RHOA|CARD8|CACTIN|PPM1A	http://amigo.geneontology.org/amigo/term/GO:0043124
lamellipodium assembly	Gene Ontology	GO:0030032	13	35	0.0631901	0.21845	ITGB1|ARFIP2|GOLPH3|CCDC88A|RAC1|ARHGEF7|ARHGEF4|SH2B1|NUP85|ABLIM1|ABLIM2|VAV3|NCK1	http://amigo.geneontology.org/amigo/term/GO:0030032
activation of cysteine-type endopeptidase activity involved in apoptotic process	Gene Ontology	GO:0006919	29	91	0.0636598	0.219673	ATP2A3|BAX|BAD|SLC11A2|ANP32B|CRADD|NLRP1|BCL2L10|BCL2L13|CFLAR|FAS|BID|TRADD|HSPD1|CARD8|PML|CTSH|TRAF2|CDKN2A|BEX3|SENP1|BCL2L11|RACK1|DNAJA3|F3|CASP2|FAM162A|MTCH1|CASP8	http://amigo.geneontology.org/amigo/term/GO:0006919
regulation of cell size	Gene Ontology	GO:0008361	9	22	0.0646455	0.21968	IL7R|E2F4|RARG|RAC1|VAV3|RDX|MSN|LAMTOR4|LARS1	http://amigo.geneontology.org/amigo/term/GO:0008361
protein import into peroxisome membrane	Gene Ontology	GO:0045046	9	22	0.0646455	0.21968	PEX2|PEX26|ALDH3A2|FIS1|ACBD5|PXMP2|PEX14|PEX13|PEX16	http://amigo.geneontology.org/amigo/term/GO:0045046
regulation of innate immune response	Gene Ontology	GO:0045088	9	22	0.0646455	0.21968	IRF1|SAMHD1|LRP8|XIAP|CASP8|BIRC2|APPL2|RNF135|N4BP1	http://amigo.geneontology.org/amigo/term/GO:0045088
sister chromatid cohesion	Gene Ontology	GO:0007062	9	22	0.0646455	0.21968	SMC1B|DDX11|ESCO2|HDAC8|KIF22|REC8|MRE11|RAD51C|FBXW7	http://amigo.geneontology.org/amigo/term/GO:0007062
cell adhesion mediated by integrin	Gene Ontology	GO:0033627	9	22	0.0646455	0.21968	ITGB1|ITGB5|ITGB6|ITGB8|ITGA2|ADAM9|ITGA11|ADAM17|COL16A1	http://amigo.geneontology.org/amigo/term/GO:0033627
mRNA splice site selection	Gene Ontology	GO:0006376	9	22	0.0646455	0.21968	SRSF5|SETX|SRSF9|CELF1|RBMXL1|NOL3|SRSF10|LUC7L|LUC7L3	http://amigo.geneontology.org/amigo/term/GO:0006376
response to hypoxia	Gene Ontology	GO:0001666	52	176	0.0663523	0.21968	SCFD1|TGFB1|TGFB3|ALAD|HIF3A|ITGA2|ALDH3A1|BIRC2|HSP90B1|BAD|LONP1|ADAM17|SCAP|ADSL|RAF1|CFLAR|PGF|SLC11A2|TM9SF4|ATM|PLOD1|MTHFR|HSPD1|USF1|PML|LDHA|ERCC3|SOD2|PDLIM1|EPAS1|NR4A2|MECP2|PLAU|AGER|TXN2|VEGFA|PRKAA1|VEGFB|RHOA|EP300|ERCC2|NOL3|EGLN2|ANG|BECN1|ARNT|CIAO3|HMOX2|AHCY|PAK1|PPARA|RAMP2	http://amigo.geneontology.org/amigo/term/GO:0001666
regulation of cytokinesis	Gene Ontology	GO:0032465	15	42	0.0664128	0.21968	BCL2L1|RAB11FIP3|ENTR1|BECN1|CALM3|AHCTF1|BIRC6|CALM1|PRPF40A|RAB11A|KIF13A|AURKA|MYO19|AURKB|PRC1	http://amigo.geneontology.org/amigo/term/GO:0032465
mitochondrion organization	Gene Ontology	GO:0007005	30	95	0.0668228	0.21968	DNAJA3|POLG2|CLUH|RHOT1|RHOT2|HTRA2|TMEM11|BCS1L|SPG7|FANCG|AFG1L|PPRC1|MTX2|EPAS1|VPS13C|SIRT3|EPM2A|LONP1|ESRRA|SIRT4|HMGCL|CAMKMT|HCFC1|RAB29|STOML2|ATP5F1B|MSTO1|MIEF2|PHB|DNM1L	http://amigo.geneontology.org/amigo/term/GO:0007005
actin filament organization	Gene Ontology	GO:0007015	42	139	0.0674307	0.21968	TMOD4|TMOD3|TMSB4X|MYO1E|MYO1D|MYO1C|SHROOM3|MPRIP|SHROOM1|FSCN2|SORBS2|BIN3|DLG1|ARF1|TPM4|ARHGEF2|TPM1|CTNNA1|ARHGAP25|TRPV4|PPP1R9B|ZBED3|RAC2|DIAPH1|RAC1|RHOH|RHOBTB3|ALDOA|RHOA|RHOF|ACTN1|NCK1|TRIOBP|RHOC|ARHGAP17|TMSB15B|MYO19|MYO5C|MYO5B|MYO15A|ACTR3|CDC42	http://amigo.geneontology.org/amigo/term/GO:0007015
cholesterol metabolic process	Gene Ontology	GO:0008203	33	106	0.0676944	0.21968	PCSK9|TM7SF2|GBA|IDI1|PRKAA1|OSBPL1A|APOC1|FDXR|SCAP|NFE2L1|NPC2|GBA2|FDFT1|APOL1|APP|LIPE|HDLBP|LEPR|CES1|LDLR|MVD|MVK|FDPS|MBTPS1|LIMA1|PIP4P1|LRP5|PPARD|SREBF2|SREBF1|EBP|STARD3|LDLRAP1	http://amigo.geneontology.org/amigo/term/GO:0008203
lipid metabolic process	Gene Ontology	GO:0006629	164	607	0.0678149	0.21968	ABHD6|DHDDS|ACADVL|TM7SF2|PRKAG1|IDI1|LYPLA2|PCCA|GPAT2|PCSK9|APOC1|FDXR|CERS4|CERS5|CERS2|DHRS9|CYP4F12|PAFAH1B1|NFE2L1|PLA2G6|SPTLC2|SPTLC1|MTMR6|BRCA1|OSBPL10|LIPE|NAAA|LIPG|HMGCL|LIPH|PCYT2|ENPP2|ACOT8|ABHD3|EHHADH|IP6K2|PAFAH1B3|ABHD5|PCYT1A|FDPS|MBTPS1|PTGES3|HSD17B4|IAH1|MID1IP1|ACSL3|STARD3|HSD17B12|UGCG|HSD17B11|ACAT1|CYB5R2|GBA|SERINC5|HSPG2|CPT1C|MGST2|MGST3|HTD2|PGS1|PITPNA|CHKA|THEM4…	http://amigo.geneontology.org/amigo/term/GO:0006629
retinoic acid receptor signaling pathway	Gene Ontology	GO:0048384	8	19	0.0678766	0.21968	RARB|RARG|ACTN4|SNW1|CREM|PML|NR1H2|SP100	http://amigo.geneontology.org/amigo/term/GO:0048384
mitochondrial ATP synthesis coupled proton transport	Gene Ontology	GO:0042776	8	19	0.0678766	0.21968	ATP5PO|ATP5PF|STOML2|ATP5F1B|ATP5F1C|ATP5MC1|ATP5MG|ATP5MF	http://amigo.geneontology.org/amigo/term/GO:0042776
positive regulation of proteasomal protein catabolic process	Gene Ontology	GO:1901800	8	19	0.0678766	0.21968	DAB2IP|OSBPL7|DDRGK1|FMR1|PSMC3|PSMC5|PSMC6|FBXW7	http://amigo.geneontology.org/amigo/term/GO:1901800
nuclear-transcribed mRNA catabolic process	Gene Ontology	GO:0000956	8	19	0.0678766	0.21968	DXO|LSM4|NBAS|LSM7|RC3H1|DDX5|EXOSC9|DHX34	http://amigo.geneontology.org/amigo/term/GO:0000956
cortical cytoskeleton organization	Gene Ontology	GO:0030865	8	19	0.0678766	0.21968	RAC2|WDR1|RAC1|RHOH|RHOBTB3|RHOC|RHOA|RHOF	http://amigo.geneontology.org/amigo/term/GO:0030865
blastocyst formation	Gene Ontology	GO:0001825	8	19	0.0678766	0.21968	PNLDC1|RTN4|MFN2|CCNB1IP1|RPL7L1|SUPT6H|FURIN|TEAD4	http://amigo.geneontology.org/amigo/term/GO:0001825
protein methylation	Gene Ontology	GO:0006479	12	32	0.0679599	0.21968	LCMT1|CAMKMT|VCPKMT|ETFBKMT|PRMT2|PRMT1|PRMT7|PRMT5|METTL21A|SNRPB|HEMK1|SETD7	http://amigo.geneontology.org/amigo/term/GO:0006479
positive regulation of phosphorylation	Gene Ontology	GO:0042327	12	32	0.0679599	0.21968	ANG|APP|CCL5|PTGES3|PSEN1|ILK|ITGA6|BTBD10|VEGFA|GLMN|KCTD20|NRP1	http://amigo.geneontology.org/amigo/term/GO:0042327
microtubule bundle formation	Gene Ontology	GO:0001578	12	32	0.0679599	0.21968	ZNF207|CCDC66|GAS2L1|CLASP1|NUMA1|CCSER2|MAP2|CLIP1|FES|NAV1|TRIM46|PRC1	http://amigo.geneontology.org/amigo/term/GO:0001578
Golgi organization	Gene Ontology	GO:0007030	36	117	0.0680016	0.21968	ARL1|GORASP1|HUWE1|RAB2A|TANGO2|NPLOC4|BCAS3|OPTN|TMED3|ARHGEF7|GOLPH3|ATP8B1|DYM|CSNK1D|GAK|NSFL1C|UBXN2A|TRAPPC12|TRAPPC11|CUL7|LMAN2L|SURF4|CLASP1|COG4|ARFGEF1|KIFC3|TJAP1|MYO18A|RAB29|ATL2|GOLGA8O|HTT|STX17|VPS51|CDC42|GOLGA8B	http://amigo.geneontology.org/amigo/term/GO:0007030
proton transmembrane transport	Gene Ontology	GO:1902600	36	117	0.0680016	0.21968	SLC4A11|ATP6V1D|ATP6V1A|COX5A|ATP2A3|TMCO3|SLC2A10|ATP5MC1|COX6B1|ATP2C1|SLC25A14|SLC11A2|ATP6AP1|ATP5MF|ATP6V0D1|COX6C|ATP6V0B|COX15|ATP6V1G1|SLC25A3|SLC25A5|SLC9A7|SLC25A27|ATP6V1C2|COX7A2|ATP5PO|SLC2A9|SLC17A5|ATP6V1E1|ATP5F1B|ATP6V1E2|ATP1A1|ATP6V0E1|SLC9B2|COX7B|COX7C	http://amigo.geneontology.org/amigo/term/GO:1902600
protein homotetramerization	Gene Ontology	GO:0051289	19	56	0.0685974	0.21968	KCNJ12|ACOT13|SOD2|CRYZ|ACACB|CBR4|TK1|B2M|CBY1|UPB1|APPL2|TRPM2|PKD2|ALDOA|SAMHD1|GLS|SHMT2|SHMT1|ALDH1A3	http://amigo.geneontology.org/amigo/term/GO:0051289
ribosome biogenesis	Gene Ontology	GO:0042254	31	99	0.0698932	0.21968	MRPL36|NOP2|DDX31|DCAF13|KRR1|DHX30|ERAL1|XPO1|EFL1|DROSHA|NOP58|TSR3|NOP56|MTG2|FTSJ3|BUD23|MRPL10|GTPBP10|RPLP0|DDX3X|SDAD1|UTP14A|SNU13|PRKDC|GTF3A|NAF1|RBIS|NSUN4|CUL4A|AATF|RSL24D1	http://amigo.geneontology.org/amigo/term/GO:0042254
response to oxidative stress	Gene Ontology	GO:0006979	40	132	0.0700958	0.21968	ERCC8|GSS|SELENOP|ALAD|LCN2|DUOX1|ERCC2|ERCC3|MSRB2|AKT1|MICB|OGG1|PDLIM1|NCOA7|PSEN1|PNKP|STK25|SLC23A2|MAPK8|TRPM2|PRDX4|SOD2|LIAS|SOD1|NUDT1|ALS2|ETFDH|ATRN|TXN2|NQO1|EPAS1|APP|RBPMS|HMOX2|NDUFB4|NDUFS2|GPX2|GPX4|GPX8|PSMB5	http://amigo.geneontology.org/amigo/term/GO:0006979
cellular copper ion homeostasis	Gene Ontology	GO:0006878	7	16	0.0705054	0.21968	MT2A|APP|ANKRD9|SLC31A2|SCO2|ARF1|ATP7B	http://amigo.geneontology.org/amigo/term/GO:0006878
stress fiber assembly	Gene Ontology	GO:0043149	7	16	0.0705054	0.21968	SRC|ELN|PDLIM1|SORBS1|ITGB5|RHOA|ZYX	http://amigo.geneontology.org/amigo/term/GO:0043149
regulation of autophagy of mitochondrion	Gene Ontology	GO:1903146	7	16	0.0705054	0.21968	ATP13A2|SREBF2|SREBF1|DNM1L|CSNK2A2|HTRA2|FBXW7	http://amigo.geneontology.org/amigo/term/GO:1903146
regulation of signaling receptor activity	Gene Ontology	GO:0010469	7	16	0.0705054	0.21968	PCSK9|ANKRD13C|PRKCD|PLAU|MUC4|PDE4D|MAPK8IP2	http://amigo.geneontology.org/amigo/term/GO:0010469
astrocyte activation	Gene Ontology	GO:0048143	7	16	0.0705054	0.21968	ADORA2A|BACE2|PSEN1|AGER|C1QA|IFNGR1|APP	http://amigo.geneontology.org/amigo/term/GO:0048143
cellular protein catabolic process	Gene Ontology	GO:0044257	7	16	0.0705054	0.21968	SIAH2|PPT1|DAB2IP|DENND3|UBE2G2|CHEK2|HTRA2	http://amigo.geneontology.org/amigo/term/GO:0044257
mitochondrial fusion	Gene Ontology	GO:0008053	7	16	0.0705054	0.21968	MIGA2|MIGA1|SPG7|BAX|MFN2|FIS1|MFF	http://amigo.geneontology.org/amigo/term/GO:0008053
UTP biosynthetic process	Gene Ontology	GO:0006228	5	10	0.0708786	0.21968	NME4|NME1-NME2|NME6|NME2|CAD	http://amigo.geneontology.org/amigo/term/GO:0006228
positive regulation of cellular component movement	Gene Ontology	GO:0051272	5	10	0.0708786	0.21968	RPS19|ACTN4|VEGFA|PDPN|ADAM17	http://amigo.geneontology.org/amigo/term/GO:0051272
negative regulation of cholesterol storage	Gene Ontology	GO:0010887	5	10	0.0708786	0.21968	CES1|TTC39B|PPARD|NR1H2|PPARA	http://amigo.geneontology.org/amigo/term/GO:0010887
regulation of gastrulation	Gene Ontology	GO:0010470	5	10	0.0708786	0.21968	POGLUT1|DAG1|TGIF2|CLASP1|PHLDB1	http://amigo.geneontology.org/amigo/term/GO:0010470
DNA-templated transcription, termination	Gene Ontology	GO:0006353	5	10	0.0708786	0.21968	SMN2|SETX|SMN1|TTF2|PRMT5	http://amigo.geneontology.org/amigo/term/GO:0006353
regulation of mast cell degranulation	Gene Ontology	GO:0043304	5	10	0.0708786	0.21968	C12orf4|RAC2|UNC13D|FER|FES	http://amigo.geneontology.org/amigo/term/GO:0043304
tubulin complex assembly	Gene Ontology	GO:0007021	5	10	0.0708786	0.21968	TBCD|TBCEL|TBCE|TCP1|TBCA	http://amigo.geneontology.org/amigo/term/GO:0007021
response to caffeine	Gene Ontology	GO:0031000	5	10	0.0708786	0.21968	HDAC1|ADORA2A|HDAC2|PRKAA1|CAD	http://amigo.geneontology.org/amigo/term/GO:0031000
microtubule anchoring at centrosome	Gene Ontology	GO:0034454	5	10	0.0708786	0.21968	CCDC120|NINL|DCTN1|CCDC68|KIF3A	http://amigo.geneontology.org/amigo/term/GO:0034454
regulation of cytokine production involved in inflammatory response	Gene Ontology	GO:1900015	5	10	0.0708786	0.21968	MAPK14|PER1|ALOX5|BAP1|PLD3	http://amigo.geneontology.org/amigo/term/GO:1900015
protein localization to endosome	Gene Ontology	GO:0036010	5	10	0.0708786	0.21968	TMEM30A|MICALL1|WASHC2A|TOLLIP|PACSIN2	http://amigo.geneontology.org/amigo/term/GO:0036010
regulation of centriole replication	Gene Ontology	GO:0046599	5	10	0.0708786	0.21968	CEP295|NPM1|ALMS1|CENPJ|STIL	http://amigo.geneontology.org/amigo/term/GO:0046599
response to interferon-beta	Gene Ontology	GO:0035456	5	10	0.0708786	0.21968	BST2|XAF1|PLSCR1|STAT1|IKBKE	http://amigo.geneontology.org/amigo/term/GO:0035456
regulation of lamellipodium assembly	Gene Ontology	GO:0010591	5	10	0.0708786	0.21968	TWF1|RAC1|FER|BIN3|CDC42	http://amigo.geneontology.org/amigo/term/GO:0010591
glycosylation	Gene Ontology	GO:0070085	5	10	0.0708786	0.21968	B4GALT1|NANS|B4GALT2|B4GALT3|B4GALT6	http://amigo.geneontology.org/amigo/term/GO:0070085
protein depalmitoylation	Gene Ontology	GO:0002084	5	10	0.0708786	0.21968	LYPLA1|LYPLA2|ABHD10|ABHD12|PPT1	http://amigo.geneontology.org/amigo/term/GO:0002084
GMP metabolic process	Gene Ontology	GO:0046037	5	10	0.0708786	0.21968	DLG1|GMPR2|CARD11|GUK1|CASK	http://amigo.geneontology.org/amigo/term/GO:0046037
RNA transport	Gene Ontology	GO:0050658	5	10	0.0708786	0.21968	ATXN2|SIDT1|HNRNPA2B1|RTRAF|CKAP5	http://amigo.geneontology.org/amigo/term/GO:0050658
modulation of age-related behavioral decline	Gene Ontology	GO:0090647	5	10	0.0708786	0.21968	APP|B2M|PSEN1|AGER|PICALM	http://amigo.geneontology.org/amigo/term/GO:0090647
positive regulation of protein metabolic process	Gene Ontology	GO:0051247	5	10	0.0708786	0.21968	APP|MAPK7|MAPK8|MAP2K5|GBA	http://amigo.geneontology.org/amigo/term/GO:0051247
peptidyl-lysine monomethylation	Gene Ontology	GO:0018026	5	10	0.0708786	0.21968	SETD4|KMT5A|SETD7|SMYD2|SETD6	http://amigo.geneontology.org/amigo/term/GO:0018026
regulation of epithelial to mesenchymal transition	Gene Ontology	GO:0010717	6	13	0.0719101	0.21968	CLASP1|MCRIP1|TIAM1|DAG1|PHLDB1|POFUT2	http://amigo.geneontology.org/amigo/term/GO:0010717
intraciliary retrograde transport	Gene Ontology	GO:0035721	6	13	0.0719101	0.21968	IFT140|WDR35|CILK1|WDR19|DYNC2LI1|IFT122	http://amigo.geneontology.org/amigo/term/GO:0035721
regulation of interferon-gamma-mediated signaling pathway	Gene Ontology	GO:0060334	6	13	0.0719101	0.21968	STAT1|SUMO1|CDC37|PIAS1|IFNGR1|PTPN2	http://amigo.geneontology.org/amigo/term/GO:0060334
positive regulation of protein sumoylation	Gene Ontology	GO:0033235	6	13	0.0719101	0.21968	CDKN2A|RWDD3|TOLLIP|ARNT|SAE1|PIAS1	http://amigo.geneontology.org/amigo/term/GO:0033235
seminiferous tubule development	Gene Ontology	GO:0072520	6	13	0.0719101	0.21968	UBB|REC8|ADGRG1|ATRX|BRIP1|ING2	http://amigo.geneontology.org/amigo/term/GO:0072520
morphogenesis of embryonic epithelium	Gene Ontology	GO:0016331	6	13	0.0719101	0.21968	LAMA5|GRSF1|KDF1|SCRIB|TBX18|FGFR2	http://amigo.geneontology.org/amigo/term/GO:0016331
DNA strand elongation involved in DNA replication	Gene Ontology	GO:0006271	6	13	0.0719101	0.21968	GINS1|RFC4|RFC3|POLD2|MCM4|POLD3	http://amigo.geneontology.org/amigo/term/GO:0006271
rRNA transcription	Gene Ontology	GO:0009303	6	13	0.0719101	0.21968	ANG|GTF3A|POLR1B|BRF1|SPIN1|NPM3	http://amigo.geneontology.org/amigo/term/GO:0009303
lipid translocation	Gene Ontology	GO:0034204	6	13	0.0719101	0.21968	ATP8A2|ATP10B|ATP8A1|ATP8B1|ABCA3|ATP9B	http://amigo.geneontology.org/amigo/term/GO:0034204
protein neddylation	Gene Ontology	GO:0045116	6	13	0.0719101	0.21968	NEDD8|UBE2F|UBA3|RNF7|NAE1|DCUN1D5	http://amigo.geneontology.org/amigo/term/GO:0045116
amyloid-beta metabolic process	Gene Ontology	GO:0050435	6	13	0.0719101	0.21968	BACE2|BECN1|PSEN1|NCSTN|MGAT3|APEH	http://amigo.geneontology.org/amigo/term/GO:0050435
negative regulation of microtubule polymerization	Gene Ontology	GO:0031115	6	13	0.0719101	0.21968	FKBP4|EML2|TBCD|MAP2|DYRK1A|CDH5	http://amigo.geneontology.org/amigo/term/GO:0031115
protein localization to chromatin	Gene Ontology	GO:0071168	6	13	0.0719101	0.21968	ESCO2|MSH2|EZH2|MRNIP|MCM9|MCM8	http://amigo.geneontology.org/amigo/term/GO:0071168
membrane protein proteolysis	Gene Ontology	GO:0033619	6	13	0.0719101	0.21968	CTSH|CLPP|PARL|SPPL3|RHBDD1|HM13	http://amigo.geneontology.org/amigo/term/GO:0033619
positive regulation of type I interferon-mediated signaling pathway	Gene Ontology	GO:0060340	6	13	0.0719101	0.21968	IRF3|UBE2K|IRF7|TBK1|IKBKE|NLRC5	http://amigo.geneontology.org/amigo/term/GO:0060340
phosphatidylinositol-3-phosphate biosynthetic process	Gene Ontology	GO:0036092	6	13	0.0719101	0.21968	PIK3CB|ATM|PIK3CD|INPP4B|PIK3C2B|FIG4	http://amigo.geneontology.org/amigo/term/GO:0036092
glutamine family amino acid metabolic process	Gene Ontology	GO:0009064	6	13	0.0719101	0.21968	OAT|RIMKLB|KYAT1|PYCR1|GLS|GLS2	http://amigo.geneontology.org/amigo/term/GO:0009064
negative regulation of NF-kappaB transcription factor activity	Gene Ontology	GO:0032088	29	92	0.0720523	0.21976	FOXP3|ITCH|TMSB4X|TRIM37|SIVA1|TRAF3|MAP2K5|NLRC5|CACTIN|TMIGD3|CARD8|NFKBIL1|CYLD|IRAK1|CDKN2A|ANXA4|PRMT2|OTULIN|DAB2IP|SETD6|DNAJA3|ZNF675|RWDD3|ERBIN|LRRC14|NWD1|PARP10|BRMS1|RBCK1	http://amigo.geneontology.org/amigo/term/GO:0032088
oxidative phosphorylation	Gene Ontology	GO:0006119	11	29	0.0730401	0.2217	COX5A|COX6B2|COX7B|MSH2|UQCRB|ATP5F1C|COX6B1|COX7A2|UQCRC2|COX7C|COX6C	http://amigo.geneontology.org/amigo/term/GO:0006119
protein localization to cell surface	Gene Ontology	GO:0034394	11	29	0.0730401	0.2217	GGA1|PIGK|USP4|RIC3|RAB11A|GGA3|GGA2|FLNA|PTPRK|WNT11|MESD	http://amigo.geneontology.org/amigo/term/GO:0034394
ATP biosynthetic process	Gene Ontology	GO:0006754	11	29	0.0730401	0.2217	ATP5PO|ATP5PF|ATP5F1B|ATP5F1C|ATP5MC1|ATP5MG|ATP5MF-PTCD1|ALDOA|ATP5MF|SLC25A13|LDHC	http://amigo.geneontology.org/amigo/term/GO:0006754
negative regulation of apoptotic process	Gene Ontology	GO:0043066	147	543	0.0758857	0.229968	BCL2L1|CD74|IL6ST|IKBKB|ZFAND6|AKT2|PDCD10|DAB2|SEMA4D|LEF1|OGG1|RARB|HYOU1|PPT1|CIAPIN1|SIX1|CAPN3|IRAK1|CTSH|DDX3X|SHC1|SOD1|AHI1|RPL10|SLC25A27|MDM2|NQO1|ERC1|DNAJA3|DNAJA1|PTMA|NME2|SOCS2|UBA52|UBB|RHBDD1|YBX3|DSTYK|BCL2L2-PABPN1|HSP90B1|MYO18A|TPT1|TGFA|STIL|PRLR|FKBP8|GOLPH3|PDPN|PAM16|CEACAM5|PSMG2|AATF|MYD88|BECN1|STK40|MRE11|UBC|PPARD|VEGFA|VEGFB|BNIP1|NAA16|UBE2O|PALB2|UBE2B|TAF9|DDAH2|…	http://amigo.geneontology.org/amigo/term/GO:0043066
sarcomere organization	Gene Ontology	GO:0045214	13	36	0.0776256	0.234489	TNNT1|ITGB1|TNNT3|TNNT2|ACTG1|WDR1|OBSCN|TPM1|CAPN3|PRKAR1A|CSRP1|KRT8|KRT19	http://amigo.geneontology.org/amigo/term/GO:0045214
negative regulation of epidermal growth factor receptor signaling pathway	Gene Ontology	GO:0042059	13	36	0.0776256	0.234489	TGFA|ERRFI1|EPGN|ARHGEF7|TSG101|DAB2IP|HGS|EPN1|EPS15L1|NUP62|PTPN3|PTPN2|CDC42	http://amigo.geneontology.org/amigo/term/GO:0042059
spliceosomal complex assembly	Gene Ontology	GO:0000245	10	26	0.0784134	0.235739	SMN2|RBM5|SMN1|DDX39B|SCAF11|GEMIN2|SF1|TXNL4A|SRPK1|SRPK2	http://amigo.geneontology.org/amigo/term/GO:0000245
regulation of protein binding	Gene Ontology	GO:0043393	10	26	0.0784134	0.235739	SRC|APP|CBLB|LRRC6|DZIP1|PRMT7|LDLRAP1|BTBD1|PSEN1|CDC42	http://amigo.geneontology.org/amigo/term/GO:0043393
DNA methylation	Gene Ontology	GO:0006306	10	26	0.0784134	0.235739	HELLS|EHMT2|GATAD2A|BMI1|EZH2|DMAP1|ATRX|BAZ2A|HEMK1|CTCF	http://amigo.geneontology.org/amigo/term/GO:0006306
negative regulation of neuron death	Gene Ontology	GO:1901215	21	64	0.079265	0.237921	HSF1|INPP5A|TRAF2|STAT3|TMEM259|MDK|BTBD10|EIF4G1|ATP13A2|HLA-F|PARP2|CSF1|AKT1|SLC23A2|SERPINF1|IKBKG|PPARA|GBA|AP2B1|HTRA2|SORL1	http://amigo.geneontology.org/amigo/term/GO:1901215
regulation of glycolytic process	Gene Ontology	GO:0006110	15	43	0.0798477	0.238911	NUP50|NUP62|NUP133|NUP98|PRKAG1|NUP54|SEC13|NUP107|NUP93|NUP85|NUP37|NUP214|EP300|NUP210|NUP205	http://amigo.geneontology.org/amigo/term/GO:0006110
negative regulation of viral genome replication	Gene Ontology	GO:0045071	15	43	0.0798477	0.238911	PLSCR1|N4BP1|APOBEC3G|CCL5|PARP10|MX1|OAS1|BANF1|OAS3|TNIP1|BST2|ISG20|FAM111A|SRPK1|SRPK2	http://amigo.geneontology.org/amigo/term/GO:0045071
cytoplasmic translation	Gene Ontology	GO:0002181	27	86	0.0838694	0.248292	RPL23A|RPS14|RPS19|RPLP0|RPL35A|RPS15A|RPS7|RPS2|RPL22|DRG2|DRG1|RPL24|RPL26|RPL23|FAU|RPL13A|RPL27A|RPS24|RPL15|RPL17|RPL10|RPL18|RWDD1|RPL34|RPL30|UBA52|RPS3A	http://amigo.geneontology.org/amigo/term/GO:0002181
nuclear-transcribed mRNA catabolic process, nonsense-mediated decay	Gene Ontology	GO:0000184	36	119	0.083918	0.248292	PPP2R1A|RPL23A|RPS14|RPS19|RPLP0|RPL35A|RPS15A|RPS7|RPS2|FAU|DHX34|SMG6|SMG1|RPL24|RPL26|EIF3E|RPL23|RPL22|RPL13A|RPL27A|DCP2|RPS24|RNPS1|PPP2R2A|RPL15|RPL17|RPL10|PYM1|RPL18|UPF3A|PNLDC1|EIF4G1|RPL30|UBA52|RPS3A|RPL34	http://amigo.geneontology.org/amigo/term/GO:0000184
response to organonitrogen compound	Gene Ontology	GO:0010243	12	33	0.0839772	0.248292	HSF1|AACS|CDK1|MAX|BIRC2|MGST2|MGST3|MGST1|ABCC4|PPP1R9B|NCOR2|SIN3A	http://amigo.geneontology.org/amigo/term/GO:0010243
sprouting angiogenesis	Gene Ontology	GO:0002040	12	33	0.0839772	0.248292	E2F7|RECK|OTULIN|NAXE|RAMP2|PGF|VEGFA|VEGFB|LEF1|NRP1|RNF213|CDC42	http://amigo.geneontology.org/amigo/term/GO:0002040
intrinsic apoptotic signaling pathway in response to endoplasmic reticulum stress	Gene Ontology	GO:0070059	12	33	0.0839772	0.248292	TRAF2|BAG6|ATP2A3|DAB2IP|UBE2K|BAX|MAP3K5|CASP4|DNAJC10|TMBIM6|PML|ATF4	http://amigo.geneontology.org/amigo/term/GO:0070059
amino acid transmembrane transport	Gene Ontology	GO:0003333	9	23	0.0840331	0.248292	SLC38A5|SLC38A6|SLC38A1|SLC7A6|SLC36A4|SLC38A9|PDPN|SLC38A10|SLC25A13	http://amigo.geneontology.org/amigo/term/GO:0003333
positive regulation of insulin receptor signaling pathway	Gene Ontology	GO:0046628	9	23	0.0840331	0.248292	SORL1|SRC|SNX5|ZBTB7B|ADIPOR1|OSBPL8|GKAP1|SORBS1|PAK1	http://amigo.geneontology.org/amigo/term/GO:0046628
histone lysine methylation	Gene Ontology	GO:0034968	9	23	0.0840331	0.248292	EHMT2|SETMAR|KMT5A|MEN1|EZH2|SETD7|SMYD2|SETDB2|SETD6	http://amigo.geneontology.org/amigo/term/GO:0034968
ovarian follicle development	Gene Ontology	GO:0001541	14	40	0.0865994	0.25468	BCL2L1|ANG|TAF4|UBE3A|SOD1|EIF2B5|EIF2B4|ATM|BAX|FANCG|ZFX|VEGFA|DMC1|CTNNA1	http://amigo.geneontology.org/amigo/term/GO:0001541
glycosphingolipid metabolic process	Gene Ontology	GO:0006687	14	40	0.0865994	0.25468	SUMF2|UGCG|ASAH1|B3GALNT1|GBA|HEXA|GLTP|HEXB|GLB1|ESYT3|SMPD4|CREM|BAX|GBA2	http://amigo.geneontology.org/amigo/term/GO:0006687
nucleotide-excision repair	Gene Ontology	GO:0006289	14	40	0.0865994	0.25468	ERCC8|ERCC2|ERCC3|GTF2H5|FAN1|FANCC|OGG1|BRIP1|DDB2|BIVM-ERCC5|MNAT1|POLL|ATXN3|MMS19	http://amigo.geneontology.org/amigo/term/GO:0006289
positive regulation of protein-containing complex assembly	Gene Ontology	GO:0031334	18	54	0.0870226	0.255527	LGALS3|SPIDR|FNIP2|BCL2L11|CLEC7A|FAF1|DAB2IP|BID|MPP7|BAX|NRG1|PIH1D1|VEGFA|SUMO1|RHOC|CDH5|SLF1|RACK1	http://amigo.geneontology.org/amigo/term/GO:0031334
positive regulation of protein secretion	Gene Ontology	GO:0050714	16	47	0.0873964	0.256227	SYTL4|ATP13A2|ANG|RPH3AL|ARF1|GOLPH3|APBB1|ADAM8|ADAM9|MYO18A|TGFB3|UNC13B|DNM1L|ACHE|ADORA2A|APBB3	http://amigo.geneontology.org/amigo/term/GO:0050714
positive regulation of neuron projection development	Gene Ontology	GO:0010976	38	127	0.0889511	0.258067	SNX3|KDM1A|ADNP|PTK7|ITGA3|ITGA6|ABL2|NDRG4|PLXNB2|MDK|CFLAR|STYXL1|APBB1|NTRK2|CBFA2T2|TIAM1|FIG4|MARK2|TMEM30A|SETX|ALKAL2|ATP8A2|DAB2IP|CAMK2B|RRN3|SERPINF1|FES|LTK|EP300|ROR2|TWF1|LRP1|NCK1|NME2|RANBP1|KATNB1|BAIAP2|FBXO38	http://amigo.geneontology.org/amigo/term/GO:0010976
cellular response to hydrogen peroxide	Gene Ontology	GO:0070301	23	72	0.0889707	0.258067	HSF1|HDAC2|LCN2|PRKAA1|NQO1|EZH2|IMPACT|ECT2|MAP3K5|MAPK7|SETX|NET1|PLEKHA1|ANXA1|SRC|BECN1|PRKCD|ANKZF1|MDM2|PCGF2|CDK1|TRPM2|OSER1	http://amigo.geneontology.org/amigo/term/GO:0070301
neutrophil degranulation	Gene Ontology	GO:0043312	130	480	0.0891854	0.258067	DYNLL1|STK10|AP1M1|TSPAN14|IST1|B2M|GSN|NHLRC3|GSDMD|CAPN1|GOLGA7|APEH|CTSH|CRISPLD2|HUWE1|DDX3X|DIAPH1|RAB5B|CTSB|CTSC|KCNAB2|APRT|CTSZ|CTSS|NME2|SERPINB6|HPSE|RAB27A|DBNL|ORMDL3|MANBA|CNN2|ADAM8|BST2|ATP6V1D|PDXK|ANO6|RAB6A|NCSTN|MGST1|LAIR1|SLC11A1|NPC2|JUP|B4GALT1|CPPED1|SURF4|TRPM2|PKM|RAB7A|GRN|RHOA|RHOF|ITGAX|PDAP1|TOLLIP|TCN1|HMOX2|STING1|LAMTOR3|TMC6|ALAD|ACP3|AMPD3|DYNC1H1|DSN1|RAP1B|MA…	http://amigo.geneontology.org/amigo/term/GO:0043312
protein complex oligomerization	Gene Ontology	GO:0051259	8	20	0.0897981	0.258067	OAS1|STOML2|BLM|HGSNAT|STING1|DNM1L|MCU|NOL3	http://amigo.geneontology.org/amigo/term/GO:0051259
NLS-bearing protein import into nucleus	Gene Ontology	GO:0006607	8	20	0.0897981	0.258067	RGPD2|CBLB|NUP54|KPNB1|KPNA7|RGPD1|KPNA2|IPO5	http://amigo.geneontology.org/amigo/term/GO:0006607
cellular response to cholesterol	Gene Ontology	GO:0071397	8	20	0.0897981	0.258067	LRP8|CES1|GRAMD1C|MLC1|DAG1|AACS|GRAMD1B|OSBPL7	http://amigo.geneontology.org/amigo/term/GO:0071397
phosphate-containing compound metabolic process	Gene Ontology	GO:0006796	8	20	0.0897981	0.258067	KCNMB3|INPP1|LHPP|ENPP3|G6PC3|IMPA1|PPA2|PTPRB	http://amigo.geneontology.org/amigo/term/GO:0006796
protein localization to Golgi apparatus	Gene Ontology	GO:0034067	8	20	0.0897981	0.258067	SORL1|OPTN|IFT20|ARL1|RAB6A|ARFRP1|CSNK1D|GAK	http://amigo.geneontology.org/amigo/term/GO:0034067
stress-activated protein kinase signaling cascade	Gene Ontology	GO:0031098	8	20	0.0897981	0.258067	PAK6|STK3|STK4|PAK4|RHOA|TAOK3|PAK1|PAK3	http://amigo.geneontology.org/amigo/term/GO:0031098
mitochondrial transport	Gene Ontology	GO:0006839	8	20	0.0897981	0.258067	TMEM14B|PSEN1|MTX2|STARD3|SLC25A16|SLC25A14|SLC25A13|SLC25A10	http://amigo.geneontology.org/amigo/term/GO:0006839
response to X-ray	Gene Ontology	GO:0010165	8	20	0.0897981	0.258067	ANXA1|ERCC8|MSH2|XRRA1|BLM|RAD51|KARS1|XRCC4	http://amigo.geneontology.org/amigo/term/GO:0010165
microtubule nucleation	Gene Ontology	GO:0007020	8	20	0.0897981	0.258067	CENPJ|CLASP1|CCDC57|CSNK1D|TUBG2|NDEL1|NDE1|TUBGCP2	http://amigo.geneontology.org/amigo/term/GO:0007020
3'-UTR-mediated mRNA stabilization	Gene Ontology	GO:0070935	8	20	0.0897981	0.258067	MAPKAPK2|MYD88|RBM38|MAPK14|HNRNPC|ANGEL2|YBX3|TARDBP	http://amigo.geneontology.org/amigo/term/GO:0070935
negative regulation of proteasomal ubiquitin-dependent protein catabolic process	Gene Ontology	GO:0032435	11	30	0.0908834	0.259216	BAG6|FHIT|TLK2|WAC|TAF9|DDRGK1|UCHL5|GIPC1|CCAR2|N4BP1|PBK	http://amigo.geneontology.org/amigo/term/GO:0032435
cellular response to dexamethasone stimulus	Gene Ontology	GO:0071549	11	30	0.0908834	0.259216	USP8|ERRFI1|TFAP4|TGFB1|BMI1|CFLAR|SERPINF1|PCK2|EIF4E|SRD5A1|ASS1	http://amigo.geneontology.org/amigo/term/GO:0071549
protein N-linked glycosylation via asparagine	Gene Ontology	GO:0018279	11	30	0.0908834	0.259216	RPN1|RPN2|ST6GAL1|OSTC|ALG8|ALG5|MGAT1|DERL3|STT3A|DPM2|UGGT1	http://amigo.geneontology.org/amigo/term/GO:0018279
intrinsic apoptotic signaling pathway in response to DNA damage by p53 class mediator	Gene Ontology	GO:0042771	11	30	0.0908834	0.259216	SNW1|BAG6|MSH2|SHISA5|DYRK2|BCL3|PML|EP300|CHEK2|PHLDA3|PPP2R5C	http://amigo.geneontology.org/amigo/term/GO:0042771
multivesicular body assembly	Gene Ontology	GO:0036258	11	30	0.0908834	0.259216	TSG101|VPS37B|VPS37C|PDCD6IP|HGS|RAB11A|IST1|CHMP2A|SNF8|VPS4B|MVB12A	http://amigo.geneontology.org/amigo/term/GO:0036258
positive regulation of insulin secretion involved in cellular response to glucose stimulus	Gene Ontology	GO:0035774	13	37	0.0940082	0.267322	NADK|LRP1|MPC2|VSNL1|C2CD2L|RAC1|PPARD|PLA2G6|BAD|OXCT1|BAIAP3|DYNLL1|PPP3CB	http://amigo.geneontology.org/amigo/term/GO:0035774
ATP metabolic process	Gene Ontology	GO:0046034	13	37	0.0940082	0.267322	NADK|ENTPD5|ATP6V1A|AK2|ATP5PF|ENPP3|ATP5F1B|FIGNL1|NDUFS1|BAD|GUK1|SLC25A25|ATP5MF	http://amigo.geneontology.org/amigo/term/GO:0046034
positive regulation of I-kappaB kinase/NF-kappaB signaling	Gene Ontology	GO:0043123	53	184	0.094409	0.268059	CD74|TRIM14|ZDHHC13|PPM1A|BIRC2|IKBKB|IKBKG|IKBKE|ANKRD17|S100A13|ATP2C1|RHOA|DHX36|RNF31|LTBR|NUP62|ECT2|MIB2|TRADD|CFLAR|TMEM9B|MYD88|APOL3|IRAK4|INAVA|UBE2I|TRAF2|RBCK1|CARD11|PRKCE|CD40|TNIP2|RHOC|UBE2V1|TMEM101|UNC5CL|IRF3|IRAK1|TBK1|PLEKHG5|TAB2|TFG|LITAF|CASP8|SHISA5|SLC35B2|CXXC5|BST2|FLNA|LPAR1|TRIM5|EEF1D|AKAP13	http://amigo.geneontology.org/amigo/term/GO:0043123
phospholipid transport	Gene Ontology	GO:0015914	15	44	0.0949198	0.268348	C2CD2L|ATP8A2|ATP10B|ATP8A1|LDLR|ATP8B1|NPC2|OSBPL8|PCTP|PRELID1|ABCA3|TMEM30A|PRELID3B|PITPNA|ATP9B	http://amigo.geneontology.org/amigo/term/GO:0015914
gluconeogenesis	Gene Ontology	GO:0006094	15	44	0.0949198	0.268348	PCK2|TPI1|GPI|SLC37A4|GAPDH|G6PC3|ENO1|ENO2|MDH2|ALDOA|ATF4|SLC25A10|SLC25A13|SLC25A12|PGK1	http://amigo.geneontology.org/amigo/term/GO:0006094
face development	Gene Ontology	GO:0060324	7	17	0.0955039	0.268348	CHD7|RARG|HOXB3|ZFAND5|GRHL2|RAF1|ALDH1A3	http://amigo.geneontology.org/amigo/term/GO:0060324
3'-UTR-mediated mRNA destabilization	Gene Ontology	GO:0061158	7	17	0.0955039	0.268348	MOV10|KHSRP|ZFP36L1|CPEB3|RC3H1|DHX36|TARDBP	http://amigo.geneontology.org/amigo/term/GO:0061158
rRNA methylation	Gene Ontology	GO:0031167	7	17	0.0955039	0.268348	MRM2|FTSJ3|METTL5|NSUN4|MTERF4|TRMT61B|BUD23	http://amigo.geneontology.org/amigo/term/GO:0031167
positive regulation of telomere capping	Gene Ontology	GO:1904355	7	17	0.0955039	0.268348	TNKS|PNKP|PKIB|MAP3K4|AURKB|MAPKAPK5|TNKS2	http://amigo.geneontology.org/amigo/term/GO:1904355
apoptotic mitochondrial changes	Gene Ontology	GO:0008637	7	17	0.0955039	0.268348	BCL2L1|CDKN2A|HSPD1|BID|BAX|AKT1|NDUFS1	http://amigo.geneontology.org/amigo/term/GO:0008637
double-strand break repair via nonhomologous end joining	Gene Ontology	GO:0006303	22	69	0.0962996	0.269781	SUMO1|HMGB2|HMGB1|ATM|PRKDC|POLB|POLL|H4C15|XRCC4|UIMC1|MLH1|DCLRE1C|NBN|BRCA1|RIF1|SETMAR|MRE11|CYREN|KAT5|BABAM1|RNF8|NSD2	http://amigo.geneontology.org/amigo/term/GO:0006303
interferon-gamma-mediated signaling pathway	Gene Ontology	GO:0060333	22	69	0.0962996	0.269781	MT2A|TRIM31|HLA-F|B2M|IFNGR1|STAT1|CIITA|OAS1|OAS3|PML|CD44|PRKCD|CAMK2B|IRF3|IRF2|IRF1|IRF7|IRF6|IRF5|TRIM5|HLA-DQA1|SP100	http://amigo.geneontology.org/amigo/term/GO:0060333
protein glycosylation	Gene Ontology	GO:0006486	50	173	0.0970654	0.271525	RPN1|DHDDS|ALG9|ST6GAL1|ALG3|ALG8|ALG5|MAN1B1|POGLUT1|POGLUT2|POGLUT3|FKTN|PMM2|POFUT2|FKRP|B3GNT5|GCNT2|GALNT10|PSEN1|GALNT1|C1GALT1|B4GALT1|B4GALT3|B4GALT2|DPM2|B4GALT6|ST3GAL3|ST3GAL2|ST3GAL1|DPAGT1|ST3GAL4|LARGE1|MAN2A2|OSTC|MGAT1|RPN2|MGAT3|STT3A|ST6GALNAC2|DOLPP1|POMT2|B3GALNT2|B3GALNT1|POMGNT1|MPI|ENTPD5|FUT2|MGAT4B|POMT1|UGGT1	http://amigo.geneontology.org/amigo/term/GO:0006486
microtubule-based movement	Gene Ontology	GO:0007018	25	80	0.0977948	0.272524	DNAH14|KTN1|KIF12|KIF2A|DNAI2|RACGAP1|DYNC1I2|DYNLRB1|KIF21A|DNHD1|KIF7|CENPE|KIF18B|DYNC1H1|KIFC3|KIF3A|DNAH1|KIF1A|KIF1B|KIF23|KIF22|KIF13A|KIF13B|STARD9|KLC1	http://amigo.geneontology.org/amigo/term/GO:0007018
endosomal transport	Gene Ontology	GO:0016197	28	91	0.0981511	0.272524	TSG101|SNX1|EPS15L1|WASHC4|REPS1|CLEC16A|TINAGL1|VPS37B|CHMP2A|ALMS1|SNX17|UBAP1|VPS37C|TMCC1|NSG1|ALS2|HGS|AP5Z1|SNF8|VPS4B|MVB12A|KIAA1109|SQSTM1|UBA52|UBB|UBC|MYO5B|PICALM	http://amigo.geneontology.org/amigo/term/GO:0016197
cell aging	Gene Ontology	GO:0007569	10	27	0.0983866	0.272524	MORC3|NUP62|DNAJA3|SOD1|HRAS|ILK|CDK1|PML|PDCD4|NPM1	http://amigo.geneontology.org/amigo/term/GO:0007569
negative regulation of oxidative stress-induced intrinsic apoptotic signaling pathway	Gene Ontology	GO:1902176	6	14	0.100737	0.272524	SOD2|HSPB1|AKT1|NOL3|MAPK7|HTRA2	http://amigo.geneontology.org/amigo/term/GO:1902176
positive regulation of ATP biosynthetic process	Gene Ontology	GO:2001171	6	14	0.100737	0.272524	STAT3|TMSB4X|ENO1|PPARA|PID1|SLC25A12	http://amigo.geneontology.org/amigo/term/GO:2001171
hepatocyte differentiation	Gene Ontology	GO:0070365	6	14	0.100737	0.272524	ANXA1|E2F7|ITGA2|TAF10|PCK2|CPS1	http://amigo.geneontology.org/amigo/term/GO:0070365
response to growth hormone	Gene Ontology	GO:0060416	6	14	0.100737	0.272524	NME2|TRIM16|AKT1|SRD5A1|ASS1|CPS1	http://amigo.geneontology.org/amigo/term/GO:0060416
inner cell mass cell proliferation	Gene Ontology	GO:0001833	6	14	0.100737	0.272524	GINS1|PALB2|TAF8|PELO|NDEL1|CHEK1	http://amigo.geneontology.org/amigo/term/GO:0001833
regulation of autophagosome assembly	Gene Ontology	GO:2000785	6	14	0.100737	0.272524	IFT20|IFT88|TBC1D12|ADPRH|NPRL3|NPRL2	http://amigo.geneontology.org/amigo/term/GO:2000785
secondary palate development	Gene Ontology	GO:0062009	6	14	0.100737	0.272524	TGFB3|CHD7|LRRC32|SMAD2|LEF1|WNT11	http://amigo.geneontology.org/amigo/term/GO:0062009
regulation of cholesterol metabolic process	Gene Ontology	GO:0090181	6	14	0.100737	0.272524	ACADVL|FMO5|DGKQ|POR|LDLR|TTC39B	http://amigo.geneontology.org/amigo/term/GO:0090181
cardiac septum morphogenesis	Gene Ontology	GO:0060411	6	14	0.100737	0.272524	CHD7|DHRS3|MKS1|MDM2|JAG1|HEY1	http://amigo.geneontology.org/amigo/term/GO:0060411
ribosomal small subunit assembly	Gene Ontology	GO:0000028	6	14	0.100737	0.272524	RPS14|MRPS7|RPS19|MRPS11|PWP2|ERAL1	http://amigo.geneontology.org/amigo/term/GO:0000028
protein quality control for misfolded or incompletely synthesized proteins	Gene Ontology	GO:0006515	6	14	0.100737	0.272524	LONP1|STUB1|CLPP|ZER1|NGLY1|ATXN3	http://amigo.geneontology.org/amigo/term/GO:0006515
tRNA aminoacylation	Gene Ontology	GO:0043039	6	14	0.100737	0.272524	TARS1|FARS2|TARS2|QARS1|DARS2|AARS1	http://amigo.geneontology.org/amigo/term/GO:0043039
aflatoxin metabolic process	Gene Ontology	GO:0046222	6	14	0.100737	0.272524	MGST2|MGST3|MGST1|AKR7A2|ACY3|GGT1	http://amigo.geneontology.org/amigo/term/GO:0046222
regulation of cell adhesion	Gene Ontology	GO:0030155	18	55	0.101068	0.272524	CBLB|LAMA3|LAMA4|LAMA5|PPP2R1A|FAF1|YTHDF2|FUT2|LMO7|PML|PKP4|FES|CYTH1|SERPINI2|ABL2|PTK2|PPP1R12A|GSN	http://amigo.geneontology.org/amigo/term/GO:0030155
regulation of protein stability	Gene Ontology	GO:0031647	26	84	0.101904	0.272524	USP8|HDAC8|USP4|KAT2A|FBXO4|CCAR2|TOMM7|CD81|TADA2A|LSS|TARDBP|DPM2|AURKA|NF2|CDKN2A|GGA3|LAMP2|GIPC1|APTX|NPM1|KRAS|RNF149|STUB1|SREBF1|DDRGK1|TADA3	http://amigo.geneontology.org/amigo/term/GO:0031647
response to axon injury	Gene Ontology	GO:0048678	12	34	0.102155	0.272524	AIF1|SOD1|MTR|MAX|RANGAP1|BAX|ARF4|TXN2|CDK1|GIPR|TSPO|FOLR1	http://amigo.geneontology.org/amigo/term/GO:0048678
tRNA modification	Gene Ontology	GO:0006400	12	34	0.102155	0.272524	NSUN2|QTRT2|NSUN6|CTU2|TRDMT1|C9orf64|QTRT1|AARS1|ELP5|CDK5RAP1|TYW5|DTWD1	http://amigo.geneontology.org/amigo/term/GO:0006400
positive regulation of protein localization to nucleus	Gene Ontology	GO:1900182	12	34	0.102155	0.272524	TGFB1|SRC|PARP9|CDKN2A|ORMDL3|CDK1|LIMK2|GTSE1|FERMT2|AKT1|TESK1|YAP1	http://amigo.geneontology.org/amigo/term/GO:1900182
positive regulation of interferon-beta production	Gene Ontology	GO:0032728	14	41	0.103205	0.272524	IRF3|IRF1|IRF7|TBK1|IRF5|HMGB2|HMGB1|IFIH1|OAS1|OAS3|FLOT1|STING1|DDX3X|RNF135	http://amigo.geneontology.org/amigo/term/GO:0032728
retrograde axonal transport	Gene Ontology	GO:0008090	5	11	0.104629	0.272524	NDEL1|FBXW11|PAFAH1B1|DYNC1H1|SOD1	http://amigo.geneontology.org/amigo/term/GO:0008090
pyrimidine nucleoside catabolic process	Gene Ontology	GO:0046135	5	11	0.104629	0.272524	UPB1|NT5M|TYMP|NT5C3A|NT5C	http://amigo.geneontology.org/amigo/term/GO:0046135
protein localization to chromosome, telomeric region	Gene Ontology	GO:0070198	5	11	0.104629	0.272524	TINF2|ATRX|TNKS|TNKS2|ACD	http://amigo.geneontology.org/amigo/term/GO:0070198
lipid glycosylation	Gene Ontology	GO:0030259	5	11	0.104629	0.272524	ST3GAL2|GBA2|ST3GAL4|GBA|SLC35C1	http://amigo.geneontology.org/amigo/term/GO:0030259
negative regulation of ryanodine-sensitive calcium-release channel activity	Gene Ontology	GO:0060315	5	11	0.104629	0.272524	PKD2|GSTO1|FKBP1B|CALM3|CALM1	http://amigo.geneontology.org/amigo/term/GO:0060315
hepatocyte growth factor receptor signaling pathway	Gene Ontology	GO:0048012	5	11	0.104629	0.272524	MET|SIRT2|RAC1|PAK1|NRP1	http://amigo.geneontology.org/amigo/term/GO:0048012
signal transduction in response to DNA damage	Gene Ontology	GO:0042770	5	11	0.104629	0.272524	CEP63|MAPK14|BID|CHEK2|NBN	http://amigo.geneontology.org/amigo/term/GO:0042770
histone H4 deacetylation	Gene Ontology	GO:0070933	5	11	0.104629	0.272524	HDAC1|HDAC8|HDAC2|SMARCAD1|SIRT2	http://amigo.geneontology.org/amigo/term/GO:0070933
positive regulation of chemokine (C-X-C motif) ligand 2 production	Gene Ontology	GO:2000343	5	11	0.104629	0.272524	CD74|HDAC1|HMGB1|LRP1|MBP	http://amigo.geneontology.org/amigo/term/GO:2000343
protein folding in endoplasmic reticulum	Gene Ontology	GO:0034975	5	11	0.104629	0.272524	HSP90B1|P4HB|PDIA3|DNAJC10|CANX	http://amigo.geneontology.org/amigo/term/GO:0034975
negative regulation of heterotypic cell-cell adhesion	Gene Ontology	GO:0034115	5	11	0.104629	0.272524	IL1RN|WNK1|MBP|MAPK7|MAP2K5	http://amigo.geneontology.org/amigo/term/GO:0034115
regulation of protein complex stability	Gene Ontology	GO:0061635	5	11	0.104629	0.272524	TAPBP|SQSTM1|TRAPPC11|ECSIT|SNF8	http://amigo.geneontology.org/amigo/term/GO:0061635
skin morphogenesis	Gene Ontology	GO:0043589	5	11	0.104629	0.272524	ERRFI1|PSEN1|ITGA2|ITGA6|GBA	http://amigo.geneontology.org/amigo/term/GO:0043589
positive regulation of tumor necrosis factor-mediated signaling pathway	Gene Ontology	GO:1903265	5	11	0.104629	0.272524	UBE2K|TRAF2|CPNE1|CASP4|ADAM17	http://amigo.geneontology.org/amigo/term/GO:1903265
coenzyme A biosynthetic process	Gene Ontology	GO:0015937	5	11	0.104629	0.272524	ACAT1|COASY|DCAKD|PANK4|SLC25A16	http://amigo.geneontology.org/amigo/term/GO:0015937
interleukin-35-mediated signaling pathway	Gene Ontology	GO:0070757	5	11	0.104629	0.272524	IL27RA|STAT3|STAT1|CANX|IL6ST	http://amigo.geneontology.org/amigo/term/GO:0070757
aspartate transmembrane transport	Gene Ontology	GO:0015810	5	11	0.104629	0.272524	SLC25A22|LRRC8E|SLC25A13|SLC25A12|LRRC8C	http://amigo.geneontology.org/amigo/term/GO:0015810
attachment of spindle microtubules to kinetochore	Gene Ontology	GO:0008608	5	11	0.104629	0.272524	ZNF207|SGO1|NDC80|EML4|AURKB	http://amigo.geneontology.org/amigo/term/GO:0008608
positive regulation of mitochondrial calcium ion concentration	Gene Ontology	GO:0051561	5	11	0.104629	0.272524	SLC25A23|MCU|FIS1|MICU1|RAP1GDS1	http://amigo.geneontology.org/amigo/term/GO:0051561
GTP biosynthetic process	Gene Ontology	GO:0006183	5	11	0.104629	0.272524	NME4|NME1-NME2|NME6|IMPDH1|NME2	http://amigo.geneontology.org/amigo/term/GO:0006183
positive regulation of protein exit from endoplasmic reticulum	Gene Ontology	GO:0070863	5	11	0.104629	0.272524	CD81|TM9SF4|SAR1B|TMEM30A|SORL1	http://amigo.geneontology.org/amigo/term/GO:0070863
maintenance of epithelial cell apical/basal polarity	Gene Ontology	GO:0045199	5	11	0.104629	0.272524	WNT11|PDZD11|PDCD6IP|WDR1|ANK1	http://amigo.geneontology.org/amigo/term/GO:0045199
inositol phosphate biosynthetic process	Gene Ontology	GO:0032958	5	11	0.104629	0.272524	ITPKB|ITPKA|PPIP5K1|IP6K2|PPIP5K2	http://amigo.geneontology.org/amigo/term/GO:0032958
positive regulation of gene silencing by miRNA	Gene Ontology	GO:2000637	5	11	0.104629	0.272524	PUM2|FXR1|FMR1|PUM1|STAT3	http://amigo.geneontology.org/amigo/term/GO:2000637
UDP-N-acetylglucosamine biosynthetic process	Gene Ontology	GO:0006048	5	11	0.104629	0.272524	RENBP|UAP1|GNPNAT1|NAGK|PGM3	http://amigo.geneontology.org/amigo/term/GO:0006048
phagosome-lysosome fusion	Gene Ontology	GO:0090385	5	11	0.104629	0.272524	RAB7A|TMEM175|CLN3|RAB34|SYT7	http://amigo.geneontology.org/amigo/term/GO:0090385
modulation by virus of host cellular process	Gene Ontology	GO:0019054	5	11	0.104629	0.272524	KPNA7|CASP8|KPNB1|KPNA2|MLKL	http://amigo.geneontology.org/amigo/term/GO:0019054
branching involved in mammary gland duct morphogenesis	Gene Ontology	GO:0060444	5	11	0.104629	0.272524	PML|SRC|DDR1|CSF1|LRP5	http://amigo.geneontology.org/amigo/term/GO:0060444
phosphatidylinositol biosynthetic process	Gene Ontology	GO:0006661	24	77	0.105679	0.274882	SH3YL1|PI4KB|PI4KA|SBF1|PLCG2|MBOAT7|PIK3CB|PIK3CD|INPP4B|FIG4|SYNJ2|MTMR6|VAC14|MTMR14|MTMR12|RUFY1|PIK3C2B|INPP5F|IMPA1|PIP5K1A|PLEKHA4|PLEKHA1|PLEKHA8|ARF1	http://amigo.geneontology.org/amigo/term/GO:0006661
negative regulation of axon extension	Gene Ontology	GO:0030517	9	24	0.106523	0.275939	PTPRS|RTN4|TRIM46|CDKL3|MAP2|ARHGAP4|RNF6|NRP1|SEMA4F	http://amigo.geneontology.org/amigo/term/GO:0030517
low-density lipoprotein particle clearance	Gene Ontology	GO:0034383	9	24	0.106523	0.275939	AP2S1|PCSK9|LDLRAP1|AP2M1|NPC2|LDLR|CLTA|AP2A2|AP2B1	http://amigo.geneontology.org/amigo/term/GO:0034383
positive regulation of protein autophosphorylation	Gene Ontology	GO:0031954	9	24	0.106523	0.275939	PDGFA|DDX3X|CALM3|CALM1|MRE11|SRC|VEGFA|NBN|TOM1L1	http://amigo.geneontology.org/amigo/term/GO:0031954
autophagosome assembly	Gene Ontology	GO:0000045	19	59	0.107256	0.277456	EPM2A|BECN1|WDR45|ATG13|ATG101|AMBRA1|TMEM41B|RAB7A|ATG12|ELAPOR1|TP53INP1|NSFL1C|STING1|ATG9A|GABARAPL1|ATG9B|PSEN1|PACS2|UBXN2A	http://amigo.geneontology.org/amigo/term/GO:0000045
electron transport chain	Gene Ontology	GO:0022900	28	92	0.109569	0.283054	NCF2|COX5A|POR|NDUFB4|NDUFB3|GLRX2|AKR1A1|DHDH|COX7A2|NDUFV1|CYB561|CIAPIN1|DHRS3|SRD5A1|COX6C|ETFA|ETFDH|AKR7A2|DEGS1|NDOR1|GPX2|GFUS|ASPH|SDHA|COX11|SDHC|COX7B|COX7C	http://amigo.geneontology.org/amigo/term/GO:0022900
nucleobase-containing compound metabolic process	Gene Ontology	GO:0006139	17	52	0.109795	0.28325	SUPT6H|CTPS1|PRPSAP2|AK3|AK2|ERCC2|DDX11|MTAP|REXO2|OAS3|SRBD1|EXD3|TK2|SLC29A1|TK1|BRIP1|DUT	http://amigo.geneontology.org/amigo/term/GO:0006139
positive regulation of cell migration	Gene Ontology	GO:0030335	71	255	0.110466	0.284592	GTSE1|EPHB2|MAZ|DAB2|ACTG1|CCL5|HRAS|ATM|MYO1C|ILK|ITGA6|ADAM10|CD151|AKT2|FAM83H|PDPN|PTK2|ADAM17|PDCD10|CCAR1|SEMA4C|SEMA4D|LEF1|SEMA4F|PPM1F|AIF1|STAT3|CLEC7A|SPAG9|PIK3CD|MDK|TRADD|TIAM1|CIB1|PTP4A1|CDH5|CTSH|PDGFA|SOD2|DIAPH1|NEDD9|ITGB1|ATP8A1|SYNE2|RDX|CEP43|FERMT2|FER|PLAU|ELP6|RHOC|RHOA|GRN|ROR2|RACK1|ITGAX|F3|VEGFA|ACTN4|GCNT2|CSF1|ADAM9|MCAM|TMSB15B|DDRGK1|TRIP6|WNT5B|ELP5|ELP3|PAK1|WN…	http://amigo.geneontology.org/amigo/term/GO:0030335
protein K63-linked deubiquitination	Gene Ontology	GO:0070536	11	31	0.111133	0.285145	USP8|DESI2|OTUD5|STAMBP|ZRANB1|ATXN3|BABAM1|CYLD|USP25|SHMT2|USP20	http://amigo.geneontology.org/amigo/term/GO:0070536
negative regulation of smooth muscle cell proliferation	Gene Ontology	GO:0048662	11	31	0.111133	0.285145	ANG|MFN2|ILK|SF1|IGFBP3|PPARD|NPR3|CTNNBIP1|NDRG2|NDRG4|AIF1	http://amigo.geneontology.org/amigo/term/GO:0048662
phosphatidylinositol dephosphorylation	Gene Ontology	GO:0046856	11	31	0.111133	0.285145	INPP5A|INPP5B|MTMR12|INPP5F|MTMR10|PIP4P1|INPP4B|FIG4|MTMR11|SYNJ2|MTMR6	http://amigo.geneontology.org/amigo/term/GO:0046856
metabolic process	Gene Ontology	GO:0008152	54	190	0.111587	0.285683	ACACB|DCTD|ALAD|ZRANB3|GBA|UGDH|GFUS|OGG1|CAD|COASY|SETMAR|CBS|PLOD3|CHIT1|HADHA|MUTYH|PFKP|MTHFR|PFKM|PFKL|GBA2|BDH1|FDFT1|NT5C2|PKM|IDUA|MAN2C1|AMY2B|PNKP|LARGE1|MAN2A2|PGGHG|GANC|ALG13|EHHADH|NTHL1|ENGASE|MAN1B1|SAMHD1|MTHFD2|MANBA|HEXA|MOGS|HEXB|GLB1|PAK1|HYAL3|NEIL3|NEIL2|HLTF|ALKBH1|OGA|CPS1|PAK3	http://amigo.geneontology.org/amigo/term/GO:0008152
lysosome organization	Gene Ontology	GO:0007040	15	45	0.111645	0.285683	ACP3|MBTPS1|FAM160A2|BECN1|ACP2|GBA|HOOK2|PPT1|HEXB|MFSD8|HPS4|AKTIP|CLN3|GRN|SPG11	http://amigo.geneontology.org/amigo/term/GO:0007040
regulation of actin filament polymerization	Gene Ontology	GO:0030833	13	38	0.112352	0.285946	PLEKHG2|ELN|CYFIP2|ARPC3|ARPC1B|CYRIB|FCHSD1|PFN2|ARPC2|DBNL|GBA2|RASA1|PAK3	http://amigo.geneontology.org/amigo/term/GO:0030833
negative regulation of extrinsic apoptotic signaling pathway	Gene Ontology	GO:2001237	13	38	0.112352	0.285946	SRC|SIAH2|BIRC6|PSME3|ITGA6|CFLAR|HTT|TCF7L2|ZMYND11|LGALS3|NRP1|NOL3|YAP1	http://amigo.geneontology.org/amigo/term/GO:2001237
dendrite morphogenesis	Gene Ontology	GO:0048813	13	38	0.112352	0.285946	ITGB1|RERE|SLC11A2|RBFOX2|FARP1|SDC2|TRAK1|MAP2|MEF2A|BTBD3|PICALM|LRP8|MAPK8IP2	http://amigo.geneontology.org/amigo/term/GO:0048813
RNA phosphodiester bond hydrolysis	Gene Ontology	GO:0090501	13	38	0.112352	0.285946	TSEN34|DROSHA|DICER1|RNASE4|PRORP|ANG|RPP14|TSEN2|POP5|POP4|SAMHD1|N4BP1|DIS3L2	http://amigo.geneontology.org/amigo/term/GO:0090501
regulation of cell growth	Gene Ontology	GO:0001558	23	74	0.11426	0.290021	TSG101|ITCH|TMC8|ILK|FOXM1|CLSTN1|EBAG9|NET1|ARHGEF11|EPM2A|LTBP4|CDK11A|IGFBP3|DCUN1D5|NPM1|KIAA1109|URI1|EGLN2|SOCS2|DDR1|PAK4|BAP1|IGFBP7	http://amigo.geneontology.org/amigo/term/GO:0001558
negative regulation of neuron projection development	Gene Ontology	GO:0010977	23	74	0.11426	0.290021	HDAC2|FKBP4|B2M|PRKCSH|MDM2|CBFA2T2|CIB1|GAK|TRPV4|CTSZ|MYLIP|DENND5A|THOC2|RHOA|PAFAH1B1|LRP1|PTPRS|LRIG2|RAB29|ITM2C|KANK1|FLNA|LPAR1	http://amigo.geneontology.org/amigo/term/GO:0010977
cell migration involved in sprouting angiogenesis	Gene Ontology	GO:0002042	8	21	0.115312	0.29074	ITGB1|EPHB4|ADTRP|NR4A1|AKT1|VEGFA|MIA3|NRP1	http://amigo.geneontology.org/amigo/term/GO:0002042
import into nucleus	Gene Ontology	GO:0051170	8	21	0.115312	0.29074	SMN2|SMN1|GEMIN2|SNUPN|HNRNPA1|GEMIN4|PRKAG1|SNRPB	http://amigo.geneontology.org/amigo/term/GO:0051170
negative regulation of viral entry into host cell	Gene Ontology	GO:0046597	8	21	0.115312	0.29074	SNX3|TRIM11|LY6E|CIITA|TRIM31|FCN3|TRIM5|GSN	http://amigo.geneontology.org/amigo/term/GO:0046597
protein import into mitochondrial matrix	Gene Ontology	GO:0030150	8	21	0.115312	0.29074	TIMM17B|TIMM23B-AGAP6|ROMO1|TOMM40L|TOMM7|PAM16|TIMM50|DNAJC19	http://amigo.geneontology.org/amigo/term/GO:0030150
regulation of centrosome duplication	Gene Ontology	GO:0010824	8	21	0.115312	0.29074	XPO1|CEP131|PDCD6IP|CHMP2A|VPS4B|XRCC3|NPM1|NAT10	http://amigo.geneontology.org/amigo/term/GO:0010824
negative regulation of phosphoprotein phosphatase activity	Gene Ontology	GO:0032515	18	56	0.116448	0.293214	PABIR2|PABIR3|LIMK2|CABIN1|PHACTR2|BOD1|STYXL1|MASTL|MRTFB|BOD1L1|ARPP19|PPP1R35|TIPRL|ENSA|FKBP1B|PTPA|PPP1R9B|URI1	http://amigo.geneontology.org/amigo/term/GO:0032515
cell cycle arrest	Gene Ontology	GO:0007050	38	130	0.117366	0.294915	TSG101|PRKAG1|TBRG1|MSH2|ATM|ILK|PRKAA1|PKD2|MAP2K6|CDC123|MLF1|GAS2L1|PPM1A|APBB1|RNF112|NBN|PML|PPP1R9B|RBM38|WDR6|CDKN2A|SLC38A9|CGRRF1|TP53INP1|HRAS|ING4|MLST8|IRF1|IRF6|EIF4G2|EIF2AK4|TCF7L2|CDK7|LAMTOR4|ZBTB49|PLAGL1|STRADA|LAMTOR3	http://amigo.geneontology.org/amigo/term/GO:0007050
positive regulation of protein phosphorylation	Gene Ontology	GO:0001934	58	206	0.117436	0.294915	CD74|RASGRP1|LIMK2|PLAUR|HMGB1|ILK|AKT1|AKT2|PTK2|FIZ1|MAP2K6|ADAM17|FMR1|DAB2|SEMA4D|CDK2AP1|PGF|AIF1|FAS|LIMCH1|AGER|NTRK2|MAP3K5|PLA2G6|CSNK1D|CIB1|CLN3|RAF1|C3|ANXA2|KRAS|CHEK2|HRAS|FLOT1|ERBB2|SLCO3A1|RAC1|PSEN1|CD40|FBH1|LEPR|FXR1|AKTIP|VEGFA|VEGFB|TESK1|RACK1|SQSTM1|ADTRP|FAM20A|APP|RARRES2|EIF2AK4|PAK1|WDFY2|STK4|RALB|PDE8A	http://amigo.geneontology.org/amigo/term/GO:0001934
cerebral cortex development	Gene Ontology	GO:0021987	24	78	0.118833	0.298028	KDM1A|BAX|BAD|NDE1|MDK|NCOA1|TMEM14B|PSEN1|NTRK2|WDR62|SRD5A1|PPP1R9B|PLCB1|CELF1|PAFAH1B1|CSNK2A2|LRP1|PTPRS|TACC1|LRP8|FLNA|CCDC85C|TACC2|BTBD3	http://amigo.geneontology.org/amigo/term/GO:0021987
cellular response to oxidative stress	Gene Ontology	GO:0034599	31	104	0.119836	0.300146	HDAC1|NCF2|TMEM161A|PRKAA1|PYCR1|HTRA2|SLC11A2|NFE2L1|ATP13A2|VKORC1L1|RBM11|FANCC|TXNRD2|TXNRD1|SIRT2|LONP1|SOD2|SOD1|NR4A2|MGAT3|GPX8|STAU1|ETV5|NME2|SETX|G6PD|KEAP1|GPX2|RAD52|ATF4|AIF1	http://amigo.geneontology.org/amigo/term/GO:0034599
phagosome acidification	Gene Ontology	GO:0090383	10	28	0.121052	0.300407	ATP6V0B|ATP6V1D|RAB7A|ATP6V1A|ATP6V1E1|ATP6V1E2|ATP6V1G1|ATP6V1C2|ATP6V0E1|ATP6V0D1	http://amigo.geneontology.org/amigo/term/GO:0090383
cellular response to glucagon stimulus	Gene Ontology	GO:0071377	10	28	0.121052	0.300407	ADCY7|ADCY1|ADCY3|GNAS|PRKAR2A|PRKAR1A|PRKAR1B|PRKACB|ASS1|CPS1	http://amigo.geneontology.org/amigo/term/GO:0071377
oligodendrocyte development	Gene Ontology	GO:0014003	10	28	0.121052	0.300407	TGFB1|EIF2B4|EIF2B5|EIF2B3|MED12|HDAC11|HDAC10|LPAR1|CD9|GSN	http://amigo.geneontology.org/amigo/term/GO:0014003
chromosome organization	Gene Ontology	GO:0051276	10	28	0.121052	0.300407	CENPT|SMC1B|RAD54L|MRE11|SFPQ|PELO|ITPA|PTTG1|RAD51D|DCLRE1C	http://amigo.geneontology.org/amigo/term/GO:0051276
negative regulation of TOR signaling	Gene Ontology	GO:0032007	10	28	0.121052	0.300407	ARNTL|TMEM127|PRKAA1|TBC1D7|AKT1S1|DEPDC5|MAPKAPK5|TSC2|NPRL3|NPRL2	http://amigo.geneontology.org/amigo/term/GO:0032007
focal adhesion assembly	Gene Ontology	GO:0048041	10	28	0.121052	0.300407	SRC|ACTN1|PEAK1|ARHGEF7|ITGA2|FERMT2|TRIP6|SORBS1|PTPRK|PIP5K1A	http://amigo.geneontology.org/amigo/term/GO:0048041
spliceosomal snRNP assembly	Gene Ontology	GO:0000387	10	28	0.121052	0.300407	SMN2|SMN1|CLNS1A|LSM4|SNUPN|PRMT7|GEMIN4|PRMT5|GEMIN2|SNRPB	http://amigo.geneontology.org/amigo/term/GO:0000387
placenta development	Gene Ontology	GO:0001890	14	42	0.1216	0.300977	E2F7|PLAC1|PTK2|SOD1|BIRC6|BIRC2|MAP3K4|MAPK14|PPARD|ANG|ETNK2|DCN|CUL7|ALKBH1	http://amigo.geneontology.org/amigo/term/GO:0001890
embryonic organ development	Gene Ontology	GO:0048568	14	42	0.1216	0.300977	POLE|GRHL2|ARID2|PALB2|ERCC3|EPN1|RBBP6|ZFP36L1|MED12|TEAD2|WDPCP|FGFR2|ERCC2|TEAD4	http://amigo.geneontology.org/amigo/term/GO:0048568
actin filament polymerization	Gene Ontology	GO:0030041	12	35	0.122484	0.30276	WASHC3|ANG|WASF1|RAC1|ARPC2|MICALL2|MSRB2|TTC17|DIAPH3|AIF1|DIAPH1|GSN	http://amigo.geneontology.org/amigo/term/GO:0030041
glucose metabolic process	Gene Ontology	GO:0006006	19	60	0.122641	0.30276	MAPK14|KBTBD2|ADPGK|SLC37A4|PPARD|SORD|G6PD|GAPDH|PRKAA1|OAS1|AKT1|TPI1|USF1|AKR1A1|CREM|DLAT|FABP5|NISCH|AKT2	http://amigo.geneontology.org/amigo/term/GO:0006006
clathrin coat assembly	Gene Ontology	GO:0048268	7	18	0.124731	0.305131	AP2S1|FCHO2|NSG1|CLTA|CLTB|AP2B1|PICALM	http://amigo.geneontology.org/amigo/term/GO:0048268
membrane protein intracellular domain proteolysis	Gene Ontology	GO:0031293	7	18	0.124731	0.305131	APH1A|MBTPS1|PSEN1|ADAM17|NCSTN|RHBDD1|ADAM9	http://amigo.geneontology.org/amigo/term/GO:0031293
establishment or maintenance of epithelial cell apical/basal polarity	Gene Ontology	GO:0045197	7	18	0.124731	0.305131	DLG1|DLG5|ERBIN|ILK|ARF4|SCRIB|MARK2	http://amigo.geneontology.org/amigo/term/GO:0045197
negative regulation of anoikis	Gene Ontology	GO:2000811	7	18	0.124731	0.305131	BCL2L1|PTRH2|PTK2|SRC|NTRK2|ITGB1|CEACAM5	http://amigo.geneontology.org/amigo/term/GO:2000811
activation of protein kinase A activity	Gene Ontology	GO:0034199	7	18	0.124731	0.305131	ADCY7|ADCY1|ADCY3|PRKAR2A|PRKAR1A|PRKAR1B|PRKACB	http://amigo.geneontology.org/amigo/term/GO:0034199
mitochondrial fission	Gene Ontology	GO:0000266	7	18	0.124731	0.305131	MFF|MX2|MX1|FIS1|DNM1|DNM2|DNM1L	http://amigo.geneontology.org/amigo/term/GO:0000266
regulation of keratinocyte differentiation	Gene Ontology	GO:0045616	7	18	0.124731	0.305131	ERRFI1|GRHL1|SERPINB13|ZFP36L1|CBFB|CD109|AQP3	http://amigo.geneontology.org/amigo/term/GO:0045616
cell migration	Gene Ontology	GO:0016477	71	257	0.125062	0.305546	PTPRF|ZRANB1|PTK7|MYO18A|PIP5K1A|DOCK5|CD151|PLCG1|NDE1|CD63|ARF4|RHOA|LAMA5|MDK|STRIP2|PLXNB1|CDK1|FMNL2|CCDC88A|TMEM18|GOLPH3|PIK3CD|PRPF40A|FSCN2|TIAM1|JUP|CLN3|CDC42BPA|CD44|NRG1|PPP1R9B|PAK1|ITGB1|SRC|LAMA3|ITGB5|PARP9|ITGB6|PEAK1|SDC2|CTNNA1|PIK3C2B|ATRN|GPC1|RHOBTB3|NDEL1|RHOC|LCP1|PAFAH1B1|RHOF|KNSTRN|ITGB8|ANG|NCK1|SPDL1|ABI2|LIMA1|VAV3|CTHRC1|NEDD9|ADAM9|SCRIB|MET|PIK3CB|ADGRG1|SDC1|PAK…	http://amigo.geneontology.org/amigo/term/GO:0016477
cell-matrix adhesion	Gene Ontology	GO:0007160	29	97	0.125355	0.305866	ITGA2|ITGA3|ILK|ITGA11|ADAM15|SORBS1|ITGB5|ZYX|BCL2L11|PPFIA1|ITGA2B|RAC1|TIAM1|PXN|MKLN1|ITGB8|PARVG|ITGB1|CD63|ITGB6|CD44|MUC4|FERMT2|FERMT1|RHOA|HPSE|ADAM9|NPNT|MSLN	http://amigo.geneontology.org/amigo/term/GO:0007160
intracellular receptor signaling pathway	Gene Ontology	GO:0030522	26	86	0.12726	0.310113	KDM1A|KDM1B|VDR|MOV10|TNRC6A|APOC1|NR1D2|NCOR2|NCOR1|NCOA1|STAT3|THRB|THRA|NR1H2|ESRRA|NR4A2|NR4A1|PPARD|NR2C1|MYLIP|PPARA|EP300|DCBLD2|TBL1XR1|ARNT|SREBF1	http://amigo.geneontology.org/amigo/term/GO:0030522
positive regulation of protein ubiquitination	Gene Ontology	GO:0031398	23	75	0.128418	0.312533	BRCA1|HUWE1|BIRC2|XIAP|FBXO4|HSPBP1|RCHY1|STUB1|UBE3A|TBC1D7|MYCBP2|RNF111|MAPK9|FANCI|FBXW7|INAVA|CBLB|CENPX|CHFR|NPM1|DNAJA3|SEPTIN4|UBB	http://amigo.geneontology.org/amigo/term/GO:0031398
fatty acid metabolic process	Gene Ontology	GO:0006631	55	196	0.130267	0.316626	HADHA|PRKAG1|LYPLA1|CROT|MGLL|GPAT2|PRKAA1|ACADVL|HTD2|AACS|HADH|THEM4|LPIN3|ADIPOR1|CYP4F12|CBR4|PEDS1-UBE2V1|ECI1|TECR|ACAT1|C3|MECR|PHYH|HSD17B4|LYPLA2|BRCA1|CPT1C|NAAA|ACACB|CRYL1|ACSF3|ASAH1|PPARD|GGT1|ACOT8|PPARA|SLC27A5|AASDH|EHHADH|ABHD5|CRAT|DEGS1|HACD3|ALOX12B|PTGES3|ACOX3|ALDH3A2|ECH1|ELOVL1|PEDS1|ELOVL5|CREM|ACSL3|DECR1|ECHDC2	http://amigo.geneontology.org/amigo/term/GO:0006631
negative regulation of Ras protein signal transduction	Gene Ontology	GO:0046580	9	25	0.132045	0.317906	EPHB2|SYNGAP1|NUP62|STAMBP|DAB2IP|MAPKAP1|MFN2|RASAL1|RASA1	http://amigo.geneontology.org/amigo/term/GO:0046580
defense response to protozoan	Gene Ontology	GO:0042832	9	25	0.132045	0.317906	IL4R|CLEC7A|HRAS|SLC11A1|CD40|GBP4|MYD88|CCDC88B|BCL3	http://amigo.geneontology.org/amigo/term/GO:0042832
positive regulation of G1/S transition of mitotic cell cycle	Gene Ontology	GO:1900087	13	39	0.132636	0.317906	ANXA1|PLCB1|MEPCE|DDX3X|RGCC|EIF4G1|PLRG1|RDX|CUL4A|AKT1|ADAM17|ANKRD17|AIF1	http://amigo.geneontology.org/amigo/term/GO:1900087
positive regulation of cytokinesis	Gene Ontology	GO:0032467	13	39	0.132636	0.317906	SVIL|ECT2|RACGAP1|CDC25B|CSPP1|PKN2|PRKCE|KIF23|PKP4|AURKB|GIPC1|RHOA|CDC42	http://amigo.geneontology.org/amigo/term/GO:0032467
response to progesterone	Gene Ontology	GO:0032570	13	39	0.132636	0.317906	NCOA2|NCOA1|GPI|UBE3A|CATSPER2|RAMP2|TYMS|BAD|TGFB3|SREBF1|TSPO|CATSPERB|YAP1	http://amigo.geneontology.org/amigo/term/GO:0032570
peptidyl-tyrosine phosphorylation	Gene Ontology	GO:0018108	40	139	0.132675	0.317906	ERBB2|PTK2|ERBB3|STYK1|DSTYK|SCYL1|MAP2K3|DYRK2|MAP2K6|MAP2K5|TYK2|ABL2|NEK1|NTRK2|TESK1|DYRK1A|DYRK1B|EPHB2|SRC|EPHB4|PEAK1|EFEMP1|PRKCD|ROR2|FER|FES|EPHA10|LTK|FGFR2|FGFR3|PBK|TWF1|TNK2|TNK1|ABI2|DDR1|MAP3K10|MET|CLK1|CLK4	http://amigo.geneontology.org/amigo/term/GO:0018108
positive regulation of cell cycle arrest	Gene Ontology	GO:0071158	11	32	0.133747	0.317906	BRCA1|TGFB1|CDKN2A|DAB2IP|PKD2|MED25|RPL23|RNF112|CELF1|RGCC|UHRF2	http://amigo.geneontology.org/amigo/term/GO:0071158
positive regulation of transforming growth factor beta receptor signaling pathway	Gene Ontology	GO:0030511	11	32	0.133747	0.317906	SNW1|GIPC1|ADAM17|MEN1|SLC2A10|NPNT|FERMT1|RNF111|DAB2|EP300|ING2	http://amigo.geneontology.org/amigo/term/GO:0030511
negative regulation of androgen receptor signaling pathway	Gene Ontology	GO:0060766	6	15	0.134661	0.317906	HDAC1|PHB|DAB2|SMARCA4|NCOR2|NCOR1	http://amigo.geneontology.org/amigo/term/GO:0060766
negative regulation of programmed cell death	Gene Ontology	GO:0043069	6	15	0.134661	0.317906	DNAJA3|TM7SF3|PLCG2|KANK2|NUP62|PSMC5	http://amigo.geneontology.org/amigo/term/GO:0043069
phosphate ion transmembrane transport	Gene Ontology	GO:0035435	6	15	0.134661	0.317906	SLC20A2|SLC37A1|SLC37A4|SLC25A3|SLC25A14|SLC25A10	http://amigo.geneontology.org/amigo/term/GO:0035435
regulation of cellular protein localization	Gene Ontology	GO:1903827	6	15	0.134661	0.317906	PPM1F|KDM1A|CCNE2|MAP2|CSNK1E|TRIM46	http://amigo.geneontology.org/amigo/term/GO:1903827
fatty acid beta-oxidation using acyl-CoA oxidase	Gene Ontology	GO:0033540	6	15	0.134661	0.317906	CRAT|HSD17B4|CROT|ACOT8|ACOX3|EHHADH	http://amigo.geneontology.org/amigo/term/GO:0033540
activation of cysteine-type endopeptidase activity	Gene Ontology	GO:0097202	6	15	0.134661	0.317906	LGMN|CYFIP2|ASPH|CASP8|BAD|CIDEB	http://amigo.geneontology.org/amigo/term/GO:0097202
positive regulation of cilium assembly	Gene Ontology	GO:0045724	6	15	0.134661	0.317906	DZIP1|CCDC88A|CROCC|ENTR1|HTT|TAPT1	http://amigo.geneontology.org/amigo/term/GO:0045724
maintenance of protein location in nucleus	Gene Ontology	GO:0051457	6	15	0.134661	0.317906	MORC3|SKP1|TAF8|PML|CIZ1|BCL3	http://amigo.geneontology.org/amigo/term/GO:0051457
histone H4-K8 acetylation	Gene Ontology	GO:0043982	6	15	0.134661	0.317906	HCFC1|MEAF6|JADE2|ING4|PHF20|JADE1	http://amigo.geneontology.org/amigo/term/GO:0043982
positive regulation of calcineurin-NFAT signaling cascade	Gene Ontology	GO:0070886	6	15	0.134661	0.317906	LMCD1|SPPL3|CIB1|CAMTA1|NRG1|PTBP1	http://amigo.geneontology.org/amigo/term/GO:0070886
histone H4-K5 acetylation	Gene Ontology	GO:0043981	6	15	0.134661	0.317906	HCFC1|MEAF6|JADE2|ING4|PHF20|JADE1	http://amigo.geneontology.org/amigo/term/GO:0043981
negative regulation of activated T cell proliferation	Gene Ontology	GO:0046007	6	15	0.134661	0.317906	RC3H1|FOXP3|LRRC32|SCRIB|PRKAR1A|BTN2A2	http://amigo.geneontology.org/amigo/term/GO:0046007
nuclear export	Gene Ontology	GO:0051168	6	15	0.134661	0.317906	HNRNPA1|AKAP13|EIF4ENIF1|LZTS2|RANBP17|ATXN1	http://amigo.geneontology.org/amigo/term/GO:0051168
regulation of filopodium assembly	Gene Ontology	GO:0051489	6	15	0.134661	0.317906	FXR1|CLN3|FMR1|CDC42|TRPM2|MYO10	http://amigo.geneontology.org/amigo/term/GO:0051489
regulation of NIK/NF-kappaB signaling	Gene Ontology	GO:1901222	6	15	0.134661	0.317906	TMSB4X|BIRC2|AGER|BCL3|AKIP1|NOL3	http://amigo.geneontology.org/amigo/term/GO:1901222
protein localization to plasma membrane	Gene Ontology	GO:0072659	44	155	0.141062	0.327788	ATP1B3|SKAP1|TSPAN14|TSPAN15|TSPAN17|IKBKB|PPIL2|TTC7B|TTC7A|IFT20|FYB1|DLG1|RAB11A|RAB34|SEC23A|ANK1|CD81|SLC9A3R2|FCHO2|TMEM150A|JUP|CLN3|GAK|BSG|KCNIP3|ANXA2|LAMA5|C2CD5|RDX|RAMP2|TSPAN5|ZDHHC23|RAB40C|RAB40B|PACS2|ZDHHC3|ZFYVE27|MYL12A|PIP5K1A|AKT2|TSPAN33|FLOT1|FLOT2|FLNA	http://amigo.geneontology.org/amigo/term/GO:0072659
transcription initiation from RNA polymerase II promoter	Gene Ontology	GO:0006367	44	155	0.141062	0.327788	HDAC1|VDR|GTF2A2|HDAC7|ERCC2|ERCC3|TAF10|TAF15|TAF4|TEAD2|NR1D2|NCOR2|NCOR1|TEAD4|GTF2E1|GTF2E2|RARB|RARG|THRB|NR2C2AP|THRA|GTF2B|MED23|NR1H2|ESRRA|NR4A2|NR4A1|GTF2H5|PPARD|NR2C1|PPARA|MNAT1|POLR2H|YAP1|TAF6|SNW1|E2F3|TBL1XR1|TAF1|MAZ|TAF9|TAF8|CDK7|HDAC10	http://amigo.geneontology.org/amigo/term/GO:0006367
cell redox homeostasis	Gene Ontology	GO:0045454	14	43	0.141757	0.327788	EGLN2|NCF2|RAC2|SLC11A1|PRDX4|DLD|SLC2A10|TXN2|SELENOT|KRIT1|GLRX2|NQO1|TXNRD2|TXNRD1	http://amigo.geneontology.org/amigo/term/GO:0045454
neural tube development	Gene Ontology	GO:0021915	14	43	0.141757	0.327788	ITPK1|TGFB1|STIL|NUP133|GRHL2|C2CD3|IFT172|AMBRA1|ZFP36L1|PKD2|MED12|PLOD3|TBC1D32|FKBP8	http://amigo.geneontology.org/amigo/term/GO:0021915
positive regulation of protein catabolic process	Gene Ontology	GO:0045732	23	76	0.143577	0.327788	SNX1|WWP2|ITCH|OAZ2|HUWE1|SORL1|C4BPB|NEDD4|AREL1|CBLB|RAB7A|DAB2IP|RNF41|GGA1|ATG4B|GGA3|MYLIP|SNF8|CSNK2A1|EGLN2|STX5|OAZ3|RHBDD1	http://amigo.geneontology.org/amigo/term/GO:0045732
regulation of neuron apoptotic process	Gene Ontology	GO:0043523	8	22	0.144265	0.327788	EGLN2|PCSK9|G6PD|BAX|NSMF|AKT1S1|LANCL1|NAE1	http://amigo.geneontology.org/amigo/term/GO:0043523
nucleotide-excision repair, DNA duplex unwinding	Gene Ontology	GO:0000717	8	22	0.144265	0.327788	ERCC2|ERCC3|GTF2H5|CUL4A|UBA52|UBB|UBC|DDB2	http://amigo.geneontology.org/amigo/term/GO:0000717
iron-sulfur cluster assembly	Gene Ontology	GO:0016226	8	22	0.144265	0.327788	ISCU|NDOR1|NFU1|CIAPIN1|NUBPL|CIAO3|LYRM4|MMS19	http://amigo.geneontology.org/amigo/term/GO:0016226
IRE1-mediated unfolded protein response	Gene Ontology	GO:0036498	17	54	0.144718	0.327788	ACADVL|SHC1|ADD1|HYOU1|PARP16|YIF1A|DDX11|VAPB|PREB|SSR1|TLN1|ARFGAP1|DCTN1|ATP6V0D1|HDGF|SEC31A|CUL7	http://amigo.geneontology.org/amigo/term/GO:0036498
phosphatidylinositol phosphorylation	Gene Ontology	GO:0046854	17	54	0.144718	0.327788	TMEM150A|INPP1|SMG1|PI4KB|PI4KA|SOCS2|PIK3CB|PIK3C2B|PIK3CD|PIP5K1A|IP6K2|ITPKA|IMPA1|ITPKB|TTC7B|TTC7A|PIP5KL1	http://amigo.geneontology.org/amigo/term/GO:0046854
protein localization to kinetochore	Gene Ontology	GO:0034501	5	12	0.144749	0.327788	MIS12|ZWILCH|SPDL1|AURKB|CDK1	http://amigo.geneontology.org/amigo/term/GO:0034501
lysine catabolic process	Gene Ontology	GO:0006554	5	12	0.144749	0.327788	DLST|PHYKPL|OGDH|GCDH|DLD	http://amigo.geneontology.org/amigo/term/GO:0006554
embryonic camera-type eye development	Gene Ontology	GO:0031076	5	12	0.144749	0.327788	IFT140|PPP1R13L|WDR19|RARG|ALDH1A3	http://amigo.geneontology.org/amigo/term/GO:0031076
microtubule polymerization	Gene Ontology	GO:0046785	5	12	0.144749	0.327788	ZNF207|TRPV4|CENPJ|HDGFL3|CKAP5	http://amigo.geneontology.org/amigo/term/GO:0046785
establishment of epithelial cell polarity	Gene Ontology	GO:0090162	5	12	0.144749	0.327788	CYTH1|SIPA1L3|FERMT1|FRMD4B|CLASP1	http://amigo.geneontology.org/amigo/term/GO:0090162
regulation of fibroblast migration	Gene Ontology	GO:0010762	5	12	0.144749	0.327788	CLN3|APPL2|WDPCP|FER|GNA12	http://amigo.geneontology.org/amigo/term/GO:0010762
nephron development	Gene Ontology	GO:0072006	5	12	0.144749	0.327788	JAG1|ITGA3|NUP85|NUP133|NUP107	http://amigo.geneontology.org/amigo/term/GO:0072006
regulation of chondrocyte differentiation	Gene Ontology	GO:0032330	5	12	0.144749	0.327788	GLG1|SHOX2|MBOAT2|PTHLH|MDK	http://amigo.geneontology.org/amigo/term/GO:0032330
positive regulation of mitochondrial membrane potential	Gene Ontology	GO:0010918	5	12	0.144749	0.327788	AKT2|AKT1|BID|STOML2|BAD	http://amigo.geneontology.org/amigo/term/GO:0010918
fatty-acyl-CoA biosynthetic process	Gene Ontology	GO:0046949	5	12	0.144749	0.327788	PPT1|PPT2|HTD2|GCDH|CBR4	http://amigo.geneontology.org/amigo/term/GO:0046949
suckling behavior	Gene Ontology	GO:0001967	5	12	0.144749	0.327788	UBR3|DERL2|GLS|APP|PEX13	http://amigo.geneontology.org/amigo/term/GO:0001967
positive regulation of ceramide biosynthetic process	Gene Ontology	GO:2000304	5	12	0.144749	0.327788	PLA2G6|SIRT3|NSMAF|PRKCD|RACK1	http://amigo.geneontology.org/amigo/term/GO:2000304
enamel mineralization	Gene Ontology	GO:0070166	5	12	0.144749	0.327788	STIM1|NECTIN1|PPARA|FAM20A|ITGB6	http://amigo.geneontology.org/amigo/term/GO:0070166
cardiac muscle cell proliferation	Gene Ontology	GO:0060038	5	12	0.144749	0.327788	NDRG4|ARID2|SMAD1|PRKAR1A|TENM4	http://amigo.geneontology.org/amigo/term/GO:0060038
vesicle-mediated transport in synapse	Gene Ontology	GO:0099003	5	12	0.144749	0.327788	RAB11A|SNAP47|SCRIB|CLSTN1|NSG1	http://amigo.geneontology.org/amigo/term/GO:0099003
protein insertion into mitochondrial inner membrane	Gene Ontology	GO:0045039	5	12	0.144749	0.327788	ROMO1|AGK|TIMM9|TIMM10|TIMM8B	http://amigo.geneontology.org/amigo/term/GO:0045039
protein lipidation	Gene Ontology	GO:0006497	5	12	0.144749	0.327788	ATG10|PORCN|UGCG|ALOX12B|WDR45	http://amigo.geneontology.org/amigo/term/GO:0006497
chromatin-mediated maintenance of transcription	Gene Ontology	GO:0048096	5	12	0.144749	0.327788	ELOF1|ZMIZ2|PABPC1L|SMARCD1|CHEK1	http://amigo.geneontology.org/amigo/term/GO:0048096
I-kappaB phosphorylation	Gene Ontology	GO:0007252	5	12	0.144749	0.327788	IKBKB|ERC1|PRDX4|DAB2IP|IKBKE	http://amigo.geneontology.org/amigo/term/GO:0007252
renal water homeostasis	Gene Ontology	GO:0003091	12	36	0.144913	0.327788	RAB11A|ADCY7|ADCY1|GNAS|CYP4F12|ADCY3|PRKAR2A|PRKAR1A|PRKAR1B|PRKACB|MYO5B|AQP3	http://amigo.geneontology.org/amigo/term/GO:0003091
negative regulation of cytokine production	Gene Ontology	GO:0001818	12	36	0.144913	0.327788	FOXP3|ASB1|TWSG1|LRRC32|SLC11A1|CLEC4A|TIA1|RGCC|ATP2B1|BTN2A2|NDRG2|N4BP1	http://amigo.geneontology.org/amigo/term/GO:0001818
spindle assembly	Gene Ontology	GO:0051225	12	36	0.144913	0.327788	TNKS|RCC1|CEP63|HAUS4|HAUS5|HAUS2|HAUS1|CSNK1D|STARD9|TUBGCP2|NCOR1|GOLGA8B	http://amigo.geneontology.org/amigo/term/GO:0051225
transferrin transport	Gene Ontology	GO:0033572	12	36	0.144913	0.327788	ATP6V0B|ATP6V1D|ATP6V0E1|ATP6V1A|ATP6AP1|ATP6V1E1|ATP6V1E2|ATP6V1G1|DNM2|ATP6V1C2|STEAP3|ATP6V0D1	http://amigo.geneontology.org/amigo/term/GO:0033572
energy homeostasis	Gene Ontology	GO:0097009	12	36	0.144913	0.327788	NMU|STAT3|ACACB|MLXIPL|EIF4G1|METRNL|MFSD2A|PRKAA1|LEPR|UBB|TRPV4|NR1D2	http://amigo.geneontology.org/amigo/term/GO:0097009
actin filament bundle assembly	Gene Ontology	GO:0051017	12	36	0.144913	0.327788	LCP1|NEDD9|ACTN1|NCK1|ADD1|LIMA1|FSCN2|SHROOM1|EPS8|BAIAP2|PAWR|AIF1	http://amigo.geneontology.org/amigo/term/GO:0051017
tumor necrosis factor-mediated signaling pathway	Gene Ontology	GO:0033209	36	125	0.146132	0.329399	PSMD9|TMSB4X|PSMD4|PSMD7|PSMD1|ILK|IKBKB|TNFRSF14|ADAM17|CD40|KRT8|TNFSF13B|LTBR|STAT1|FAS|TRADD|PSMA2|PSMA3|PSMA1|PSMA6|PSMA7|PSMA4|PSMA5|PSMC3|PSMC5|PSMC6|TRAF2|TRAF3|PSME4|PSME3|BIRC2|TNFRSF25|ACTN4|PSMB8|PSMB6|PSMB5	http://amigo.geneontology.org/amigo/term/GO:0033209
nucleotide-excision repair, preincision complex assembly	Gene Ontology	GO:0006294	10	29	0.146322	0.329399	ERCC3|ERCC2|UBC|GTF2H5|CUL4A|UBA52|UBB|CDK7|DDB2|MNAT1	http://amigo.geneontology.org/amigo/term/GO:0006294
regulation of transcription involved in G1/S transition of mitotic cell cycle	Gene Ontology	GO:0000083	10	29	0.146322	0.329399	E2F6|E2F4|HINFP|DHFR|BACH1|CDK16|TYMS|RRM2|CDC45|TFDP2	http://amigo.geneontology.org/amigo/term/GO:0000083
regulation of mitochondrial membrane potential	Gene Ontology	GO:0051881	10	29	0.146322	0.329399	BCL2L1|ADORA2A|SOD1|BAX|NDUFS1|PRELID1|PPA2|UBB|PID1|PYCR1	http://amigo.geneontology.org/amigo/term/GO:0051881
protein folding	Gene Ontology	GO:0006457	48	171	0.148337	0.333537	DNAJC7|SIL1|RIC3|HSP90B1|FKBP4|PPIL2|PPIL3|PPIL6|DNAJB4|FKBP8|CANX|AHSA1|CCT3|DNAJB6|CDC37|DNAJB13|HSPD1|HSPBP1|ENGASE|LMAN2L|DNAJC19|NGLY1|LTBP4|PFDN5|DNAJA3|PDIA3|P4HB|GNB1|AMFR|DNAJC21|CSNK2A2|CSNK2A1|MESD|NFYC|DNAJA1|DNAJA4|DNAJC4|TBCE|TBCD|DNAJC1|TBCA|PTGES3|TCP1|PRKCSH|PPIH|PPIE|ATF6|MOGS	http://amigo.geneontology.org/amigo/term/GO:0006457
regulation of cell differentiation	Gene Ontology	GO:0045595	15	47	0.149989	0.336852	PPP2R1A|LTBP4|SIK1|PLEKHB2|TCFL5|TFAP2A|BIRC2|RUNX2|PTBP3|ST7|FES|NRG1|TBX19|PTBP1|RAF1	http://amigo.geneontology.org/amigo/term/GO:0045595
transcription elongation from RNA polymerase II promoter	Gene Ontology	GO:0006368	21	69	0.150215	0.33696	POLR2H|PCID2|SUPT6H|ELOF1|ERCC2|ERCC3|GTF2H5|NELFE|NELFA|CDK12|CDK7|SUPT16H|ELOC|ELP4|MLLT3|ENY2|ELL2|MNAT1|WDR61|ELP2|CCNK	http://amigo.geneontology.org/amigo/term/GO:0006368
positive regulation of MAP kinase activity	Gene Ontology	GO:0043406	18	58	0.151173	0.338706	ERBB2|PDGFA|RASGRP1|EPGN|SRC|MAGED1|PSEN1|CD40|ADAM8|ILK|EZH2|VEGFA|AKAP13|TPD52L1|PDCD10|IRAK1|HRAS|KRAS	http://amigo.geneontology.org/amigo/term/GO:0043406
response to starvation	Gene Ontology	GO:0042594	13	40	0.154802	0.3452	PCK2|ULK2|FOXK2|HMGCL|BCAS3|ACAT1|OXCT1|ADSS1|AACS|ADSL|CPS1|BNIP1|CAD	http://amigo.geneontology.org/amigo/term/GO:0042594
positive regulation of intrinsic apoptotic signaling pathway	Gene Ontology	GO:2001244	13	40	0.154802	0.3452	BCL2L1|TAF6|BCL2L11|STYXL1|BID|BECN1|BAX|BAD|FIS1|SEPTIN4|DNM1L|IL20RA|RACK1	http://amigo.geneontology.org/amigo/term/GO:2001244
cellular response to reactive oxygen species	Gene Ontology	GO:0034614	13	40	0.154802	0.3452	SRC|ROMO1|PKD2|MPV17|TPM1|AKT1|ERCC6L2|AGAP3|FER|PXN|MAPK8|MAPK9|PTPRK	http://amigo.geneontology.org/amigo/term/GO:0034614
T cell differentiation	Gene Ontology	GO:0030217	13	40	0.154802	0.3452	IL7R|TGFB1|CHD7|PIK3CD|LEPR|RUNX2|RHOH|PTPRC|ITPKB|GPR89B|PTPN2|PPP3CB|PTPRK	http://amigo.geneontology.org/amigo/term/GO:0030217
negative regulation of autophagy	Gene Ontology	GO:0010507	16	51	0.157452	0.349211	BCL2L1|WDR6|STAT3|FOXK2|KLHL22|EIF4G2|EIF4G1|TLK2|LEPR|HERC1|AKT1|TAB2|BECN1|SIRT2|DAPL1|MET	http://amigo.geneontology.org/amigo/term/GO:0010507
iron ion transport	Gene Ontology	GO:0006826	7	19	0.157896	0.349211	CP|SLC11A2|SLC11A1|B2M|NECTIN1|FTH1|MELTF	http://amigo.geneontology.org/amigo/term/GO:0006826
interleukin-6-mediated signaling pathway	Gene Ontology	GO:0070102	7	19	0.157896	0.349211	SRC|STAT3|STAT1|IL6R|FER|IL6ST|YAP1	http://amigo.geneontology.org/amigo/term/GO:0070102
determination of adult lifespan	Gene Ontology	GO:0008340	7	19	0.157896	0.349211	RAD54B|GBA|RAD54L|MSH2|ATM|MSH6|PRDM2	http://amigo.geneontology.org/amigo/term/GO:0008340
TOR signaling	Gene Ontology	GO:0031929	7	19	0.157896	0.349211	CCDC88A|RPS6KB1|RPS6KB2|AKT1|TIPRL|EIF4EBP1|MLST8	http://amigo.geneontology.org/amigo/term/GO:0031929
negative regulation of protein localization to plasma membrane	Gene Ontology	GO:1903077	7	19	0.157896	0.349211	BCL2L1|PPFIA1|AP2M1|PICALM|PID1|DAB2|TMBIM1	http://amigo.geneontology.org/amigo/term/GO:1903077
exonucleolytic catabolism of deadenylated mRNA	Gene Ontology	GO:0043928	11	33	0.158632	0.349211	DCP2|WDR61|EXOSC1|LSM4|LSM6|LSM7|NT5C3B|EXOSC8|CNOT8|EXOSC9|HBS1L	http://amigo.geneontology.org/amigo/term/GO:0043928
negative regulation of fibroblast proliferation	Gene Ontology	GO:0048147	11	33	0.158632	0.349211	MORC3|PEX2|MED25|MED31|DAB2IP|BAX|TP53INP1|PARP10|FBXO4|PAWR|FTH1	http://amigo.geneontology.org/amigo/term/GO:0048147
embryonic cranial skeleton morphogenesis	Gene Ontology	GO:0048701	11	33	0.158632	0.349211	IFT140|GRHL2|TFAP2A|SIX1|SMAD2|RUNX2|ALX3|NIPBL|SLC39A1|WDR19|FGFR2	http://amigo.geneontology.org/amigo/term/GO:0048701
positive regulation of catalytic activity	Gene Ontology	GO:0043085	11	33	0.158632	0.349211	PHACTR4|APH1A|SLC37A4|SOD1|NR4A2|PSEN1|AZIN2|CIB1|NCSTN|BCAS3|CDC42	http://amigo.geneontology.org/amigo/term/GO:0043085
positive regulation of DNA repair	Gene Ontology	GO:0045739	11	33	0.158632	0.349211	BRCA1|ERCC8|TMEM161A|APBB1|NPAS2|BABAM1|EYA3|RNF8|EYA1|UIMC1|EYA2	http://amigo.geneontology.org/amigo/term/GO:0045739
phagocytosis	Gene Ontology	GO:0006909	23	77	0.159718	0.351194	ITGB1|NCF2|ABCA7|CD302|DNM2|ADORA2A|SLC11A1|CDC42SE1|TM9SF4|MYD88|ANXA1|LEPR|UNC13D|GATA2|KIAA1109|MESD|LRP1|EIF2AK1|PIP5K1A|LDLR|SYT7|MET|C1orf43	http://amigo.geneontology.org/amigo/term/GO:0006909
glycosaminoglycan catabolic process	Gene Ontology	GO:0006027	9	26	0.160438	0.35155	HPSE|SDC1|SDC2|HSPG2|GLB1|GPC1|HGSNAT|SGSH|IDUA	http://amigo.geneontology.org/amigo/term/GO:0006027
global genome nucleotide-excision repair	Gene Ontology	GO:0070911	9	26	0.160438	0.35155	ERCC2|ERCC3|GTF2H5|CUL4A|UBA52|UBB|UBC|DDB2|RNF111	http://amigo.geneontology.org/amigo/term/GO:0070911
DNA replication-independent nucleosome assembly	Gene Ontology	GO:0006336	9	26	0.160438	0.35155	NASP|HIRA|CABIN1|HAT1|RBBP4|ASF1B|ATRX|H4C15|UBN1	http://amigo.geneontology.org/amigo/term/GO:0006336
mitochondrial respiratory chain complex I assembly	Gene Ontology	GO:0032981	20	66	0.162611	0.355899	NDUFV3|NDUFV1|NDUFB3|TMEM126B|BCS1L|ACAD9|NDUFB1|NDUFB4|COA1|NDUFB2|NUBPL|NDUFAF5|NDUFS1|NDUFS2|NDUFAF6|NDUFA10|ECSIT|NDUFAF2|TIMMDC1|NDUFA3	http://amigo.geneontology.org/amigo/term/GO:0032981
extrinsic apoptotic signaling pathway	Gene Ontology	GO:0097191	14	44	0.163614	0.357681	RNF41|FAS|IFI27|SIVA1|TRADD|IL6R|PARP2|BAD|CIB1|BAX|PML|CASP8|KRT8|BID	http://amigo.geneontology.org/amigo/term/GO:0097191
RNA export from nucleus	Gene Ontology	GO:0006405	17	55	0.164246	0.358648	SRSF5|SRSF7|U2AF2|ZC3H11A|RNPS1|SRSF2|SRRM1|HNRNPA1|SRSF9|DDX39B|EIF4E|U2AF1L4|CHTOP|THOC2|NUP214|NUP62|THOC5	http://amigo.geneontology.org/amigo/term/GO:0006405
negative regulation of cysteine-type endopeptidase activity involved in apoptotic process	Gene Ontology	GO:0043154	21	70	0.167697	0.365762	DNAJA3|HERPUD1|BEX3|GPI|SIAH2|SRC|ADORA2A|CD44|NR4A1|POR|BIRC2|DNAJB6|AKT1|XIAP|VEGFA|MAP2K5|DDX3X|MDM2|RAF1|CSNK2A1|YWHAE	http://amigo.geneontology.org/amigo/term/GO:0043154
iron ion homeostasis	Gene Ontology	GO:0055072	12	37	0.169347	0.368731	EPAS1|SLC11A2|LCN2|EIF2AK1|SLC11A1|CYBRD1|B2M|STEAP3|CP|MELTF|PICALM|HMOX2	http://amigo.geneontology.org/amigo/term/GO:0055072
amyloid fibril formation	Gene Ontology	GO:1990000	26	89	0.171811	0.368731	HSPG2|TSPAN14|TSPAN15|NCSTN|ADAM10|B2M|H4C15|GSN|SORL1|APH1A|SNCAIP|FURIN|CDKN2A|SIAH2|GGA1|GGA3|GGA2|TSPAN5|MDM2|UBE2L6|APP|TSPAN33|UBA52|UBB|UBC|TGFBI	http://amigo.geneontology.org/amigo/term/GO:1990000
spermatid development	Gene Ontology	GO:0007286	26	89	0.171811	0.368731	CEP131|DYNLL1|CELF1|SBF1|CCNB1IP1|BRIP1|SMARCA2|FANCG|QKI|EHMT2|SLIRP|RSPH1|NECTIN2|CDYL|CIB1|DMC1|TTC26|ODF2|TRIP13|ING2|OSBP2|YTHDC2|NSUN2|RFX2|REC8|RNF8	http://amigo.geneontology.org/amigo/term/GO:0007286
apoptotic DNA fragmentation	Gene Ontology	GO:0006309	6	16	0.173154	0.368731	DICER1|HMGB2|HMGB1|KPNB1|DFFA|EXOG	http://amigo.geneontology.org/amigo/term/GO:0006309
positive regulation of membrane protein ectodomain proteolysis	Gene Ontology	GO:0051044	6	16	0.173154	0.368731	NRDC|SH3D19|ADAM8|ADAM9|PACSIN3|FURIN	http://amigo.geneontology.org/amigo/term/GO:0051044
glutathione biosynthetic process	Gene Ontology	GO:0006750	6	16	0.173154	0.368731	GSS|GGCT|MGST2|GGT1|CHAC2|CNDP2	http://amigo.geneontology.org/amigo/term/GO:0006750
intra-S DNA damage checkpoint	Gene Ontology	GO:0031573	6	16	0.173154	0.368731	TIPIN|MRE11|MSH2|EME2|EME1|ATF2	http://amigo.geneontology.org/amigo/term/GO:0031573
regulation of osteoblast differentiation	Gene Ontology	GO:0045667	6	16	0.173154	0.368731	PTK2|ESRRA|RUNX2|DDX5|ATF4|FGFR2	http://amigo.geneontology.org/amigo/term/GO:0045667
formation of cytoplasmic translation initiation complex	Gene Ontology	GO:0001732	6	16	0.173154	0.368731	EIF3I|EIF3K|EIF3L|EIF3M|EIF3E|EIF3G	http://amigo.geneontology.org/amigo/term/GO:0001732
regulation of regulatory T cell differentiation	Gene Ontology	GO:0045589	6	16	0.173154	0.368731	TGFB1|DROSHA|FOXP3|KAT2A|CBFB|FANCA	http://amigo.geneontology.org/amigo/term/GO:0045589
mitotic sister chromatid cohesion	Gene Ontology	GO:0007064	6	16	0.173154	0.368731	SMC1B|NAA50|PDS5A|REC8|NIPBL|CDCA5	http://amigo.geneontology.org/amigo/term/GO:0007064
positive regulation of T cell migration	Gene Ontology	GO:2000406	6	16	0.173154	0.368731	CCL5|APP|ADAM8|TNFRSF14|RHOA|AIF1	http://amigo.geneontology.org/amigo/term/GO:2000406
positive regulation by host of viral transcription	Gene Ontology	GO:0043923	6	16	0.173154	0.368731	SNW1|TFAP4|SP1|LEF1|EP300|SMARCA4	http://amigo.geneontology.org/amigo/term/GO:0043923
positive regulation of monocyte chemotactic protein-1 production	Gene Ontology	GO:0071639	6	16	0.173154	0.368731	CLEC7A|HMGB1|AGER|OAS1|OAS3|TRPV4	http://amigo.geneontology.org/amigo/term/GO:0071639
cellular response to ethanol	Gene Ontology	GO:0071361	6	16	0.173154	0.368731	ADCY7|SOD2|PRKCE|PRKAA1|SLC23A2|TP53INP1	http://amigo.geneontology.org/amigo/term/GO:0071361
response to hyperoxia	Gene Ontology	GO:0055093	6	16	0.173154	0.368731	HDAC1|HDAC2|PDPN|POLG|CDK4|POLB	http://amigo.geneontology.org/amigo/term/GO:0055093
cellular response to extracellular stimulus	Gene Ontology	GO:0031668	6	16	0.173154	0.368731	ADNP|NR4A2|GSDMD|TLE5|PTPRC|AIF1	http://amigo.geneontology.org/amigo/term/GO:0031668
miRNA metabolic process	Gene Ontology	GO:0010586	6	16	0.173154	0.368731	DROSHA|DICER1|KHSRP|TARBP2|TUT4|TUT7	http://amigo.geneontology.org/amigo/term/GO:0010586
protein targeting to vacuole	Gene Ontology	GO:0006623	6	16	0.173154	0.368731	VPS37C|VPS37B|VTI1A|VPS13A|MON1A|VPS13C	http://amigo.geneontology.org/amigo/term/GO:0006623
replicative senescence	Gene Ontology	GO:0090399	6	16	0.173154	0.368731	CDKN2A|PLA2R1|ATM|ROMO1|CHEK2|CHEK1	http://amigo.geneontology.org/amigo/term/GO:0090399
centrosome duplication	Gene Ontology	GO:0051298	6	16	0.173154	0.368731	CEP152|PKD2|STIL|NDE1|NDC80|CKAP5	http://amigo.geneontology.org/amigo/term/GO:0051298
lysosome localization	Gene Ontology	GO:0032418	10	30	0.174041	0.36896	SYTL4|BORCS5|RAB34|KIF1B|SPAG9|PIP4P1|DEF8|PLEKHM1|NDEL1|KXD1	http://amigo.geneontology.org/amigo/term/GO:0032418
extrinsic apoptotic signaling pathway via death domain receptors	Gene Ontology	GO:0008625	10	30	0.174041	0.36896	TRADD|DDX3X|BID|DAB2IP|CASP8|BAD|DELE1|BAX|BEX3|CRADD	http://amigo.geneontology.org/amigo/term/GO:0008625
positive regulation of cyclin-dependent protein serine/threonine kinase activity	Gene Ontology	GO:0045737	10	30	0.174041	0.36896	SRC|CCNB1|PKD2|RGCC|CCNY|AKT1|ADAM17|MNAT1|CDK5RAP1|CCNK	http://amigo.geneontology.org/amigo/term/GO:0045737
cortical actin cytoskeleton organization	Gene Ontology	GO:0030866	10	30	0.174041	0.36896	DLG1|EPB41L1|EPB41L2|LLGL2|FHOD1|FMNL2|TLN1|IKBKB|LCP1|EPB41	http://amigo.geneontology.org/amigo/term/GO:0030866
peroxisome organization	Gene Ontology	GO:0007031	8	23	0.176388	0.371023	PEX1|PEX2|ABCD4|PEX11A|ACOT8|PEX10|PEX14|PEX16	http://amigo.geneontology.org/amigo/term/GO:0007031
pyruvate metabolic process	Gene Ontology	GO:0006090	8	23	0.176388	0.371023	PDHX|PCK2|DLD|SLC16A3|DLAT|BSG|LDHA|LDHC	http://amigo.geneontology.org/amigo/term/GO:0006090
cellular response to interferon-beta	Gene Ontology	GO:0035458	8	23	0.176388	0.371023	UBE2K|STAT1|CDC34|IRF1|OAS1|UBE2G2|STING1|HTRA2	http://amigo.geneontology.org/amigo/term/GO:0035458
nucleotide-excision repair, DNA damage recognition	Gene Ontology	GO:0000715	8	23	0.176388	0.371023	GPS1|COPS8|CUL4A|UBA52|UBB|UBC|DDB2|COPS7A	http://amigo.geneontology.org/amigo/term/GO:0000715
regulation of DNA replication	Gene Ontology	GO:0006275	8	23	0.176388	0.371023	PPP2R1A|EHMT2|CCDC88A|RBBP6|ZBTB38|ESCO2|GMNN|ANKRD17	http://amigo.geneontology.org/amigo/term/GO:0006275
regulation of smoothened signaling pathway	Gene Ontology	GO:0008589	8	23	0.176388	0.371023	C2CD3|IFT140|IFT81|IFT172|TCTN1|MKS1|RPGRIP1L|FGFR2	http://amigo.geneontology.org/amigo/term/GO:0008589
positive regulation of long-term synaptic potentiation	Gene Ontology	GO:1900273	8	23	0.176388	0.371023	EPHB2|SQSTM1|ADCY1|LGMN|STAU1|APP|EIF2AK4|ADORA2A	http://amigo.geneontology.org/amigo/term/GO:1900273
flagellated sperm motility	Gene Ontology	GO:0030317	23	78	0.176815	0.371509	TEKT2|CCDC40|INTS13|CFAP69|SLIRP|CFAP44|CFAP251|MST1|CATSPER2|VPS13A|LDHC|ASH1L|QRICH2|LRRC6|SORD|DNAH1|ING2|INPP5B|DNAJA1|ADCY3|GAS8|SEPTIN4|SLC9B2	http://amigo.geneontology.org/amigo/term/GO:0030317
activation of JUN kinase activity	Gene Ontology	GO:0007257	13	41	0.178757	0.375172	MAP4K1|HACD3|DBNL|SPAG9|MAP3K6|DAB2IP|MAP3K5|MAP3K10|MAP3K12|MAP3K13|MLKL|MAP4K5|MAPK8IP3	http://amigo.geneontology.org/amigo/term/GO:0007257
response to nutrient levels	Gene Ontology	GO:0031667	24	82	0.180914	0.379278	GSS|ALAD|SRC|KAT2A|BECN1|EHMT2|ACACB|RPS6KB1|LCN2|NR1H2|SZT2|SOD2|SIRT6|SOD1|AMBRA1|CD40|SORD|CIDEB|PSPH|RARRES2|FIS1|MBD1|ATF4|WNT11	http://amigo.geneontology.org/amigo/term/GO:0031667
activation of MAPK activity	Gene Ontology	GO:0000187	35	124	0.183131	0.383501	CD74|TGFB3|EPGN|PRKAA1|MAP2K3|MAP2K6|MAP2K5|IKBKE|MAPKAPK5|MAPKAPK2|TGFA|MADD|CD81|PIK3CB|SOD1|NRG1|IRAK1|INAVA|SHC1|SHC2|SPAG9|IKBKG|STK39|UBE2V1|PBK|MAPK14|TAB2|UBA52|PTPRC|UBB|UBC|AVPI1|LPAR3|LPAR1|PAK3	http://amigo.geneontology.org/amigo/term/GO:0000187
positive regulation of type I interferon production	Gene Ontology	GO:0032481	17	56	0.185081	0.3863	IRF3|IRF1|MYD88|IRF7|LRRFIP1|TBK1|MRE11|IRAK1|PRKDC|PLCG2|POLR3E|POLR1D|STING1|EP300|IRF5|POLR2H|DHX36	http://amigo.geneontology.org/amigo/term/GO:0032481
substrate adhesion-dependent cell spreading	Gene Ontology	GO:0034446	17	56	0.185081	0.3863	SRC|VAMP3|MICALL2|ANTXR1|LAMA5|RAC1|PEAK1|ILK|SRGAP2|FERMT2|NRP1|FER|PXN|RHOA|ATRN|AKIP1|PARVG	http://amigo.geneontology.org/amigo/term/GO:0034446
positive regulation of neuron apoptotic process	Gene Ontology	GO:0043525	17	56	0.185081	0.3863	PCSK9|BCL2L11|ATF2|TFAP2A|ATM|CDC34|BAX|NQO1|CDC42|CTSZ|FIS1|ATF4|GRN|CASP2|RHOA|PAK3|SRPK2	http://amigo.geneontology.org/amigo/term/GO:0043525
response to radiation	Gene Ontology	GO:0009314	11	34	0.185642	0.386619	BCL2L1|TGFB1|SOD2|PNKP|FKBPL|APP|LRP5|FANCG|FOXP3|OGG1|POLH	http://amigo.geneontology.org/amigo/term/GO:0009314
regulation of microtubule cytoskeleton organization	Gene Ontology	GO:0070507	11	34	0.185642	0.386619	CLASP1|PAFAH1B1|PRKAA1|CYLD|CEP70|BICD1|MARK2|PHLDB1|RHOA|ATAT1|CDK2AP2	http://amigo.geneontology.org/amigo/term/GO:0070507
membrane fusion	Gene Ontology	GO:0061025	14	45	0.187084	0.38814	BLOC1S6|VAMP3|NAPA|HUWE1|MX2|YKT6|MX1|DNM1|NSFL1C|UBXN2A|DNM2|MYOF|DNM1L|BNIP1	http://amigo.geneontology.org/amigo/term/GO:0061025
SRP-dependent cotranslational protein targeting to membrane	Gene Ontology	GO:0006614	26	90	0.188331	0.38814	RPL23A|RPS14|RPS19|RPLP0|RPL35A|RPS15A|RPS7|RPS2|FAU|RPL24|RPL26|SRP68|RPL23|RPL22|RPL13A|SRP72|RPL27A|RPS24|RPL15|RPL17|RPL10|RPL18|RPL34|RPL30|UBA52|RPS3A	http://amigo.geneontology.org/amigo/term/GO:0006614
protein polyglutamylation	Gene Ontology	GO:0018095	5	13	0.190273	0.38814	TTLL4|TTLL7|TTLL11|CFAP20|TPGS2	http://amigo.geneontology.org/amigo/term/GO:0018095
positive regulation of isotype switching	Gene Ontology	GO:0045830	5	13	0.190273	0.38814	KMT5B|RIF1|SHLD2|HMCES|SHLD1	http://amigo.geneontology.org/amigo/term/GO:0045830
positive regulation of response to DNA damage stimulus	Gene Ontology	GO:2001022	5	13	0.190273	0.38814	FMR1|FXR1|ATM|NSMCE4A|PRKCD	http://amigo.geneontology.org/amigo/term/GO:2001022
purine-containing compound salvage	Gene Ontology	GO:0043101	5	13	0.190273	0.38814	AMPD3|GMPR2|ADAL|ADK|APRT	http://amigo.geneontology.org/amigo/term/GO:0043101
negative regulation of telomerase activity	Gene Ontology	GO:0051974	5	13	0.190273	0.38814	PML|SRC|PIF1|MEN1|POT1	http://amigo.geneontology.org/amigo/term/GO:0051974
regulation of mitochondrial membrane permeability	Gene Ontology	GO:0046902	5	13	0.190273	0.38814	BCL2L1|BAD|STAT3|SLC25A5|SPG7	http://amigo.geneontology.org/amigo/term/GO:0046902
nucleotide biosynthetic process	Gene Ontology	GO:0009165	5	13	0.190273	0.38814	NMNAT3|TYMS|DCTD|DTYMK|PRPSAP2	http://amigo.geneontology.org/amigo/term/GO:0009165
regulation of postsynaptic neurotransmitter receptor internalization	Gene Ontology	GO:0099149	5	13	0.190273	0.38814	NRG1|SCRIB|USP46|HPCA|OPHN1	http://amigo.geneontology.org/amigo/term/GO:0099149
regulation of mRNA processing	Gene Ontology	GO:0050684	5	13	0.190273	0.38814	SLTM|SUPT6H|SRPK1|CDK11A|SRPK2	http://amigo.geneontology.org/amigo/term/GO:0050684
plasma membrane tubulation	Gene Ontology	GO:0097320	5	13	0.190273	0.38814	MICALL1|FNBP1L|PACSIN3|BIN3|PACSIN2	http://amigo.geneontology.org/amigo/term/GO:0097320
Golgi ribbon formation	Gene Ontology	GO:0090161	5	13	0.190273	0.38814	MYO18A|OPTN|VTI1A|GOLPH3|PRMT5	http://amigo.geneontology.org/amigo/term/GO:0090161
layer formation in cerebral cortex	Gene Ontology	GO:0021819	5	13	0.190273	0.38814	DAB2IP|LRP8|MBOAT7|PAFAH1B1|ADGRG1	http://amigo.geneontology.org/amigo/term/GO:0021819
very-low-density lipoprotein particle assembly	Gene Ontology	GO:0034379	5	13	0.190273	0.38814	ACSL3|P4HB|ARF1|MFSD2A|APOC1	http://amigo.geneontology.org/amigo/term/GO:0034379
histone ubiquitination	Gene Ontology	GO:0016574	5	13	0.190273	0.38814	UBE2A|HUWE1|PHC1|BMI1|UBE2B	http://amigo.geneontology.org/amigo/term/GO:0016574
regulation of telomere maintenance	Gene Ontology	GO:0032204	5	13	0.190273	0.38814	HDAC8|YLPM1|SMG6|SMG1|PIF1	http://amigo.geneontology.org/amigo/term/GO:0032204
ruffle assembly	Gene Ontology	GO:0097178	5	13	0.190273	0.38814	MTSS2|PIP5K1A|DBNL|AIF1|RAC1	http://amigo.geneontology.org/amigo/term/GO:0097178
positive regulation of synaptic transmission, GABAergic	Gene Ontology	GO:0032230	5	13	0.190273	0.38814	ADORA2A|NLGN2|ZDHHC3|PRKCE|ZDHHC12	http://amigo.geneontology.org/amigo/term/GO:0032230
regulation of actin cytoskeleton organization	Gene Ontology	GO:0032956	22	75	0.190685	0.388563	ILK|GPM6B|CCDC88A|CDK10|TESK1|PDGFA|RAC2|RAC1|PRKCD|CELSR1|RHOH|RHOBTB3|RHOC|RHOA|MLST8|RHOF|LRP1|ARHGAP17|BST2|BAIAP2|PAK1|PAK3	http://amigo.geneontology.org/amigo/term/GO:0032956
response to gamma radiation	Gene Ontology	GO:0010332	9	27	0.191463	0.389728	PRKAA1|MEN1|BAX|PRKDC|POLG|PTPRC|POLB|PML|CHEK2	http://amigo.geneontology.org/amigo/term/GO:0010332
ATP synthesis coupled proton transport	Gene Ontology	GO:0015986	7	20	0.194564	0.393919	ATP5PO|ATP6V1A|ATP5PF|ATP5F1B|ATP5F1C|ATP5MG|ATP5MC1	http://amigo.geneontology.org/amigo/term/GO:0015986
viral budding via host ESCRT complex	Gene Ontology	GO:0039702	7	20	0.194564	0.393919	TSG101|VPS37C|VPS37B|PDCD6IP|CHMP2A|VPS4B|MVB12A	http://amigo.geneontology.org/amigo/term/GO:0039702
mitochondrial electron transport, cytochrome c to oxygen	Gene Ontology	GO:0006123	7	20	0.194564	0.393919	COX5A|COX7C|AFG1L|COX6B1|COX7B|COX15|COX6C	http://amigo.geneontology.org/amigo/term/GO:0006123
positive regulation of keratinocyte differentiation	Gene Ontology	GO:0045618	7	20	0.194564	0.393919	NCOA3|VDR|ETV4|NME2|NUMA1|TRIM16|MACROH2A1	http://amigo.geneontology.org/amigo/term/GO:0045618
nitrogen compound metabolic process	Gene Ontology	GO:0006807	7	20	0.194564	0.393919	VNN3|MYO1E|NADSYN1|PRKCSH|UPB1|CPS1|CAD	http://amigo.geneontology.org/amigo/term/GO:0006807
embryo implantation	Gene Ontology	GO:0007566	12	38	0.195653	0.3957	RECK|PPARD|TRO|SOD1|PRLR|DDR1|MST1|PCSK5|POLR1B|IGFBP7|BSG|TEAD4	http://amigo.geneontology.org/amigo/term/GO:0007566
cellular iron ion homeostasis	Gene Ontology	GO:0006879	19	64	0.196299	0.396583	ISCU|NEDD8|CP|ATP6V1A|TTC7A|SOD1|CYB561|ATP13A2|ATP6AP1|SLC11A1|HMOX2|SKP1|SLC11A2|LCN2|ATP6V1G1|FTH1|ATP6V0D1|CYBRD1|CUL1	http://amigo.geneontology.org/amigo/term/GO:0006879
transforming growth factor beta receptor signaling pathway	Gene Ontology	GO:0007179	30	106	0.200626	0.404892	TGFB1|TGFB3|SMAD1|SMAD2|PTK2|ITGB5|DUSP22|ZYX|LTBP2|TWSG1|PXN|PML|FURIN|CDH5|SRC|LTBP4|LTBP3|FNTA|ITGB6|ITGB8|FERMT2|APPL2|RHOA|LRRC32|GCNT2|ADAM9|UBA52|UBB|UBC|PTPRK	http://amigo.geneontology.org/amigo/term/GO:0007179
response to unfolded protein	Gene Ontology	GO:0006986	20	68	0.201206	0.405198	PARP16|HERPUD1|DNAJA1|HSPH1|UBE2J2|HSPD1|DNAJC4|HSPB1|DAB2IP|VAPB|DNAJB4|JKAMP|MFN2|DERL2|CREB3L1|UBXN4|TMBIM6|SERPINH1|ATF6|PIGBOS1	http://amigo.geneontology.org/amigo/term/GO:0006986
post-embryonic development	Gene Ontology	GO:0009791	20	68	0.201206	0.405198	C12orf57|ASH1L|ZFX|BCL2L11|GIGYF2|SZT2|NR4A2|ETNK2|MECP2|SELENOP|BAX|ATM|MORC3|ERCC2|SMAD2|STK36|PPP1R13L|FGFR2|PSEN1|PLEKHA1	http://amigo.geneontology.org/amigo/term/GO:0009791
response to organic cyclic compound	Gene Ontology	GO:0014070	37	133	0.20174	0.405841	HSF1|ERCC8|ALAD|KDM1A|ITGA2|ALDH3A1|TGFB1|KAT2A|NQO1|BAD|HPCA|AACS|NEDD8|HSPD1|STAT3|SLC37A4|TYMS|ACAT1|SRD5A1|PPP1R9B|LDHA|ANXA1|ACACB|BIRC2|TXN2|SERPINF1|IGFBP7|PPARA|CTNNA1|STAT1|ACSL3|G6PD|CDK1|SREBF1|MBD1|RAD51|ABCC4	http://amigo.geneontology.org/amigo/term/GO:0014070
chaperone cofactor-dependent protein refolding	Gene Ontology	GO:0051085	10	31	0.203998	0.408645	CD74|SDF2|HSPA14|PTGES3|DNAJC7|DNAJB4|DNAJB13|GAK|TOR2A|HSPH1	http://amigo.geneontology.org/amigo/term/GO:0051085
MyD88-dependent toll-like receptor signaling pathway	Gene Ontology	GO:0002755	10	31	0.203998	0.408645	MYD88|TAB2|TLR5|HSPD1|UBA52|TNIP1|UBB|UBC|IRAK1|IRAK4	http://amigo.geneontology.org/amigo/term/GO:0002755
mRNA catabolic process	Gene Ontology	GO:0006402	10	31	0.203998	0.408645	DCP2|METTL3|KHSRP|LSM6|CNOT10|ZFP36L1|DXO|YTHDF2|RNH1|DIS3L2	http://amigo.geneontology.org/amigo/term/GO:0006402
protein monoubiquitination	Gene Ontology	GO:0006513	10	31	0.203998	0.408645	TSG101|HUWE1|UBE2O|KLHL22|FBXL2|UBE2D3|UBE2T|UBE2B|FANCL|CUL1	http://amigo.geneontology.org/amigo/term/GO:0006513
transcription, DNA-templated	Gene Ontology	GO:0006351	32	114	0.205763	0.411744	SCAI|HINFP|FUBP3|POLR1A|POLR1B|POLR3E|POLR1D|BAZ2A|MMS19|TEAD4|MLF1|DRG1|ASXL1|THRB|CBFA2T2|CNOT8|DIDO1|RNPS1|TCEANC2|NR4A2|TCEA3|ABLIM2|POLR2H|TAF1B|TAF4|PTMA|HIRA|GPBP1|MEF2A|PPP1R13L|BCL3|POLR2J3	http://amigo.geneontology.org/amigo/term/GO:0006351
response to hydrogen peroxide	Gene Ontology	GO:0042542	17	57	0.207148	0.414077	SRC|SOD2|STAT1|SOD1|SDC1|UBE3A|BAD|PRKAA1|ADAM9|HSPD1|CDK1|STK25|FKBP1B|GLRX2|PDCD10|APTX|LDHA	http://amigo.geneontology.org/amigo/term/GO:0042542
negative regulation of canonical Wnt signaling pathway	Gene Ontology	GO:0090090	50	184	0.208731	0.4168	HDAC1|PSMD9|TLE3|PSMD4|PSMD7|PSMD1|TLE5|TLE4|MAPK14|UBAC2|DAB2|MLLT3|JADE1|MDK|SDHAF2|CHD8|INVS|CBY1|PSMA2|PSMA3|PSMA1|PSMA6|PSMA7|PSMA4|TLE2|PSMC3|LZTS2|PSMC5|PSMC6|PFDN5|SIAH2|TMEM131L|PSME4|PSMA5|DAB2IP|PSME3|AMFR|STK3|STK4|ROR2|NPHP3|NOTUM|TCF7L2|FERMT1|CYLD|PSMB8|PSMB6|PSMB5|CTHRC1|WNT11	http://amigo.geneontology.org/amigo/term/GO:0090090
aorta development	Gene Ontology	GO:0035904	8	24	0.21132	0.419314	SNX17|CHD7|PKD2|EFEMP2|SUFU|CNTRL|AP2B1|LOX	http://amigo.geneontology.org/amigo/term/GO:0035904
positive regulation of neutrophil chemotaxis	Gene Ontology	GO:0090023	8	24	0.21132	0.419314	CD74|MDK|RAC2|RAC1|MOSPD2|DNM1L|MCU|DAPK2	http://amigo.geneontology.org/amigo/term/GO:0090023
peptidyl-L-cysteine S-palmitoylation	Gene Ontology	GO:0018230	8	24	0.21132	0.419314	ZDHHC3|ZDHHC11|ZDHHC7|ZDHHC12|ZDHHC18|GOLGA7|ZDHHC21|ZDHHC23	http://amigo.geneontology.org/amigo/term/GO:0018230
positive regulation of receptor internalization	Gene Ontology	GO:0002092	8	24	0.21132	0.419314	PCSK9|CD63|PICK1|AHI1|AP2M1|PLCG2|VEGFA|FMR1	http://amigo.geneontology.org/amigo/term/GO:0002092
mitochondrial calcium ion transmembrane transport	Gene Ontology	GO:0006851	8	24	0.21132	0.419314	SPG7|PHB|PARL|STOML2|SLC25A23|MCU|SLC25A12|MICU1	http://amigo.geneontology.org/amigo/term/GO:0006851
phospholipid translocation	Gene Ontology	GO:0045332	8	24	0.21132	0.419314	SLC66A2|ATP8A2|ATP10B|ATP8A1|ABCA7|ATP8B1|ATP9B|TMEM30A	http://amigo.geneontology.org/amigo/term/GO:0045332
endosome to lysosome transport	Gene Ontology	GO:0008333	14	46	0.212053	0.419448	TSG101|STX8|FAM160A2|SNX16|VPS39|TRAK1|RAB7A|DENND3|KIF13A|AKTIP|HOOK2|BIN1|CLEC16A|M6PR	http://amigo.geneontology.org/amigo/term/GO:0008333
intermembrane lipid transfer	Gene Ontology	GO:0120009	14	46	0.212053	0.419448	PITPNA|C2CD2L|GLTP|GRAMD1B|NPC2|OSBPL8|PRELID1|ABCA3|CERT1|STARD3|GRAMD1C|PRELID3B|PLEKHA8|STARD4	http://amigo.geneontology.org/amigo/term/GO:0120009
positive regulation of insulin secretion	Gene Ontology	GO:0032024	14	46	0.212053	0.419448	SIRT3|PCK2|PSMD9|PRKCE|BAD|TCF7L2|MCU|PFKM|AACS|TM7SF3|NLGN2|GIPR|TRPM2|TARDBP	http://amigo.geneontology.org/amigo/term/GO:0032024
neuromuscular junction development	Gene Ontology	GO:0007528	11	35	0.21459	0.420563	ERBB2|DNAJA3|FNTA|NEDD4|ALS2|PPFIBP2|UNC13B|TNC|RER1|DCTN1|PDZRN3	http://amigo.geneontology.org/amigo/term/GO:0007528
regulation of ARF protein signal transduction	Gene Ontology	GO:0032012	6	17	0.215508	0.420563	ARFGAP1|IQSEC1|ARFGEF1|PSD4|CYTH1|CYTH2	http://amigo.geneontology.org/amigo/term/GO:0032012
positive regulation of lipid biosynthetic process	Gene Ontology	GO:0046889	6	17	0.215508	0.420563	SIRT4|MLXIPL|AKT1|PPARA|SORBS1|ABHD6	http://amigo.geneontology.org/amigo/term/GO:0046889
endoplasmic reticulum calcium ion homeostasis	Gene Ontology	GO:0032469	6	17	0.215508	0.420563	HERPUD1|PSEN1|BAX|PML|TMBIM6|PACS2	http://amigo.geneontology.org/amigo/term/GO:0032469
inositol phosphate dephosphorylation	Gene Ontology	GO:0046855	6	17	0.215508	0.420563	INPP5A|INPP5B|INPP1|INPP4B|IMPA1|SYNJ2	http://amigo.geneontology.org/amigo/term/GO:0046855
positive regulation of mitochondrial fission	Gene Ontology	GO:0090141	6	17	0.215508	0.420563	DCN|MFF|FIS1|MIEF2|DNM1L|MCU	http://amigo.geneontology.org/amigo/term/GO:0090141
regulation of mitotic spindle organization	Gene Ontology	GO:0060236	6	17	0.215508	0.420563	NUP62|NUMA1|DYNC1H1|DCTN1|GPSM2|BORA	http://amigo.geneontology.org/amigo/term/GO:0060236
urogenital system development	Gene Ontology	GO:0001655	6	17	0.215508	0.420563	EPHB2|HELLS|ACD|OSR2|SRD5A1|GATA2	http://amigo.geneontology.org/amigo/term/GO:0001655
N-acetylglucosamine metabolic process	Gene Ontology	GO:0006044	6	17	0.215508	0.420563	RENBP|GNPNAT1|LARGE1|MGAT3|OGA|NAGK	http://amigo.geneontology.org/amigo/term/GO:0006044
regulation of gene expression, epigenetic	Gene Ontology	GO:0040029	6	17	0.215508	0.420563	MECP2|TDG|MACROH2A1|GLMN|MTA1|CTCF	http://amigo.geneontology.org/amigo/term/GO:0040029
regulation of stress fiber assembly	Gene Ontology	GO:0051492	6	17	0.215508	0.420563	FHOD1|SYNPO|ACTG1|RAC1|ALMS1|CDC42	http://amigo.geneontology.org/amigo/term/GO:0051492
fatty acid oxidation	Gene Ontology	GO:0019395	6	17	0.215508	0.420563	ADIPOR1|POR|PRKAA1|MAPK14|PPARD|GCDH	http://amigo.geneontology.org/amigo/term/GO:0019395
negative regulation of keratinocyte proliferation	Gene Ontology	GO:0010839	6	17	0.215508	0.420563	VDR|PTPRK|CD109|KDF1|CASK|FGFR2	http://amigo.geneontology.org/amigo/term/GO:0010839
transport across blood-brain barrier	Gene Ontology	GO:0150104	24	84	0.217291	0.423599	SLC5A6|ATP2A3|SLC6A9|AGER|SLC2A10|SLC29A1|MFSD2A|SLC12A2|SLC38A5|SLC44A1|SLCO3A1|SLC38A1|SLC13A3|ATP8A1|SLC24A3|LEPR|SLC4A3|LRP1|SLC22A1|SLC22A3|ABCC4|SLC1A5|SLC19A1|ABCC3	http://amigo.geneontology.org/amigo/term/GO:0150104
regulation of protein phosphorylation	Gene Ontology	GO:0001932	19	65	0.217512	0.423599	PLXNB2|FNIP2|PTK2|PRKAR1B|HSPB1|TADA2A|EPM2A|PRKAR2A|TADA3|EZH2|FER|PRKAR1A|RAD51|CCDC88A|PML|LOX|PPP1R9B|CDH5|ITPKB	http://amigo.geneontology.org/amigo/term/GO:0001932
mitotic spindle assembly	Gene Ontology	GO:0090307	12	39	0.223661	0.434232	ZNF207|PIBF1|TOGARAM2|CLASP1|KIF2A|KPNB1|RAB11A|BCCIP|FLNA|RHOA|CHEK2|TASOR	http://amigo.geneontology.org/amigo/term/GO:0090307
cholesterol biosynthetic process	Gene Ontology	GO:0006695	12	39	0.223661	0.434232	FDPS|TM7SF2|IDI1|G6PD|PRKAA1|CES1|MVD|LSS|GGPS1|EBP|MVK|FDFT1	http://amigo.geneontology.org/amigo/term/GO:0006695
glycogen metabolic process	Gene Ontology	GO:0005977	12	39	0.223661	0.434232	EPM2A|PPP1CC|SLC37A4|PPP1R3E|PHKA2|LEPR|AKT1|AKT2|PHKB|IL6ST|UGP2|STK40	http://amigo.geneontology.org/amigo/term/GO:0005977
positive regulation of extrinsic apoptotic signaling pathway	Gene Ontology	GO:2001238	9	28	0.224816	0.435135	LTBR|TRAF2|BID|PDIA3|ITM2C|PTPRC|RBCK1|PML|CYLD	http://amigo.geneontology.org/amigo/term/GO:2001238
activation of innate immune response	Gene Ontology	GO:0002218	9	28	0.224816	0.435135	MATR3|TBK1|NONO|HMGB1|PRKDC|SFPQ|STING1|TRIM5|SIN3A	http://amigo.geneontology.org/amigo/term/GO:0002218
entrainment of circadian clock by photoperiod	Gene Ontology	GO:0043153	9	28	0.224816	0.435135	RBM4|SIK1|PPP1CC|FBXL3|FBXL6|PER1|FBXL12|PML|MTA1	http://amigo.geneontology.org/amigo/term/GO:0043153
regulation of growth	Gene Ontology	GO:0040008	22	77	0.229942	0.444601	TSG101|BCL2L1|PPP2R1A|TLE5|CAPRIN2|MCTS1|NEDD9|RUVBL1|SELENOP|DMAP1|MORF4L2|MORF4L1|SHC1|DAB2IP|UBE2E3|IGFBP3|BRD8|ING2|RACK1|SOCS2|KAT5|YEATS4	http://amigo.geneontology.org/amigo/term/GO:0040008
peptidyl-tyrosine dephosphorylation	Gene Ontology	GO:0035335	29	104	0.231773	0.444968	ACP3|TNS2|DUSP28|DUSP22|PTP4A1|PTP4A3|PTP4A2|MTMR6|TIMM50|EYA1|EYA3|EYA2|EPM2A|MTMR14|CDC25C|CDC25B|PTPDC1|SSH3|SSH1|PTPN3|PTPN2|PTPRS|PTPN12|PTPRF|PTPRC|PTPRB|PTPRA|PTPRK|PTPRH	http://amigo.geneontology.org/amigo/term/GO:0035335
cellular response to peptide hormone stimulus	Gene Ontology	GO:0071375	7	21	0.23419	0.444968	SRC|MAX|POR|ZFP36L1|MEN1|MDM2|RANGAP1	http://amigo.geneontology.org/amigo/term/GO:0071375
muscle cell cellular homeostasis	Gene Ontology	GO:0046716	7	21	0.23419	0.444968	TGFB1|SOD1|LARGE1|PFKM|CAPN3|ALDOA|LOX	http://amigo.geneontology.org/amigo/term/GO:0046716
negative regulation of cell-matrix adhesion	Gene Ontology	GO:0001953	7	21	0.23419	0.444968	CDKN2A|AJAP1|CASK|NF2|JAG1|RASA1|ADAM15	http://amigo.geneontology.org/amigo/term/GO:0001953
regulation of neuron death	Gene Ontology	GO:1901214	7	21	0.23419	0.444968	TBK1|CCL5|RAB29|SNCG|CTSZ|UBB|RILPL1	http://amigo.geneontology.org/amigo/term/GO:1901214
regulation of nitric-oxide synthase activity	Gene Ontology	GO:0050999	7	21	0.23419	0.444968	NOSIP|CALM1|LYPLA1|AKT1|DNM2|ZDHHC21|DDAH2	http://amigo.geneontology.org/amigo/term/GO:0050999
negative regulation of protein localization to nucleus	Gene Ontology	GO:1900181	7	21	0.23419	0.444968	TMEM98|TRIM29|MAGED1|FBXO4|LZTS2|CTNNA1|SIN3A	http://amigo.geneontology.org/amigo/term/GO:1900181
zinc ion transmembrane transport	Gene Ontology	GO:0071577	7	21	0.23419	0.444968	SLC39A11|SLC11A2|SLC30A5|SLC39A1|SLC30A6|TRPM2|SLC39A7	http://amigo.geneontology.org/amigo/term/GO:0071577
actin polymerization or depolymerization	Gene Ontology	GO:0008154	7	21	0.23419	0.444968	SVIL|ABI2|ENAH|VILL|FLII|CAPG|GSN	http://amigo.geneontology.org/amigo/term/GO:0008154
glutathione derivative biosynthetic process	Gene Ontology	GO:1901687	7	21	0.23419	0.444968	GSTO1|MGST1|GSTA4|MGST2|MGST3|AKR1A1|GSTK1	http://amigo.geneontology.org/amigo/term/GO:1901687
negative regulation of DNA binding	Gene Ontology	GO:0043392	10	32	0.235931	0.444968	MDFI|KDM1A|HDAC2|TFAP4|SUMO1|CPNE1|ZFP90|CTNNBIP1|LEF1|SP100	http://amigo.geneontology.org/amigo/term/GO:0043392
cellular response to hormone stimulus	Gene Ontology	GO:0032870	10	32	0.235931	0.444968	PGF|NCOA3|NCOA1|STAT3|SOCS2|PLOD3|NCOA2|IGFBP7|RAMP2|AIF1	http://amigo.geneontology.org/amigo/term/GO:0032870
intra-Golgi vesicle-mediated transport	Gene Ontology	GO:0006891	10	32	0.235931	0.444968	COPZ1|COPZ2|COPE|TRAPPC3|RAB6A|COG5|CUX1|VTI1A|NAPA|GOSR1	http://amigo.geneontology.org/amigo/term/GO:0006891
extrinsic apoptotic signaling pathway in absence of ligand	Gene Ontology	GO:0097192	10	32	0.235931	0.444968	BCL2L1|ERBB3|BCL2L11|BCL2L10|FAS|BCL2L2-PABPN1|BAX|BAD|CASP2|EYA2	http://amigo.geneontology.org/amigo/term/GO:0097192
negative regulation of cold-induced thermogenesis	Gene Ontology	GO:0120163	14	47	0.238383	0.444968	ARNTL|NPR3|LAMA4|TLE3|DOCK7|PCTP|NRDC|MAP2K6|TFE3|ADAM17|ATF4|ACOT13|ABHD6|NR1H2	http://amigo.geneontology.org/amigo/term/GO:0120163
generation of precursor metabolites and energy	Gene Ontology	GO:0006091	14	47	0.238383	0.444968	OGDH|DLST|CROT|ATP5F1B|PHKB|DHTKD1|PPARD|FDXR|GIPR|PHKA2|THTPA|COX7C|COX6C|COX17	http://amigo.geneontology.org/amigo/term/GO:0006091
response to endoplasmic reticulum stress	Gene Ontology	GO:0034976	25	89	0.239664	0.444968	TMEM259|EIF2B5|HSP90B1|TMEM33|HERPUD1|BCL2L11|HYOU1|MAP3K5|PLA2G6|DNAJC10|OS9|TRAF2|SCAMP5|P4HB|PDIA3|TMX1|CERT1|TMBIM6|TARDBP|TTC23L|RASGRF1|MBTPS1|FLOT1|DDRGK1|ATF4	http://amigo.geneontology.org/amigo/term/GO:0034976
negative regulation of protein kinase activity	Gene Ontology	GO:0006469	25	89	0.239664	0.444968	ILK|AKT1|RTRAF|TSC2|PPM1F|MBIP|PSEN1|HSPB1|CIB1|AKT1S1|DUS2|NF2|CDKN2A|ADORA2A|WNK1|CEP43|PRKAR1A|CEP85|TAOK3|DNAJA3|NCK1|QARS1|PKIB|TARBP2|PTPRC	http://amigo.geneontology.org/amigo/term/GO:0006469
vascular endothelial growth factor receptor signaling pathway	Gene Ontology	GO:0048010	19	66	0.239706	0.444968	PGF|NCF2|PTK2|NCK1|SHC2|RAC1|VAV3|PIK3CB|CYFIP2|SRC|MAPKAPK2|MAPK14|VEGFA|PXN|VEGFB|BAIAP2|RHOA|NRP1|CDC42	http://amigo.geneontology.org/amigo/term/GO:0048010
chondroitin sulfate catabolic process	Gene Ontology	GO:0030207	5	14	0.240015	0.444968	HEXA|DCN|HEXB|VCAN|IDUA	http://amigo.geneontology.org/amigo/term/GO:0030207
peptide metabolic process	Gene Ontology	GO:0006518	5	14	0.240015	0.444968	DNPEP|THOP1|CPM|CPE|NLN	http://amigo.geneontology.org/amigo/term/GO:0006518
toll-like receptor 9 signaling pathway	Gene Ontology	GO:0034162	5	14	0.240015	0.444968	TNIP2|UNC93B1|IRAK1|MYD88|IRAK4	http://amigo.geneontology.org/amigo/term/GO:0034162
P-body assembly	Gene Ontology	GO:0033962	5	14	0.240015	0.444968	LSM4|EIF4ENIF1|RC3H1|ATXN2|DYNC1H1	http://amigo.geneontology.org/amigo/term/GO:0033962
detection of calcium ion	Gene Ontology	GO:0005513	5	14	0.240015	0.444968	STIM1|KCNMB3|ASPH|CALM3|CALM1	http://amigo.geneontology.org/amigo/term/GO:0005513
ruffle organization	Gene Ontology	GO:0031529	5	14	0.240015	0.444968	LIMA1|ARFIP2|PLEKHA1|TPM1|RAC1	http://amigo.geneontology.org/amigo/term/GO:0031529
regulation of ossification	Gene Ontology	GO:0030278	5	14	0.240015	0.444968	RUNX2|MAPK14|ESRRA|DHRS3|CSF1	http://amigo.geneontology.org/amigo/term/GO:0030278
regulation of proteasomal ubiquitin-dependent protein catabolic process	Gene Ontology	GO:0032434	5	14	0.240015	0.444968	GLMN|XPO1|UBE2K|GNA12|DDA1	http://amigo.geneontology.org/amigo/term/GO:0032434
negative regulation of smooth muscle cell migration	Gene Ontology	GO:0014912	5	14	0.240015	0.444968	IGFBP3|PPARD|LRP1|NDRG4|ILK	http://amigo.geneontology.org/amigo/term/GO:0014912
positive regulation of mRNA catabolic process	Gene Ontology	GO:0061014	5	14	0.240015	0.444968	RC3H1|GTPBP1|KHSRP|MOV10|CNOT8	http://amigo.geneontology.org/amigo/term/GO:0061014
regulation of synaptic transmission, GABAergic	Gene Ontology	GO:0032228	5	14	0.240015	0.444968	BAIAP3|NISCH|USP46|CLN3|KRAS	http://amigo.geneontology.org/amigo/term/GO:0032228
negative regulation of epidermal growth factor-activated receptor activity	Gene Ontology	GO:0007175	5	14	0.240015	0.444968	TSG101|CBLB|PSEN1|ZGPAT|ERRFI1	http://amigo.geneontology.org/amigo/term/GO:0007175
positive regulation of DNA damage response, signal transduction by p53 class mediator	Gene Ontology	GO:0043517	5	14	0.240015	0.444968	PLA2R1|DDX5|CDKN2A|ATM|SPRED2	http://amigo.geneontology.org/amigo/term/GO:0043517
positive regulation of double-strand break repair	Gene Ontology	GO:2000781	5	14	0.240015	0.444968	SPIDR|ZCWPW1|FOXM1|SLF1|DDX11	http://amigo.geneontology.org/amigo/term/GO:2000781
fatty acid catabolic process	Gene Ontology	GO:0009062	5	14	0.240015	0.444968	ACBD5|PPARD|ACADVL|LPIN3|ACOT8	http://amigo.geneontology.org/amigo/term/GO:0009062
glycoprotein catabolic process	Gene Ontology	GO:0006516	5	14	0.240015	0.444968	FBXO27|NGLY1|OGA|PPP6R3|MANBA	http://amigo.geneontology.org/amigo/term/GO:0006516
pre-miRNA processing	Gene Ontology	GO:0031054	5	14	0.240015	0.444968	TARBP2|DROSHA|DICER1|TUT4|TUT7	http://amigo.geneontology.org/amigo/term/GO:0031054
immunoglobulin mediated immune response	Gene Ontology	GO:0016064	5	14	0.240015	0.444968	CD74|MYD88|IRF7|PRKCD|IL4R	http://amigo.geneontology.org/amigo/term/GO:0016064
dendritic spine development	Gene Ontology	GO:0060996	5	14	0.240015	0.444968	EPHB2|IQSEC1|ARF4|SRGAP2|PAK3	http://amigo.geneontology.org/amigo/term/GO:0060996
sphingosine biosynthetic process	Gene Ontology	GO:0046512	5	14	0.240015	0.444968	SPTLC2|GBA|AGK|ASAH1|SPTLC1	http://amigo.geneontology.org/amigo/term/GO:0046512
negative regulation of translational initiation	Gene Ontology	GO:0045947	5	14	0.240015	0.444968	FMR1|RBM4|EIF4EBP1|EIF2AK4|EIF3E	http://amigo.geneontology.org/amigo/term/GO:0045947
glomerular filtration	Gene Ontology	GO:0003094	5	14	0.240015	0.444968	MYO1E|TBC1D8B|ADGRF5|MCAM|XPNPEP3	http://amigo.geneontology.org/amigo/term/GO:0003094
negative regulation of transcription elongation from RNA polymerase II promoter	Gene Ontology	GO:0034244	5	14	0.240015	0.444968	NELFE|NELFA|EZH2|RNF8|LARP7	http://amigo.geneontology.org/amigo/term/GO:0034244
cytoskeleton organization	Gene Ontology	GO:0007010	46	171	0.243741	0.451435	TPM1|ZRANB1|ACTG1|CFAP410|MSN|PRPF40A|ARHGAP4|SVIL|GPR35|KLHL20|MDK|STRIP2|FMNL2|BIN1|DIAPH3|TLN2|CAP2|NECTIN2|MICAL3|MARK1|TUBD1|SIPA1L3|PACSIN3|PACSIN2|DIAPH1|FGD3|NEDD9|TUBB3|VILL|SS18|MAST3|MAST4|ABI2|CFL1|ABLIM2|TUBA4A|RHOA|ADD3|CNN2|SH3D19|ANK1|KRT15|YEATS4|PAK4|ABLIM1|PAK6	http://amigo.geneontology.org/amigo/term/GO:0007010
positive regulation of axonogenesis	Gene Ontology	GO:0050772	11	36	0.245248	0.452894	PLXNB2|PLXNB1|PLXNA3|TRAK1|ILK|NTRK2|TIAM1|STK25|SHOX2|RHOA|SEMA4D	http://amigo.geneontology.org/amigo/term/GO:0050772
cellular response to vascular endothelial growth factor stimulus	Gene Ontology	GO:0035924	11	36	0.245248	0.452894	ANXA1|MAP2K3|HSPB1|NR4A1|DAB2IP|NRP1|MAPK14|AKT1|VEGFA|RAMP2|MAPKAPK2	http://amigo.geneontology.org/amigo/term/GO:0035924
semaphorin-plexin signaling pathway	Gene Ontology	GO:0071526	11	36	0.245248	0.452894	PLXNB2|PLXNB1|FARP2|RAC1|PLXNA3|MET|FLNA|SEMA4C|SEMA4D|NRP1|SEMA4F	http://amigo.geneontology.org/amigo/term/GO:0071526
Ras protein signal transduction	Gene Ontology	GO:0007265	21	74	0.247435	0.456488	RFXANK|MAPK14|RERG|CDKN2A|SHC1|SHC2|GNB1|HRAS|RGL2|CNKSR1|MRAS|SYNGAP1|DOK1|RASGRP1|USP8|G3BP2|MAPKAPK5|RREB1|RALB|RALA|KRAS	http://amigo.geneontology.org/amigo/term/GO:0007265
mitotic spindle assembly checkpoint	Gene Ontology	GO:0007094	8	25	0.248626	0.457792	ZNF207|AURKB|KLHL22|MAD1L1|ATM|PSMG2|TRIP13|SPDL1	http://amigo.geneontology.org/amigo/term/GO:0007094
brain morphogenesis	Gene Ontology	GO:0048854	8	25	0.248626	0.457792	FBXW11|GBA|PSEN1|SHANK2|FANCC|VPS51|PAFAH1B1|CTNNA1	http://amigo.geneontology.org/amigo/term/GO:0048854
protein stabilization	Gene Ontology	GO:0050821	52	195	0.249365	0.458706	CD74|MORC3|GTSE1|BAG6|SUMO1|TBRG1|GAPDH|RPS7|HPS4|CDKN2A|PDCD10|HCFC1|CCT3|PFN2|RPL23|CDC37|HSPD1|ZSWIM7|GOLGA7|PML|CHEK2|FBXW7|ZNF207|ZBED3|RTN4|GLMP|MFSD1|PRKCD|ATP1B3|TNIP2|STK3|STK4|LAMP2|GRN|TELO2|EP300|NPM1|MCM8|NAA16|DNAJA3|TAF1|PTGES3|PHB|UBE2B|TAF9|FKBPL|TCP1|TSPAN1|FLOT1|FLOT2|CDK7|FLNA	http://amigo.geneontology.org/amigo/term/GO:0050821
regulation of synaptic plasticity	Gene Ontology	GO:0048167	16	55	0.249807	0.459072	SYNGAP1|RASGRF1|ERC1|MECP2|AGER|CPEB3|ITPKA|ATF4|KAT2A|GRIN2D|BAIAP2|SIPA1L1|GIPC1|PPP3CB|PSEN1|RIMS2	http://amigo.geneontology.org/amigo/term/GO:0048167
dendrite development	Gene Ontology	GO:0016358	12	40	0.253172	0.464352	SYNGAP1|HDAC2|IGSF9|LST1|MECP2|SS18L1|NRP1|MAP2|BAIAP2|PPP1R9B|APP|PAK3	http://amigo.geneontology.org/amigo/term/GO:0016358
negative regulation of Notch signaling pathway	Gene Ontology	GO:0045746	12	40	0.253172	0.464352	FBXW7|WWP2|AKT1|METTL3|TSPAN15|CBFA2T2|EGFL7|YTHDF2|SLC35C1|GATA2|NIBAN2|HEY1	http://amigo.geneontology.org/amigo/term/GO:0045746
insulin receptor signaling pathway	Gene Ontology	GO:0008286	23	82	0.253915	0.465265	ATP6V1D|ATP6V1A|ATP6V1E1|AKT1|AKT2|AP3S1|SORBS1|PTPRA|BAIAP2|ATP6AP1|ATP6V0D1|ZNF106|ATP6V0B|ATP6V0E1|SHC1|NDEL1|PTPN2|RARRES2|ATP6V1E2|SREBF1|ATP6V1G1|ATP6V1C2|SOGA1	http://amigo.geneontology.org/amigo/term/GO:0008286
amino acid transport	Gene Ontology	GO:0006865	18	63	0.258909	0.47031	SLC38A5|SLC38A6|SLC25A44|SLC66A1|SLC7A6|SLC17A5|SLC6A9|SLC36A4|SLC38A9|MFSD12|SLC38A10|SLC1A5|SFXN5|CLN3|SLC7A7|SFXN2|SLC38A1|SLC3A2	http://amigo.geneontology.org/amigo/term/GO:0006865
RNA phosphodiester bond hydrolysis, endonucleolytic	Gene Ontology	GO:0090502	18	63	0.258909	0.47031	TSEN34|EXOG|DROSHA|DICER1|SND1|YBEY|INTS11|PRORP|SLFN13|SMG6|RPP14|TSEN2|POP5|POP4|RNASEK|CPSF3|ENDOV|RNASE4	http://amigo.geneontology.org/amigo/term/GO:0090502
regulation of GTPase activity	Gene Ontology	GO:0043087	25	90	0.259408	0.47031	PTK2|RALBP1|SBF1|RASAL1|GPR137B|PLXNB2|GAPVD1|PLXNB1|NTRK2|ARHGAP27|SIPA1L1|CBLB|FGD3|SOD1|DAB2IP|ALS2|RDX|SYNGAP1|MLST8|PAFAH1B1|RASA1|EVI5L|PLXNA3|VAV3|TRAPPC6A	http://amigo.geneontology.org/amigo/term/GO:0043087
telomere maintenance via telomerase	Gene Ontology	GO:0007004	9	29	0.260138	0.47031	ACD|TINF2|MRE11|RFC1|POT1|PTGES3|PIF1|PPP6R3|TELO2	http://amigo.geneontology.org/amigo/term/GO:0007004
cellular response to hypoxia	Gene Ontology	GO:0071456	35	129	0.260471	0.47031	EPAS1|HP1BP3|SRC|PRKAA1|AKT1|BAD|SLC29A1|NDRG1|BRIP1|HYOU1|STUB1|MST1|CFLAR|SCN2A|IRAK1|NPEPPS|PGK1|SIRT2|AQP3|SIRT4|RTN4|PRKCE|P4HB|GNB1|ZFP36L1|PPARD|VEGFA|MDM2|EGLN2|CCNB1|FAM162A|ADAM8|EIF4EBP1|GNGT1|RGCC	http://amigo.geneontology.org/amigo/term/GO:0071456
regulation of long-term neuronal synaptic plasticity	Gene Ontology	GO:0048169	6	18	0.260896	0.47031	RAB11A|HRAS|CAMK2B|SYNGAP1|APP|KRAS	http://amigo.geneontology.org/amigo/term/GO:0048169
cellular response to ATP	Gene Ontology	GO:0071318	6	18	0.260896	0.47031	TAF1|SOD1|HSP90B1|CIB2|SSH1|P2RY2	http://amigo.geneontology.org/amigo/term/GO:0071318
protein O-linked mannosylation	Gene Ontology	GO:0035269	6	18	0.260896	0.47031	LARGE1|FKTN|POMT1|POMT2|DPM2|FKRP	http://amigo.geneontology.org/amigo/term/GO:0035269
estrous cycle	Gene Ontology	GO:0044849	6	18	0.260896	0.47031	ANXA1|MDK|NCOA1|ADNP|NCOR2|TRPM2	http://amigo.geneontology.org/amigo/term/GO:0044849
positive regulation of myelination	Gene Ontology	GO:0031643	6	18	0.260896	0.47031	ITGAX|RNF10|DAG1|TENM4|DICER1|SLC25A12	http://amigo.geneontology.org/amigo/term/GO:0031643
response to iron ion	Gene Ontology	GO:0010039	6	18	0.260896	0.47031	ALAD|APBB1|C1QA|CYBRD1|SLC11A2|MDM2	http://amigo.geneontology.org/amigo/term/GO:0010039
pyroptosis	Gene Ontology	GO:0070269	6	18	0.260896	0.47031	CASP4|NLRP1|GZMB|GSDMB|GSDMD|CASP8	http://amigo.geneontology.org/amigo/term/GO:0070269
androgen receptor signaling pathway	Gene Ontology	GO:0030521	6	18	0.260896	0.47031	RNF14|DNAJA1|UBE3A|PMEPA1|DDX5|RHOA	http://amigo.geneontology.org/amigo/term/GO:0030521
regulation of sodium ion transport	Gene Ontology	GO:0002028	6	18	0.260896	0.47031	TGFB1|SIK1|WNK1|PER1|ATP1A1|NKAIN4	http://amigo.geneontology.org/amigo/term/GO:0002028
centrosome localization	Gene Ontology	GO:0051642	6	18	0.260896	0.47031	INTS13|IFT20|AURKA|NDEL1|NDE1|SYNE2	http://amigo.geneontology.org/amigo/term/GO:0051642
lymph node development	Gene Ontology	GO:0048535	6	18	0.260896	0.47031	IL7R|TGFB1|PDPN|RC3H1|SPNS2|POLB	http://amigo.geneontology.org/amigo/term/GO:0048535
response to lipid	Gene Ontology	GO:0033993	6	18	0.260896	0.47031	PCK2|PPARD|SREBF1|VPS4B|PPARA|GATA2	http://amigo.geneontology.org/amigo/term/GO:0033993
circadian regulation of gene expression	Gene Ontology	GO:0032922	19	67	0.262792	0.473276	HDAC1|ARNTL|HDAC2|PPP1CC|MAGED1|HUWE1|CSNK1D|MTA1|NPAS2|RAI1|PER1|CSNK1E|MYCBP2|NCOA2|PPARA|PML|ATF4|PRMT5|KDM5A	http://amigo.geneontology.org/amigo/term/GO:0032922
positive regulation of epithelial to mesenchymal transition	Gene Ontology	GO:0010718	14	48	0.265917	0.477994	TGFB1|MDK|HDAC2|GCNT2|PDPN|FERMT2|TIAM1|OLFM1|EZH2|SMAD2|RGCC|DAB2|LEF1|TGFB3	http://amigo.geneontology.org/amigo/term/GO:0010718
RNA metabolic process	Gene Ontology	GO:0016070	14	48	0.265917	0.477994	METTL3|RBFOX2|HNRNPA1|RBMX|HNRNPH1|HNRNPA2B1|POP5|PCBP2|PTBP1|HNRNPC|ATXN2|POLR2H|HNRNPF|HNRNPM	http://amigo.geneontology.org/amigo/term/GO:0016070
regulation of protein localization	Gene Ontology	GO:0032880	20	71	0.266309	0.478243	USP8|FBXW7|MYCBP2|TRIM14|SUMO1|TBC1D1|B9D1|AFDN|SIX1|RABGAP1L|DNAJB6|AKT1|SLC26A4|BORA|MAPK8|WDPCP|TRIM5|TESK1|PICALM|RACK1	http://amigo.geneontology.org/amigo/term/GO:0032880
protein K48-linked deubiquitination	Gene Ontology	GO:0071108	10	33	0.269539	0.482212	USP8|DESI2|USP34|OTUD5|ATXN3|MINDY1|USP25|OTUB1|BAP1|USP20	http://amigo.geneontology.org/amigo/term/GO:0071108
positive regulation of Ras protein signal transduction	Gene Ontology	GO:0046579	10	33	0.269539	0.482212	STK19|RASGRP1|RASGRF1|ERBIN|HRAS|CSF1|ARPP19|ITPKB|NRG1|SHC1	http://amigo.geneontology.org/amigo/term/GO:0046579
response to amphetamine	Gene Ontology	GO:0001975	10	33	0.269539	0.482212	HDAC1|ADORA2A|HDAC2|CALM3|RGS10|CALM1|NR4A2|SOD1|TRDMT1|PPP1R9B	http://amigo.geneontology.org/amigo/term/GO:0001975
response to amino acid	Gene Ontology	GO:0043200	10	33	0.269539	0.482212	HSF1|GSS|ALAD|PEMT|MTHFR|BAD|RHOA|PPP1R9B|ASS1|CPS1	http://amigo.geneontology.org/amigo/term/GO:0043200
glucose homeostasis	Gene Ontology	GO:0042593	30	110	0.269975	0.482535	PRKAA1|AKT1|BAD|CSMD1|CCDC186|MBD5|STAT3|SLC37A4|NCOA5|SELENOT|OAS1|PFKM|USF1|TRPV4|GPI|MLXIPL|ALOX5|ADGRF5|LEPR|BACE2|APPL2|PAX6|PTPN2|ASPSCR1|PLSCR3|ADIPOR1|TCF7L2|FOXA1|FABP5|MCU	http://amigo.geneontology.org/amigo/term/GO:0042593
homeostasis of number of cells	Gene Ontology	GO:0048872	7	22	0.276155	0.489418	IL7R|ZFX|GBA|ASXL1|CARD11|BAX|POLB	http://amigo.geneontology.org/amigo/term/GO:0048872
mitochondrial cytochrome c oxidase assembly	Gene Ontology	GO:0033617	7	22	0.276155	0.489418	FASTKD3|BCS1L|COA4|COA1|SCO2|PET100|COX17	http://amigo.geneontology.org/amigo/term/GO:0033617
regulation of release of sequestered calcium ion into cytosol by sarcoplasmic reticulum	Gene Ontology	GO:0010880	7	22	0.276155	0.489418	GSTO1|CALM3|CHD7|CALM1|ASPH|FKBP1B|PDE4D	http://amigo.geneontology.org/amigo/term/GO:0010880
regulation of myelination	Gene Ontology	GO:0031641	7	22	0.276155	0.489418	DLG1|SIRT2|RARB|RARG|AKT1|TYMP|TENM4	http://amigo.geneontology.org/amigo/term/GO:0031641
regulation of TOR signaling	Gene Ontology	GO:0032006	7	22	0.276155	0.489418	TMEM127|ITFG2|TTI1|GBA|GNA12|TELO2|LAMTOR3	http://amigo.geneontology.org/amigo/term/GO:0032006
regulation of mitotic nuclear division	Gene Ontology	GO:0007088	7	22	0.276155	0.489418	RCC1|CDC25C|PKMYT1|PRMT5|CUL7|BORA|CDC42	http://amigo.geneontology.org/amigo/term/GO:0007088
positive regulation of stress-activated MAPK cascade	Gene Ontology	GO:0032874	7	22	0.276155	0.489418	INAVA|CLEC7A|STK25|PDCD10|SEMA4C|MAPK8IP2|TAOK3	http://amigo.geneontology.org/amigo/term/GO:0032874
ribosomal small subunit biogenesis	Gene Ontology	GO:0042274	7	22	0.276155	0.489418	RPS24|RPS19|ERCC2|RPS7|NPM1|METTL17|NAT10	http://amigo.geneontology.org/amigo/term/GO:0042274
axoneme assembly	Gene Ontology	GO:0035082	7	22	0.276155	0.489418	TTLL3|CC2D2A|RSPH1|SPAG16|CCDC40|GAS8|TTC26	http://amigo.geneontology.org/amigo/term/GO:0035082
mitochondrial translation	Gene Ontology	GO:0032543	11	37	0.27736	0.490633	MRPL52|MRPS28|MRPS7|GFM2|MRPL43|MRPL2|MRPS12|MRPS11|MRPL47|HARS1|GATB	http://amigo.geneontology.org/amigo/term/GO:0032543
tRNA methylation	Gene Ontology	GO:0030488	11	37	0.27736	0.490633	METTL8|TRMT11|TRMT12|NSUN2|MTO1|THUMPD3|NSUN6|TRDMT1|TRMT10B|TRMT61B|TRMO	http://amigo.geneontology.org/amigo/term/GO:0030488
mitotic chromosome condensation	Gene Ontology	GO:0007076	12	41	0.283964	0.501846	NCAPH2|KMT5A|NUSAP1|AKAP8L|CDCA5|CCNB1|NCAPD3|CDK1|NCAPH|H4C15|CSNK2A2|CSNK2A1	http://amigo.geneontology.org/amigo/term/GO:0007076
regulation of gene expression	Gene Ontology	GO:0010468	84	325	0.28446	0.502254	TRIM11|STING1|TRIM14|HINFP|TGFB1|FUBP3|TRIM31|FUBP1|RFXANK|PRKAA1|SIX1|RC3H1|PLCG2|CIAO3|EZH2|ASH1L|PCBP4|LOX|CACTIN|POFUT2|MDM2|NFKBID|ADNP|NCOA2|UBAP2|DROSHA|MARF1|RARG|FKBP8|PSEN1|KHSRP|PTHLH|MAP3K4|KLF5|NR4A2|NIPBL|PCBP2|BRD2|UBXN2A|GRHL2|ZNF513|MYD88|HMG20A|HMG20B|CHEK1|EPM2A|STK40|ZBTB7B|TSHZ2|RUNX2|MECP2|TMPRSS4|BMI1|ZFP36L1|TAPBP|PAX6|ZNF827|PPARA|IGF2BP3|EOLA1|TMEM107|PTPRC|NOL3|TARDBP|I…	http://amigo.geneontology.org/amigo/term/GO:0010468
cilium organization	Gene Ontology	GO:0044782	8	26	0.287821	0.503622	ODF2|DZIP1|PKD2|NECTIN2|TTC17|TMEM107|WDPCP|RTTN	http://amigo.geneontology.org/amigo/term/GO:0044782
regulation of cytoskeleton organization	Gene Ontology	GO:0051493	8	26	0.287821	0.503622	PTK2|DIAPH1|PLXNB1|CLN3|MYCBP2|MARK2|CNTRL|AFAP1	http://amigo.geneontology.org/amigo/term/GO:0051493
intrinsic apoptotic signaling pathway by p53 class mediator	Gene Ontology	GO:0072332	8	26	0.287821	0.503622	FHIT|SHISA5|BAX|DDX5|PPP1R13B|TP53BP2|PML|HINT1	http://amigo.geneontology.org/amigo/term/GO:0072332
carboxylic acid metabolic process	Gene Ontology	GO:0019752	8	26	0.287821	0.503622	LIAS|PDXDC1|LIPT1|CSAD|UEVLD|MDH2|LDHA|LDHC	http://amigo.geneontology.org/amigo/term/GO:0019752
regulation of Wnt signaling pathway	Gene Ontology	GO:0030111	8	26	0.287821	0.503622	SNX3|PPP2R1A|FOXP3|APP|ITGA3|CBFB|LEF1|TMEM237	http://amigo.geneontology.org/amigo/term/GO:0030111
positive regulation of muscle cell differentiation	Gene Ontology	GO:0051149	8	26	0.287821	0.503622	RBM4|TCF3|SPAG9|MAPK14|MEF2A|MDM2|CTNNA1|CDC42	http://amigo.geneontology.org/amigo/term/GO:0051149
cellular response to interleukin-4	Gene Ontology	GO:0071353	8	26	0.287821	0.503622	ALAD|RPLP0|KEAP1|CDK4|IL24|PML|LEF1|MCM2	http://amigo.geneontology.org/amigo/term/GO:0071353
response to interferon-gamma	Gene Ontology	GO:0034341	8	26	0.287821	0.503622	CD74|DNAJA3|SLC11A1|CIITA|CALCOCO2|CD40|BST2|SP100	http://amigo.geneontology.org/amigo/term/GO:0034341
rRNA catabolic process	Gene Ontology	GO:0016075	5	15	0.292692	0.503622	DIS3L|EXOSC8|DROSHA|EXOSC9|SLFN13	http://amigo.geneontology.org/amigo/term/GO:0016075
positive regulation of DNA-templated transcription, elongation	Gene Ontology	GO:0032786	5	15	0.292692	0.503622	SUPT16H|DDX39B|HMGN1|THOC5|CCNK	http://amigo.geneontology.org/amigo/term/GO:0032786
dolichol-linked oligosaccharide biosynthetic process	Gene Ontology	GO:0006488	5	15	0.292692	0.503622	ALG3|DPAGT1|ALG13|ALG9|ALG8	http://amigo.geneontology.org/amigo/term/GO:0006488
positive regulation of SMAD protein signal transduction	Gene Ontology	GO:0060391	5	15	0.292692	0.503622	DAB2|TGFB3|NUP93|RBPMS|SH2B1	http://amigo.geneontology.org/amigo/term/GO:0060391
mRNA methylation	Gene Ontology	GO:0080009	5	15	0.292692	0.503622	METTL8|ZC3H13|METTL3|TRMT61B|NSUN2	http://amigo.geneontology.org/amigo/term/GO:0080009
isotype switching	Gene Ontology	GO:0045190	5	15	0.292692	0.503622	MSH6|MSH2|RNF8|NBN|MLH1	http://amigo.geneontology.org/amigo/term/GO:0045190
induction of positive chemotaxis	Gene Ontology	GO:0050930	5	15	0.292692	0.503622	PGF|VEGFA|AGER|IL16|VEGFB	http://amigo.geneontology.org/amigo/term/GO:0050930
positive regulation of DNA biosynthetic process	Gene Ontology	GO:2000573	5	15	0.292692	0.503622	DDX39B|SRC|PAK3|VEGFA|RGCC	http://amigo.geneontology.org/amigo/term/GO:2000573
negative regulation of intrinsic apoptotic signaling pathway in response to DNA damage	Gene Ontology	GO:1902230	5	15	0.292692	0.503622	BCL2L1|CCAR2|TMEM161A|TPT1|BID	http://amigo.geneontology.org/amigo/term/GO:1902230
production of miRNAs involved in gene silencing by miRNA	Gene Ontology	GO:0035196	5	15	0.292692	0.503622	PUM2|TARBP2|PUM1|DICER1|ZC3H7A	http://amigo.geneontology.org/amigo/term/GO:0035196
negative regulation of DNA recombination	Gene Ontology	GO:0045910	5	15	0.292692	0.503622	BLM|MSH2|MSH3|ZRANB3|MSH6	http://amigo.geneontology.org/amigo/term/GO:0045910
negative regulation of DNA damage response, signal transduction by p53 class mediator	Gene Ontology	GO:0043518	5	15	0.292692	0.503622	DYRK1A|KDM1A|MDM2|CD74|CD44	http://amigo.geneontology.org/amigo/term/GO:0043518
positive regulation of triglyceride biosynthetic process	Gene Ontology	GO:0010867	5	15	0.292692	0.503622	CTDNEP1|LDLR|SREBF1|MFSD2A|NR1H2	http://amigo.geneontology.org/amigo/term/GO:0010867
negative regulation of autophagosome assembly	Gene Ontology	GO:1902902	5	15	0.292692	0.503622	SCFD1|EHMT2|FEZ2|BECN1|TMEM39A	http://amigo.geneontology.org/amigo/term/GO:1902902
nucleobase-containing small molecule catabolic process	Gene Ontology	GO:0034656	5	15	0.292692	0.503622	ENTPD6|ENTPD5|NUDT1|ENTPD1|ADPRM	http://amigo.geneontology.org/amigo/term/GO:0034656
negative regulation of stem cell differentiation	Gene Ontology	GO:2000737	5	15	0.292692	0.503622	CDK12|YTHDF2|JAG1|STAT3|YAP1	http://amigo.geneontology.org/amigo/term/GO:2000737
L-alpha-amino acid transmembrane transport	Gene Ontology	GO:1902475	5	15	0.292692	0.503622	SLC7A6|SLC3A2|SLC38A1|SLC38A9|SLC7A7	http://amigo.geneontology.org/amigo/term/GO:1902475
negative regulation of cell-cell adhesion	Gene Ontology	GO:0022408	5	15	0.292692	0.503622	SPINT2|LEF1|PTK2|JAG1|NF2	http://amigo.geneontology.org/amigo/term/GO:0022408
nerve development	Gene Ontology	GO:0021675	5	15	0.292692	0.503622	NTF4|NRP1|DICER1|ILK|DAG1	http://amigo.geneontology.org/amigo/term/GO:0021675
basement membrane organization	Gene Ontology	GO:0071711	5	15	0.292692	0.503622	SPINT2|ITGB1|FERMT1|FLRT2|DAG1	http://amigo.geneontology.org/amigo/term/GO:0071711
cellular response to mechanical stimulus	Gene Ontology	GO:0071260	22	80	0.294683	0.506587	TGFB1|ITGA2|AKT1|BAD|CRADD|LTBR|FAS|TMEM150C|MAPK8|MYD88|CHEK1|RAC1|PIEZO1|CD40|DAG1|IRF1|CASP2|CNN2|CASP8|ATP1A1|TLR5|WNT11	http://amigo.geneontology.org/amigo/term/GO:0071260
ribosomal large subunit biogenesis	Gene Ontology	GO:0042273	9	30	0.297037	0.509244	NLE1|RPL26|SDAD1|LTO1|NOC2L|RPL35A|GTF3A|NOP16|NPM1	http://amigo.geneontology.org/amigo/term/GO:0042273
positive regulation of filopodium assembly	Gene Ontology	GO:0051491	9	30	0.297037	0.509244	TGFB3|ZMYND8|BCAS3|TENM2|FMR1|FNBP1L|NRP1|RALA|CDC42	http://amigo.geneontology.org/amigo/term/GO:0051491
face morphogenesis	Gene Ontology	GO:0060325	9	30	0.297037	0.509244	CRISPLD2|TGFB3|TGFB1|NIPBL|PLEKHA1|LEF1|EP300|PAX9|ANKRD11	http://amigo.geneontology.org/amigo/term/GO:0060325
cellular response to leukemia inhibitory factor	Gene Ontology	GO:1990830	24	88	0.298876	0.511775	BSPRY|TLE4|EPS8|PDCD10|SRSF7|RARG|PFKP|KLF5|PTP4A3|PML|ABCD4|HELLS|RIF1|UBXN2A|BCAT2|SLC25A5|MRAS|PAX6|MYNN|SHMT1|PARP16|WDR35|NCL|CTBP2	http://amigo.geneontology.org/amigo/term/GO:1990830
cellular protein metabolic process	Gene Ontology	GO:0044267	40	151	0.299054	0.511775	PCSK9|CSF2RA|TNC|GIGYF2|VCAN|MEN1|HSP90B1|CSF1|ADAM10|D2HGDH|APLP2|TMEM132A|ADORA2A|KTN1|PSEN1|LMCD1|C3|APOL1|CTSH|CCDC59|P4HB|IGFBP3|IGFBP7|MIA3|CP|NUCB1|L2HGDH|NOTUM|MBTPS1|SDC2|APP|HEXB|CALU|SHISA5|PRKCSH|ABCA3|PRSS23|MSLN|MELTF|GOLM1	http://amigo.geneontology.org/amigo/term/GO:0044267
viral entry into host cell	Gene Ontology	GO:0046718	25	92	0.300703	0.514132	WWP2|ITCH|CD55|ITGA2|SIVA1|TNFRSF14|PVR|CD81|CD86|NECTIN1|BSG|ITGB1|ITGB5|ITGB6|CTSB|LDLR|SLC52A2|DAG1|NRP1|SLC20A2|PLSCR1|HYAL3|PHB|CDK1|SLC1A5	http://amigo.geneontology.org/amigo/term/GO:0046718
positive regulation of cell adhesion	Gene Ontology	GO:0045785	16	57	0.302449	0.51665	ERBB2|SRC|SKAP1|ADGRG1|MDK|VAV3|ITGA2|ATM|CCL5|TPM1|VEGFA|ADAM8|TFE3|NRG1|RHOA|P4HB	http://amigo.geneontology.org/amigo/term/GO:0045785
metal ion transport	Gene Ontology	GO:0030001	10	34	0.304496	0.518907	SLC39A11|SLC11A2|SLC11A1|ATP1B3|SLC39A7|SLC39A9|SLC12A2|SLC39A1|SLC9B2|ATP7B	http://amigo.geneontology.org/amigo/term/GO:0030001
positive regulation of JUN kinase activity	Gene Ontology	GO:0043507	10	34	0.304496	0.518907	TRAF2|ROR2|DAB2IP|AGER|MAP3K4|MAP3K5|MAP3K10|TIAM1|PAK1|TAOK3	http://amigo.geneontology.org/amigo/term/GO:0043507
anion transmembrane transport	Gene Ontology	GO:0098656	17	61	0.305733	0.518907	LRRC8E|SLC4A11|SLC9A7|SLC11A2|LRRC8C|LRRC8B|SLC13A3|SLC24A3|SLC24A1|ABCC4|SLC26A4|SLC4A3|SLC4A2|DISP1|SLC26A11|ABCC10|ABCC3	http://amigo.geneontology.org/amigo/term/GO:0098656
response to calcium ion	Gene Ontology	GO:0051592	17	61	0.305733	0.518907	ENTPD6|TNNT2|AQP3|RANBP1|SDC1|CALM1|MNAT1|SPARC|ADAM9|BAD|CAPN3|NEDD4|GIPR|SLC25A13|SLC25A12|SEC31A|CALM3	http://amigo.geneontology.org/amigo/term/GO:0051592
cytoskeleton-dependent intracellular transport	Gene Ontology	GO:0030705	6	19	0.308435	0.518907	KIF1A|KIF1B|HOOK2|CCDC88A|CCDC88B|MYO10	http://amigo.geneontology.org/amigo/term/GO:0030705
positive regulation of macrophage chemotaxis	Gene Ontology	GO:0010759	6	19	0.308435	0.518907	MDK|PTK2|CCL5|RARRES2|CSF1|TRPV4	http://amigo.geneontology.org/amigo/term/GO:0010759
3'-phosphoadenosine 5'-phosphosulfate metabolic process	Gene Ontology	GO:0050427	6	19	0.308435	0.518907	SULT1C2|TPST2|SULT4A1|SULT1C4|SULT1A4|TPST1	http://amigo.geneontology.org/amigo/term/GO:0050427
long-chain fatty-acyl-CoA biosynthetic process	Gene Ontology	GO:0035338	6	19	0.308435	0.518907	HSD17B12|ACSL3|ACSF3|TECR|ELOVL5|ELOVL1	http://amigo.geneontology.org/amigo/term/GO:0035338
nucleoside diphosphate phosphorylation	Gene Ontology	GO:0006165	6	19	0.308435	0.518907	NME4|NME6|NME2|NME1-NME2|DTYMK|AK2	http://amigo.geneontology.org/amigo/term/GO:0006165
cellular response to exogenous dsRNA	Gene Ontology	GO:0071360	6	19	0.308435	0.518907	IRF3|IFIH1|CIITA|FLOT1|STING1|RALB	http://amigo.geneontology.org/amigo/term/GO:0071360
ion homeostasis	Gene Ontology	GO:0050801	6	19	0.308435	0.518907	SLC4A11|WNK2|WNK1|SLC4A3|SLC4A2|STK39	http://amigo.geneontology.org/amigo/term/GO:0050801
regulation of mitotic spindle assembly	Gene Ontology	GO:1901673	6	19	0.308435	0.518907	RCC1|DRG1|CCSAP|CHMP2A|VPS4B|CEP97	http://amigo.geneontology.org/amigo/term/GO:1901673
regulation of DNA methylation	Gene Ontology	GO:0044030	6	19	0.308435	0.518907	BRCA1|KDM1B|EHMT2|GRHL2|PRMT5|MBD1	http://amigo.geneontology.org/amigo/term/GO:0044030
positive regulation of actin cytoskeleton reorganization	Gene Ontology	GO:2000251	6	19	0.308435	0.518907	HRAS|BCAS3|FES|BAIAP2|NRP1|CDC42	http://amigo.geneontology.org/amigo/term/GO:2000251
negative regulation of double-strand break repair via homologous recombination	Gene Ontology	GO:2000042	6	19	0.308435	0.518907	RIF1|POLQ|PARPBP|SHLD2|FBH1|SHLD1	http://amigo.geneontology.org/amigo/term/GO:2000042
regulation of insulin secretion involved in cellular response to glucose stimulus	Gene Ontology	GO:0061178	6	19	0.308435	0.518907	HMGN3|LRP5|CDK16|PRKCE|TIAM1|SLC9B2	http://amigo.geneontology.org/amigo/term/GO:0061178
regulation of muscle contraction	Gene Ontology	GO:0006937	6	19	0.308435	0.518907	TNNT1|TNNT3|TNNT2|TPM1|MYL5|PPP1R12B	http://amigo.geneontology.org/amigo/term/GO:0006937
endosome organization	Gene Ontology	GO:0007032	11	38	0.310647	0.5217	USP8|SQSTM1|TMEM127|WASHC4|HOOK2|ALS2|FAM160A2|AKTIP|DNM1|VPS4B|PHETA1	http://amigo.geneontology.org/amigo/term/GO:0007032
phosphatidylinositol 3-kinase signaling	Gene Ontology	GO:0014065	11	38	0.310647	0.5217	ERBB2|ERBB3|KBTBD2|PIK3C2B|SIRT2|PIK3CB|PIK3CD|ZFP36L1|AKT1|PLEKHA1|LTK	http://amigo.geneontology.org/amigo/term/GO:0014065
response to glucocorticoid	Gene Ontology	GO:0051384	19	69	0.311241	0.522234	ANXA1|IL1RN|AIF1|ALAD|MDK|SDC1|HMGB1|ALDH3A1|SPARC|ADAM9|HSPD1|BAD|TYMS|ABCA3|RHOA|CPS1|ASS1|HNMT|KRAS	http://amigo.geneontology.org/amigo/term/GO:0051384
transmembrane receptor protein tyrosine kinase signaling pathway	Gene Ontology	GO:0007169	34	128	0.311712	0.52256	ERBB2|PTK2|SRC|SH2B1|AHI1|NTRK2|NEDD9|EPHB4|MPZL1|PIK3CB|STYK1|CNKSR1|TRADD|ROR2|PILRB|DOK1|NRG1|EPHB2|ERBB3|NTF4|SHC1|SHC2|MTSS1|FER|FES|EPHA10|LTK|FGFR2|FGFR3|TNK2|TNK1|DDR1|CSF1|MET	http://amigo.geneontology.org/amigo/term/GO:0007169
epithelial cell differentiation	Gene Ontology	GO:0030855	20	73	0.313562	0.525196	EHF|ACADVL|ANXA4|TOLLIP|DHRS9|CBFA2T2|CTSB|UPK3A|PTER|SIX1|CES1|CDK1|PIH1D1|VEGFA|LGALS3|ELF3|GSTK1|FGFR2|TAGLN2|PGK1	http://amigo.geneontology.org/amigo/term/GO:0030855
determination of left/right symmetry	Gene Ontology	GO:0007368	21	77	0.315645	0.528004	ARL13B|STIL|DNAI2|SUFU|IFT172|IFT74|IFT140|NPHP3|ALG5|MKS1|CC2D2A|TBC1D32|RTTN|ANKS6|PKD2|DISP1|RPGRIP1L|TMEM107|PCSK5|DYNC2LI1|C9orf116	http://amigo.geneontology.org/amigo/term/GO:0007368
establishment of protein localization	Gene Ontology	GO:0045184	12	42	0.315797	0.528004	HINFP|DZIP1|ITGA2|KPNB1|RDX|NPNT|IST1|CHMP2A|PLEKHA1|FLNA|MDM2|WDPCP	http://amigo.geneontology.org/amigo/term/GO:0045184
negative regulation of protein phosphorylation	Gene Ontology	GO:0001933	22	81	0.31752	0.529551	EPHB2|MEN1|PRKDC|CACTIN|FKBP8|IMPACT|PSEN1|CIB1|DNAJC10|PIP5KL1|CTDSPL|ZBED3|SPAG9|DAB2IP|IGFBP3|PAX6|PBK|TARDBP|CCNB1|CD109|CTDSP1|PID1	http://amigo.geneontology.org/amigo/term/GO:0001933
negative regulation of reactive oxygen species metabolic process	Gene Ontology	GO:2000378	7	23	0.319803	0.529551	SIRT3|SIRT2|BECN1|TFAP2A|G6PD|BRCA1|AATF	http://amigo.geneontology.org/amigo/term/GO:2000378
alternative mRNA splicing, via spliceosome	Gene Ontology	GO:0000380	7	23	0.319803	0.529551	KDM1A|RSRC1|SRSF9|DDX5|SFPQ|SFSWAP|HNRNPM	http://amigo.geneontology.org/amigo/term/GO:0000380
negative regulation of cell cycle arrest	Gene Ontology	GO:0071157	7	23	0.319803	0.529551	TFAP4|SETMAR|MLXIPL|RPL23|ADAM10|CDK4|MDM2	http://amigo.geneontology.org/amigo/term/GO:0071157
ribosomal large subunit assembly	Gene Ontology	GO:0000027	7	23	0.319803	0.529551	RPLP0|RPL23A|RPL24|NOP2|NLE1|RPL10|RSL24D1	http://amigo.geneontology.org/amigo/term/GO:0000027
cellular protein-containing complex assembly	Gene Ontology	GO:0034622	7	23	0.319803	0.529551	HSF1|TRAF2|LONP1|RIC3|AP2M1|TIAM1|TAF10	http://amigo.geneontology.org/amigo/term/GO:0034622
negative regulation of Rho protein signal transduction	Gene Ontology	GO:0035024	7	23	0.319803	0.529551	ITGB1|SCAI|CCDC125|ITGA3|MET|KANK1|ABL2	http://amigo.geneontology.org/amigo/term/GO:0035024
regulation of reactive oxygen species metabolic process	Gene Ontology	GO:2000377	7	23	0.319803	0.529551	MPV17|PARL|BIRC2|RNF41|ARF4|FOXM1|PID1	http://amigo.geneontology.org/amigo/term/GO:2000377
positive regulation of endocytosis	Gene Ontology	GO:0045807	7	23	0.319803	0.529551	LRP1|ARF1|CD151|FLOT1|DNM2|DAB2|AP2B1	http://amigo.geneontology.org/amigo/term/GO:0045807
positive regulation of nitric-oxide synthase activity	Gene Ontology	GO:0051000	7	23	0.319803	0.529551	NPR3|CALM3|CALM1|DHFR|PIK3CB|AKT1|KRAS	http://amigo.geneontology.org/amigo/term/GO:0051000
B cell homeostasis	Gene Ontology	GO:0001782	7	23	0.319803	0.529551	FOXP3|BCL2L11|SOS2|BAX|RC3H1|SPNS2|TNFSF13B	http://amigo.geneontology.org/amigo/term/GO:0001782
positive regulation of cold-induced thermogenesis	Gene Ontology	GO:0120162	26	97	0.323377	0.535001	HSF1|KDM1A|LCN2|FABP5|HADH|SIRT6|ADIPOR1|PRLR|ALMS1|THRA|CNOT3|ZNF516|TRPV2|IL4R|ZBTB7B|LEPR|APPL2|VEGFA|DYNC1H1|ACHE|BSCL2|EPAS1|PEMT|GNAS|MFN2|DECR1	http://amigo.geneontology.org/amigo/term/GO:0120162
adult locomotory behavior	Gene Ontology	GO:0008344	14	50	0.323895	0.535389	NTF4|INPP5F|GIGYF2|CLCN3|PPT1|APP|SNCG|PUM1|NR4A2|EPS8|GRIN2D|PAFAH1B1|MECP2|HTRA2	http://amigo.geneontology.org/amigo/term/GO:0008344
embryonic digit morphogenesis	Gene Ontology	GO:0042733	15	54	0.327116	0.540241	C2CD3|HDAC1|IFT140|HDAC2|GRHL2|LRP5|OSR2|MKS1|TBC1D32|ECE1|WDPCP|TMEM107|ROR2|B9D1|LMBR1	http://amigo.geneontology.org/amigo/term/GO:0042733
negative regulation of smoothened signaling pathway	Gene Ontology	GO:0045879	8	27	0.328393	0.541405	ULK3|IFT172|KIF7|RUNX2|HERC4|SUFU|IFT122|RACK1	http://amigo.geneontology.org/amigo/term/GO:0045879
cellular response to unfolded protein	Gene Ontology	GO:0034620	8	27	0.328393	0.541405	HSF1|OPTN|TM7SF3|HSPA14|DAB2IP|BAX|RHBDD1|TMBIM6	http://amigo.geneontology.org/amigo/term/GO:0034620
ERBB2 signaling pathway	Gene Ontology	GO:0038128	9	31	0.335098	0.549108	ERBB2|ERBB3|SHC1|SRC|STUB1|PTPN12|CDC37|ERBIN|NRG1	http://amigo.geneontology.org/amigo/term/GO:0038128
embryonic forelimb morphogenesis	Gene Ontology	GO:0035115	9	31	0.335098	0.549108	RECK|TFAP2A|CACNA1C|OSR2|RUNX2|ALX3|NIPBL|SHOX2|RPGRIP1L	http://amigo.geneontology.org/amigo/term/GO:0035115
maintenance of blood-brain barrier	Gene Ontology	GO:0035633	9	31	0.335098	0.549108	CLDN12|TJP3|ACTG1|CDH5|MFSD2A|GJB6|ITGB1|SLC12A2|MBP	http://amigo.geneontology.org/amigo/term/GO:0035633
anterograde axonal transport	Gene Ontology	GO:0008089	9	31	0.335098	0.549108	BLOC1S6|KIF1A|KIF1B|SPG7|SOD1|AP3M1|AP3S2|AP3S1|KIF3A	http://amigo.geneontology.org/amigo/term/GO:0008089
chaperone-mediated protein folding	Gene Ontology	GO:0061077	9	31	0.335098	0.549108	HSPB1|DNAJC24|DFFA|SGTA|FKBP4|FKBP1B|FKBP2|FKBP11|CSNK2A1	http://amigo.geneontology.org/amigo/term/GO:0061077
sterol biosynthetic process	Gene Ontology	GO:0016126	9	31	0.335098	0.549108	FDPS|TM7SF2|IDI1|PRKAA1|MVD|EBP|MVK|FDFT1|CYB5R2	http://amigo.geneontology.org/amigo/term/GO:0016126
endothelial cell migration	Gene Ontology	GO:0043542	9	31	0.335098	0.549108	PLEKHG5|S100P|PRSS3|PXN|PTP4A3|GIPC1|RHOA|NRP1|S100A2	http://amigo.geneontology.org/amigo/term/GO:0043542
autophagy of mitochondrion	Gene Ontology	GO:0000422	10	35	0.340458	0.556444	SQSTM1|GABARAPL1|WDR45|AMBRA1|BECN1|ATG12|FIS1|MARK2|ATG9A|ATG9B	http://amigo.geneontology.org/amigo/term/GO:0000422
positive regulation of cell-substrate adhesion	Gene Ontology	GO:0010811	10	35	0.340458	0.556444	HSD17B12|PPM1F|CCDC80|RAC1|EDIL3|ITGA3|PRKCE|ITGA6|NPNT|ABI3BP	http://amigo.geneontology.org/amigo/term/GO:0010811
inorganic anion transport	Gene Ontology	GO:0015698	10	35	0.340458	0.556444	LRRC8E|SLC4A11|LRRC8C|LRRC8B|SLC4A2|SLC12A4|SLC26A4|SLC4A3|SLC12A2|GPR89B	http://amigo.geneontology.org/amigo/term/GO:0015698
response to drug	Gene Ontology	GO:0042493	78	306	0.342957	0.556598	HDAC1|TGFB1|RPN2|HDAC2|ALAD|LCN2|ITGA2|ITGA3|PRKAA1|NQO1|SORD|PPOX|BAD|MGST1|ADORA2A|MAP2K6|ADAM17|AACS|BECN1|LOX|ASS1|MDM2|OGG1|TGFA|MDK|B2M|TYMS|STAT3|STAT1|HSPD1|RAD54L|HADHA|POR|NPAS2|RPH3AL|OXCT1|CDH3|PPP1R9B|CTPS1|LDHA|ANXA1|PGF|RAD54B|ALDH3A1|SOD2|RAD51|ACACB|MTHFR|SOD1|XPO1|SRC|TXN2|SS18|VEGFB|PMS1|RHOA|TSPO|SRD5A1|HADH|CCNB1|ADCY1|PEMT|VAV3|LRP8|UBE2B|MBD1|GGH|CDK1|SRP68|SREBF1|GNA12|ABC…	http://amigo.geneontology.org/amigo/term/GO:0042493
microtubule-based process	Gene Ontology	GO:0007017	11	39	0.344821	0.556598	DYNLL1|GTSE1|TUBB3|EML4|TUBG2|TUBA4A|DCTN2|TUBD1|PAFAH1B1|KIFC3|TUBE1	http://amigo.geneontology.org/amigo/term/GO:0007017
positive regulation of glycogen biosynthetic process	Gene Ontology	GO:0045725	5	16	0.347027	0.556598	SORBS1|AKT1|PPP1R3E|DYRK2|AKT2	http://amigo.geneontology.org/amigo/term/GO:0045725
positive regulation of T cell chemotaxis	Gene Ontology	GO:0010820	5	16	0.347027	0.556598	ADAM10|STK39|WNK1|CCL5|ADAM17	http://amigo.geneontology.org/amigo/term/GO:0010820
DNA damage response, signal transduction by p53 class mediator	Gene Ontology	GO:0030330	5	16	0.347027	0.556598	E2F7|ATRX|NBN|BCL3|NDRG1	http://amigo.geneontology.org/amigo/term/GO:0030330
response to copper ion	Gene Ontology	GO:0046688	5	16	0.347027	0.556598	SORD|CDK1|S100A13|ATP7B|SOD1	http://amigo.geneontology.org/amigo/term/GO:0046688
engulfment of apoptotic cell	Gene Ontology	GO:0043652	5	16	0.347027	0.556598	RAC2|XKR6|BECN1|RHOH|RAC1	http://amigo.geneontology.org/amigo/term/GO:0043652
DNA unwinding involved in DNA replication	Gene Ontology	GO:0006268	5	16	0.347027	0.556598	BLM|MCM4|MCM2|RAD51|HMGA1	http://amigo.geneontology.org/amigo/term/GO:0006268
positive regulation of embryonic development	Gene Ontology	GO:0040019	5	16	0.347027	0.556598	PLCB1|ZBED3|PAFAH1B1|CFL1|NIBAN2	http://amigo.geneontology.org/amigo/term/GO:0040019
negative regulation of epithelial cell migration	Gene Ontology	GO:0010633	5	16	0.347027	0.556598	PFN2|DAB2IP|PBLD|MARVELD3|ADIPOR1	http://amigo.geneontology.org/amigo/term/GO:0010633
maturation of SSU-rRNA	Gene Ontology	GO:0030490	5	16	0.347027	0.556598	LSM6|TSR3|RPS19|SNU13|RPS14	http://amigo.geneontology.org/amigo/term/GO:0030490
neural retina development	Gene Ontology	GO:0003407	5	16	0.347027	0.556598	ATP2B1|SMARCA4|PSEN1|BSG|CASP2	http://amigo.geneontology.org/amigo/term/GO:0003407
phospholipid homeostasis	Gene Ontology	GO:0055091	5	16	0.347027	0.556598	TGFB1|TLCD1|ABCA3|LIPG|ITGB6	http://amigo.geneontology.org/amigo/term/GO:0055091
anterograde synaptic vesicle transport	Gene Ontology	GO:0048490	5	16	0.347027	0.556598	TRIM46|BLOC1S6|AP3S2|AP3S1|AP3M1	http://amigo.geneontology.org/amigo/term/GO:0048490
startle response	Gene Ontology	GO:0001964	5	16	0.347027	0.556598	CHD8|MECP2|CSMD1|GRIN2D|NPAS1	http://amigo.geneontology.org/amigo/term/GO:0001964
inner dynein arm assembly	Gene Ontology	GO:0036159	5	16	0.347027	0.556598	DNAH1|LRRC6|TEKT2|DNAAF5|CCDC40	http://amigo.geneontology.org/amigo/term/GO:0036159
purine ribonucleoside monophosphate biosynthetic process	Gene Ontology	GO:0009168	5	16	0.347027	0.556598	LHPP|AMPD3|ADSL|IMPDH1|ADSS1	http://amigo.geneontology.org/amigo/term/GO:0009168
neuroblast proliferation	Gene Ontology	GO:0007405	5	16	0.347027	0.556598	NDE1|PLXNB2|DAGLB|PAFAH1B1|RACGAP1	http://amigo.geneontology.org/amigo/term/GO:0007405
negative regulation of viral transcription	Gene Ontology	GO:0032897	5	16	0.347027	0.556598	TRIM11|TRIM31|SP100|TRIM14|LARP7	http://amigo.geneontology.org/amigo/term/GO:0032897
axon development	Gene Ontology	GO:0061564	5	16	0.347027	0.556598	TSPAN2|CAMSAP2|DDR1|MARK2|MAPK8IP3	http://amigo.geneontology.org/amigo/term/GO:0061564
NAD metabolic process	Gene Ontology	GO:0019674	5	16	0.347027	0.556598	NADK|NMNAT3|NADSYN1|NMRK1|LDHA	http://amigo.geneontology.org/amigo/term/GO:0019674
positive regulation of heterotypic cell-cell adhesion	Gene Ontology	GO:0034116	5	16	0.347027	0.556598	CD44|SKAP1|GCNT2|FLOT1|AGER	http://amigo.geneontology.org/amigo/term/GO:0034116
negative regulation of cell growth	Gene Ontology	GO:0030308	33	126	0.348401	0.557889	PPP2R1A|TGFB1|CAPRIN2|ADAM15|SMARCA2|SMARCA4|CCAR2|JADE1|RERG|SERTAD3|ADIPOR1|PPT1|APBB1|FHL1|PML|PPP1R9B|VGLL4|CDKN2A|DDX3X|RTN4|CGRRF1|ENO1|PPARD|ST7L|IP6K2|RACK1|DCBLD2|NME6|PRDM11|PHB|RBBP7|BST2|WNT11	http://amigo.geneontology.org/amigo/term/GO:0030308
antigen processing and presentation	Gene Ontology	GO:0019882	12	43	0.348423	0.557889	CD74|CTSH|RAB34|GBA|RAB5B|RAB6A|HLA-DOA|PSMB8|CTSS|RAB27A|HLA-DQA1|HLA-DMA	http://amigo.geneontology.org/amigo/term/GO:0019882
defense response to virus	Gene Ontology	GO:0051607	54	210	0.34878	0.557988	BCL2L1|TRIM11|IFIH1|MOV10|ITCH|SERINC5|IFI27|MX2|MX1|POLR3E|IRF7|MLKL|ZMYND11|UNC93B1|NLRC5|MICA|OAS1|IFNLR1|NLRP1|TBK1|NT5C3A|IFI44L|OAS3|PCBP2|DHX36|PML|FCN3|ITGAX|BECN1|PARP9|SLFN11|CD40|UNC13D|ELMOD2|SKP2|AIMP1|IRF3|IRF2|IRF1|SAMHD1|STAT1|IRF5|PLSCR1|APOBEC3G|EIF2AK4|ADARB1|SLFN13|PTPRC|STING1|BST2|ISG20|FLNA|ABCE1|TRIM5	http://amigo.geneontology.org/amigo/term/GO:0051607
negative regulation of neuron apoptotic process	Gene Ontology	GO:0043524	38	146	0.349473	0.558625	BCL2L1|HDAC1|TGFB3|ADNP|GBA|HRAS|ILK|BAX|NTF4|MSH2|ADORA2A|PPT1|PSEN1|SOD1|SIX1|NTRK2|NRP1|HSPD1|CLN3|AARS1|KDM2B|MECP2|ERBB3|SOD2|GPI|MDK|NR4A2|AMBRA1|SYNGAP1|VEGFB|GRN|RHOA|RASA1|KRAS|LRP1|LGMN|ADAM8|ALKBH1	http://amigo.geneontology.org/amigo/term/GO:0043524
chromatin silencing	Gene Ontology	GO:0006342	13	47	0.351429	0.561277	SIRT2|H2AZ2|PCGF2|MSL3|MECP2|BMI1|MORF4L2|MACROH2A1|MORF4L1|EED|DOT1L|HMGB1|HELLS	http://amigo.geneontology.org/amigo/term/GO:0006342
skeletal muscle tissue development	Gene Ontology	GO:0007519	14	51	0.35396	0.564367	DCN|MYL6|MYL6B|ELN|MYH14|ZBTB18|SIX1|MAPK14|CFLAR|METTL8|SVIL|FLNB|EP300|RHOA	http://amigo.geneontology.org/amigo/term/GO:0007519
response to activity	Gene Ontology	GO:0014823	14	51	0.35396	0.564367	HSF1|HADH|ALAD|CDK1|RARRES2|PRKAA1|PRKDC|HSPD1|PPARD|OXCT1|SCO2|SLC25A25|SOD2|BNIP1	http://amigo.geneontology.org/amigo/term/GO:0014823
positive regulation of monocyte chemotaxis	Gene Ontology	GO:0090026	6	20	0.357237	0.565775	LGMN|CCL5|ANO6|MOSPD2|AIF1|HMGB1	http://amigo.geneontology.org/amigo/term/GO:0090026
positive regulation of T cell differentiation	Gene Ontology	GO:0045582	6	20	0.357237	0.565775	CD74|MDK|ZBTB1|BAD|RHOH|PTPRC	http://amigo.geneontology.org/amigo/term/GO:0045582
inner mitochondrial membrane organization	Gene Ontology	GO:0007007	6	20	0.357237	0.565775	TMEM11|CHCHD6|APOO|APOOL|MTX2|IMMT	http://amigo.geneontology.org/amigo/term/GO:0007007
regulation of neurotransmitter secretion	Gene Ontology	GO:0046928	6	20	0.357237	0.565775	SNCAIP|SYT12|SNCG|RHOT1|FMR1|MCTP1	http://amigo.geneontology.org/amigo/term/GO:0046928
Golgi vesicle transport	Gene Ontology	GO:0048193	6	20	0.357237	0.565775	SLC10A7|ARL1|TRAPPC3|TRAPPC6A|RINT1|VPS51	http://amigo.geneontology.org/amigo/term/GO:0048193
temperature homeostasis	Gene Ontology	GO:0001659	6	20	0.357237	0.565775	NMU|STAT3|NAPEPLD|ACADVL|TRPM2|FTO	http://amigo.geneontology.org/amigo/term/GO:0001659
sialylation	Gene Ontology	GO:0097503	6	20	0.357237	0.565775	ST3GAL3|ST3GAL2|ST3GAL1|ST3GAL4|ST6GAL1|ST6GALNAC2	http://amigo.geneontology.org/amigo/term/GO:0097503
neurotrophin TRK receptor signaling pathway	Gene Ontology	GO:0048011	6	20	0.357237	0.565775	SRC|ZFYVE27|NTRK2|AKT1S1|NTF4|RAF1	http://amigo.geneontology.org/amigo/term/GO:0048011
neuron development	Gene Ontology	GO:0048666	17	63	0.359499	0.56888	MFSD8|UGCG|BECN1|UGDH|PPT1|PSEN1|WNK1|SCYL1|ATP8A2|TENM2|FIG4|HS6ST1|TENM4|THOC2|ATAT1|NRP1|HTRA2	http://amigo.geneontology.org/amigo/term/GO:0048666
carbohydrate metabolic process	Gene Ontology	GO:0005975	63	247	0.360664	0.570048	GALT|HEXB|GALK2|GBA2|MANBA|MAN1B1|AKT1|AKT2|DHDH|MDH2|ADPGK|CASD1|POFUT2|IDH3A|PPP1R3E|HEXA|CHIT1|PHKB|UGDH|LANCL1|IDNK|B4GALT1|B4GALT3|B4GALT2|LDHA|LDHC|RENBP|EPM2A|MAN2C1|GPI|AMY2B|CHST10|PGGHG|FUT2|B4GALT6|PHKA2|PIGQ|GANC|DLAT|TPD52L2|CS|AKR7A2|PGM3|PFKL|NPL|CHST12|PPP1CC|IDUA|GALE|SLC3A2|MOGS|G6PD|PGLS|UEVLD|GLB1|MPI|HYAL3|MAN2A2|FGGY|IDH3G|POMT1|CHID1|HAS3	http://amigo.geneontology.org/amigo/term/GO:0005975
fat cell differentiation	Gene Ontology	GO:0045444	18	67	0.36084	0.570048	METTL8|PLCB1|PIAS1|OSBPL8|NR4A2|NR4A1|METRNL|ADGRF5|TCF7L2|NIPBL|AKT2|SREBF1|PSMB8|WNT5B|EP300|CBY1|BSCL2|ATF2	http://amigo.geneontology.org/amigo/term/GO:0045444
lipoprotein metabolic process	Gene Ontology	GO:0042157	7	24	0.364472	0.573869	PCSK9|PPARA|LDLR|LRP1|APOC1|APOL3|APOL1	http://amigo.geneontology.org/amigo/term/GO:0042157
inner ear receptor cell stereocilium organization	Gene Ontology	GO:0060122	7	24	0.364472	0.573869	SCRIB|IFT27|IFT20|CDH23|IFT88|MKS1|CTHRC1	http://amigo.geneontology.org/amigo/term/GO:0060122
protein insertion into ER membrane	Gene Ontology	GO:0045048	7	24	0.364472	0.573869	UBE2J2|ALDH3A2|APP|STX5|SGTA|TRAM1|SEC61G	http://amigo.geneontology.org/amigo/term/GO:0045048
cellular senescence	Gene Ontology	GO:0090398	7	24	0.364472	0.573869	ULK3|CDKN2A|HRAS|PRKCD|NSMCE2|PML|KAT6A	http://amigo.geneontology.org/amigo/term/GO:0090398
steroid metabolic process	Gene Ontology	GO:0008202	33	127	0.367598	0.578309	PCSK9|TM7SF2|GBA|IDI1|PRKAA1|FDXR|SCAP|CYB5R2|SLC37A4|DHRS9|NFE2L1|NPC2|GBA2|FDFT1|APOL1|UGT2B7|LIPE|SULT1A4|HDLBP|LDLR|MVD|MVK|TSPO|SRD5A1|FDPS|SULT4A1|MBTPS1|LIMA1|SREBF2|SREBF1|EBP|STARD3|LDLRAP1	http://amigo.geneontology.org/amigo/term/GO:0008202
hippo signaling	Gene Ontology	GO:0035329	8	28	0.369824	0.579401	WWC1|YAP1|STK3|STK4|MOB1A|TEAD2|YWHAE|TEAD4	http://amigo.geneontology.org/amigo/term/GO:0035329
negative regulation of peptidyl-serine phosphorylation	Gene Ontology	GO:0033137	8	28	0.369824	0.579401	PPM1F|EPM2A|NCK1|INPP5F|MLXIPL|BAX|PDE4D|RACK1	http://amigo.geneontology.org/amigo/term/GO:0033137
xenobiotic transport	Gene Ontology	GO:0042908	8	28	0.369824	0.579401	SLC22A1|EBP|ABCA3|SLC22A3|ABCC4|SLC47A2|ABCC10|ABCC3	http://amigo.geneontology.org/amigo/term/GO:0042908
vasculature development	Gene Ontology	GO:0001944	8	28	0.369824	0.579401	LRP5|CCM2|ZFAND5|ANP32B|LEF1|CDH5|B9D1|FBXW7	http://amigo.geneontology.org/amigo/term/GO:0001944
keratan sulfate biosynthetic process	Gene Ontology	GO:0018146	8	28	0.369824	0.579401	ST3GAL3|ST3GAL2|ST3GAL1|ST3GAL4|B4GALT1|B4GALT3|B4GALT2|B4GALT6	http://amigo.geneontology.org/amigo/term/GO:0018146
DNA metabolic process	Gene Ontology	GO:0006259	9	32	0.373903	0.585307	TOPBP1|PLD3|EXO5|POLG|MYO18A|KPNA2|RAD51|MMS19|DMC1	http://amigo.geneontology.org/amigo/term/GO:0006259
cellular response to nerve growth factor stimulus	Gene Ontology	GO:1990090	11	40	0.379584	0.592728	BPTF|USP8|KIF1B|AKT1|MICALL1|APP|KAT2A|ARPC3|CSNK1D|CIB1|NTRK2	http://amigo.geneontology.org/amigo/term/GO:1990090
protein catabolic process	Gene Ontology	GO:0030163	11	40	0.379584	0.592728	TRAF2|LONP1|LRSAM1|PPT1|PRSS16|AKT1|CAPN3|PSMC6|PSMC3|PSMC5|CUL2	http://amigo.geneontology.org/amigo/term/GO:0030163
termination of RNA polymerase II transcription	Gene Ontology	GO:0006369	11	40	0.379584	0.592728	SYMPK|SETX|MAZ|TTF2|PAPOLA|CPSF7|SNRPB|MED18|FIP1L1|CPSF3|CPSF2	http://amigo.geneontology.org/amigo/term/GO:0006369
adherens junction organization	Gene Ontology	GO:0034332	12	44	0.381585	0.594379	NECTIN2|PVR|SRC|AFDN|ADAM10|JUP|ANG|NECTIN1|CDH3|CDH5|CTNNA1|CDC42	http://amigo.geneontology.org/amigo/term/GO:0034332
platelet aggregation	Gene Ontology	GO:0070527	12	44	0.381585	0.594379	ACTG1|MYL12A|GNAS|METAP1|ITGA2B|PIK3CB|HSPB1|FIBP|ILK|CSRP1|FLNA|TLN1	http://amigo.geneontology.org/amigo/term/GO:0070527
response to cAMP	Gene Ontology	GO:0051591	12	44	0.381585	0.594379	ALDH3A1|STAT1|DUOX1|SDC1|DGKQ|SPARC|CPS1|PER1|SREBF1|BIRC2|BSG|LDHA	http://amigo.geneontology.org/amigo/term/GO:0051591
gene expression	Gene Ontology	GO:0010467	13	48	0.38319	0.59492	FOXP3|KBTBD2|ITGB6|NR4A2|PSEN1|GOLPH3|FMN1|MLLT3|AKT1|PAX6|IKBKE|DOT1L|TARDBP	http://amigo.geneontology.org/amigo/term/GO:0010467
epidermal growth factor receptor signaling pathway	Gene Ontology	GO:0007173	13	48	0.38319	0.59492	TGFA|SRC|PTK2|EPGN|SHC1|EFEMP1|ERBIN|ARF4|AKT1|PLCG1|ADAM17|FAM83A|DGKD	http://amigo.geneontology.org/amigo/term/GO:0007173
positive regulation of cell division	Gene Ontology	GO:0051781	13	48	0.38319	0.59492	TGFA|PDGFA|TGFB3|TGFB1|SIRT2|CSPP1|MDK|PGF|VEGFA|VEGFB|MACC1|HDGF|FGFR2	http://amigo.geneontology.org/amigo/term/GO:0051781
response to retinoic acid	Gene Ontology	GO:0032526	13	48	0.38319	0.59492	SLC10A3|CTSH|NCOA1|GDAP2|RARG|TRIM16|ASXL1|TMEM161A|SREBF1|IGFBP7|MICB|AQP3|SP100	http://amigo.geneontology.org/amigo/term/GO:0032526
positive regulation of cysteine-type endopeptidase activity involved in apoptotic process	Gene Ontology	GO:0043280	14	52	0.384483	0.595949	HSF1|PPM1F|BCL2L11|CARD8|CLEC7A|HMGB1|MAP3K5|WDR35|BAD|FIS1|GRAMD4|DDX3X|RHOA|HTRA2	http://amigo.geneontology.org/amigo/term/GO:0043280
positive regulation of actin filament polymerization	Gene Ontology	GO:0030838	14	52	0.384483	0.595949	DLG1|FMN1|NCK1|ARPC2|CDC42EP1|PRKCE|FCHSD1|PFN2|FER|MYO1C|BAIAP2|RHOA|MLST8|BIN1	http://amigo.geneontology.org/amigo/term/GO:0030838
kidney development	Gene Ontology	GO:0001822	35	136	0.386384	0.598405	IFT27|BAG6|PTK7|MYO1E|BAX|PCSK5|NPHP3|PCSK9|IFT20|ASS1|AP2B1|C1GALT1|SNX17|BCL2L11|UPK3A|TFAP2A|SIX1|IFT88|MPST|ANKS6|TNS2|LZTS2|ARL3|DCN|LAMA5|NLE1|CC2D2A|SERPINF1|RPGRIP1L|PKD2|TBC1D32|VEGFA|CNTRL|WDPCP|WNT11	http://amigo.geneontology.org/amigo/term/GO:0001822
vasculogenesis	Gene Ontology	GO:0001570	17	64	0.38702	0.59841	TGFB1|QKI|CUL7|HDAC7|ITGB8|MYO1E|ZFP36L1|NTRK2|CCM2|EGFL7|YAP1|VEGFA|GLMN|TEAD2|RAMP2|RASA1|FBXW7	http://amigo.geneontology.org/amigo/term/GO:0001570
positive regulation of autophagy	Gene Ontology	GO:0010508	17	64	0.38702	0.59841	DCN|OPTN|BECN1|TRIM14|DHRSX|PIK3CB|AMBRA1|KAT5|PRKAA1|BAD|TP53INP1|ORMDL3|NPRL2|ATF6|TRIM5|HMGB1|TPCN1	http://amigo.geneontology.org/amigo/term/GO:0010508
response to toxic substance	Gene Ontology	GO:0009636	24	92	0.388644	0.60043	SCFD1|ALAD|CCL5|BAX|NQO1|BRIP1|ASS1|CHKA|TYMS|SRSF9|MPST|MBP|CES1|BPHL|MDM2|CCNB1|SDC1|PON3|WDR35|CDK1|CDK4|RAD51|ATF4|CPS1	http://amigo.geneontology.org/amigo/term/GO:0009636
negative regulation of gene expression	Gene Ontology	GO:0010629	79	314	0.391904	0.604972	HDAC1|TGFB1|RACK1|VDR|WWP2|ADNP|PRKAA1|FOXP3|HMGB2|HRAS|SMAD2|SLC2A10|ADAM10|AKT1|OLFM1|EZH2|TNRC6A|PDCD10|BRIP1|PAWR|KPNA7|GAS2L1|HINFP|HSF1|ZNF148|PSEN1|DGKQ|PIK3CD|TBK1|AURKA|DIP2A|YAP1|SLC35C2|SETDB2|CTCF|EPM2A|PARP9|RBL2|ACACB|ITGB8|MECP2|NPM1|SLC24A3|TP53INP1|NR1H2|LDLR|FERMT1|SERPINF1|TLE5|VEGFB|CELF1|MDM2|ANAPC2|GATA2|TAF1|TARDBP|PTRH2|ZBTB7B|DICER1|LGMN|TFAP4|RNASEH2B|MAX|APP|PARP10|CPNE…	http://amigo.geneontology.org/amigo/term/GO:0010629
positive regulation of gene expression	Gene Ontology	GO:0010628	127	509	0.394499	0.608481	HSF1|ATP13A2|MOV10|ACTG1|PRKAG1|AKT1|TNRC6A|PDCD10|PAWR|GSN|MBIP|BRCA1|WNT10A|PIK3CB|PIK3CD|NTRK2|TRPV4|CDH3|SRPK2|CDH5|CLEC7A|CTSH|CDKN2A|DDX3X|SP1|RAMP2|MDM2|GATA2|KRAS|RAB27A|ADTRP|DNAJA4|CNN2|PHB|APP|MAZ|CSF1|RUNX2|TCF12|PID1|CTCF|IL7R|FOXP3|VDR|HINFP|FUBP3|MED23|FUBP1|CELF1|IFNGR1|DHX36|KPNA7|SLC11A1|ZBTB7B|MST1|MYD88|NR1H2|EPHB2|SLC24A3|PPARD|PAX6|VEGFA|ITGAX|RARG|PLSCR1|NWD1|YAP1|DDRGK1|TP…	http://amigo.geneontology.org/amigo/term/GO:0010628
platelet formation	Gene Ontology	GO:0030220	5	17	0.401827	0.615267	CIB1|ACTN1|EP300|NBEAL2|WDR1	http://amigo.geneontology.org/amigo/term/GO:0030220
sulfate transport	Gene Ontology	GO:0008272	5	17	0.401827	0.615267	SLC25A14|RACGAP1|SLC26A11|SLC26A4|SLC25A10	http://amigo.geneontology.org/amigo/term/GO:0008272
muscle cell differentiation	Gene Ontology	GO:0042692	5	17	0.401827	0.615267	GLMN|WNT5B|QKI|SEMA4C|BIN1	http://amigo.geneontology.org/amigo/term/GO:0042692
negative regulation of tyrosine phosphorylation of STAT protein	Gene Ontology	GO:0042532	5	17	0.401827	0.615267	PTPN2|PIBF1|NF2|INPP5F|PPP2R1A	http://amigo.geneontology.org/amigo/term/GO:0042532
cellular response to chemokine	Gene Ontology	GO:1990869	5	17	0.401827	0.615267	STK39|RHOA|WNK1|LOX|SLC12A2	http://amigo.geneontology.org/amigo/term/GO:1990869
osteoblast development	Gene Ontology	GO:0002076	5	17	0.401827	0.615267	RUNX2|ACHE|PTHLH|MEN1|LRP5	http://amigo.geneontology.org/amigo/term/GO:0002076
regulation of protein secretion	Gene Ontology	GO:0050708	5	17	0.401827	0.615267	DISP1|ARFIP1|RHBDF2|LLGL2|DNAJC1	http://amigo.geneontology.org/amigo/term/GO:0050708
positive regulation of histone H3-K4 methylation	Gene Ontology	GO:0051571	5	17	0.401827	0.615267	BRCA1|WDR61|NELFA|SNW1|NELFE	http://amigo.geneontology.org/amigo/term/GO:0051571
cellular response to prostaglandin E stimulus	Gene Ontology	GO:0071380	5	17	0.401827	0.615267	GNB1|AKT1|PRKCE|PRKAA1|GNAS	http://amigo.geneontology.org/amigo/term/GO:0071380
proteolysis	Gene Ontology	GO:0006508	157	632	0.403659	0.615416	PCSK9|ZRANB1|CPM|STAMBP|NPEPL1|PARL|CPE|PCSK5|JOSD1|MMP23B|CAPNS1|USP25|USP24|FURIN|AMZ2|CAPN7|CAPN3|CNDP2|CAPN1|QPCTL|APEH|CUL7|LAP3|CTSH|TINAGL1|NUP98|CTSB|CTSC|CTSF|SPPL3|CTSZ|KLK5|CTSS|USP34|LRP8|SHMT1|ABHD5|OTUD6B|BMP1|MBTPS1|FBXL2|RHBDL2|RHBDL3|ADAM8|ADAM9|CYLD|PRSS22|RHBDD1|UQCRC2|XPNPEP1|XPNPEP3|TASP1|MMP15|NRDC|METAP1|NCSTN|FBXL6|TANK|USP48|USP46|MST1|USP42|TMPRSS11F|USP20|NPEPPS|NLN|HMC…	http://amigo.geneontology.org/amigo/term/GO:0006508
necroptotic process	Gene Ontology	GO:0070266	6	21	0.406456	0.615416	ITPK1|BIRC2|CYLD|MLKL|DNM1L|TRPM7	http://amigo.geneontology.org/amigo/term/GO:0070266
cardiac muscle cell differentiation	Gene Ontology	GO:0055007	6	21	0.406456	0.615416	ITGB1|SIK1|AKAP13|NRG1|IFT20|CBY1	http://amigo.geneontology.org/amigo/term/GO:0055007
purine nucleotide biosynthetic process	Gene Ontology	GO:0006164	6	21	0.406456	0.615416	PRPSAP2|IMPDH1|OAS1|ADSS1|GMPR2|ADSL	http://amigo.geneontology.org/amigo/term/GO:0006164
camera-type eye morphogenesis	Gene Ontology	GO:0048593	6	21	0.406456	0.615416	EPHB2|C12orf57|MFN2|NECTIN1|VEGFA|IFT122	http://amigo.geneontology.org/amigo/term/GO:0048593
response to osmotic stress	Gene Ontology	GO:0006970	6	21	0.406456	0.615416	TSC22D3|TSC22D4|SORD|MARVELD3|TRPV4|ATF2	http://amigo.geneontology.org/amigo/term/GO:0006970
positive regulation of cellular senescence	Gene Ontology	GO:2000774	6	21	0.406456	0.615416	CDKN2A|YPEL3|HMGA1|B2M|PAWR|KRAS	http://amigo.geneontology.org/amigo/term/GO:2000774
exocytosis	Gene Ontology	GO:0006887	31	121	0.407796	0.615416	WASHC3|SYTL3|SYTL4|STXBP6|TNFAIP2|SNAP47|CCL5|CDK16|SNX19|RAB11A|MICAL3|RIMS2|SCAMP5|RAB27A|RPH3AL|UNC13D|UNC13B|ARFGEF1|MIA3|LLGL2|SCRN1|EXOC3|VAMP3|EXOC6|EXOC7|SYT7|ANK1|STX17|BAIAP3|PAK1|RALA	http://amigo.geneontology.org/amigo/term/GO:0006887
positive regulation of vascular endothelial cell proliferation	Gene Ontology	GO:1905564	7	25	0.409523	0.615416	MDK|STAT3|SIRT6|SP1|HMGB1|PLCG1|ADAM17	http://amigo.geneontology.org/amigo/term/GO:1905564
depurination	Gene Ontology	GO:0045007	7	25	0.409523	0.615416	ACD|TINF2|POT1|MUTYH|NEIL3|H4C15|OGG1	http://amigo.geneontology.org/amigo/term/GO:0045007
regulation of cardiac muscle contraction by regulation of the release of sequestered calcium ion	Gene Ontology	GO:0010881	7	25	0.409523	0.615416	TMEM38B|CALM3|CALM1|CACNA1C|ASPH|GSTO1|FKBP1B	http://amigo.geneontology.org/amigo/term/GO:0010881
positive regulation of exocytosis	Gene Ontology	GO:0045921	7	25	0.409523	0.615416	SYTL4|VSNL1|CLASP1|RAB27A|ATP6AP1|PLA2G6|UNC13D	http://amigo.geneontology.org/amigo/term/GO:0045921
motile cilium assembly	Gene Ontology	GO:0044458	7	25	0.409523	0.615416	E2F4|LRRC6|CCDC40|MKS1|CC2D2A|BBOF1|SPATA6	http://amigo.geneontology.org/amigo/term/GO:0044458
regulation of transforming growth factor beta receptor signaling pathway	Gene Ontology	GO:0017015	7	25	0.409523	0.615416	LTBP4|TRIM33|ITGA3|SMAD2|NREP|LOX|FOLR1	http://amigo.geneontology.org/amigo/term/GO:0017015
regulation of glucose metabolic process	Gene Ontology	GO:0010906	7	25	0.409523	0.615416	LCMT1|NCOA2|FOXK2|ACACB|C1QTNF1|ADIPOR1|IGFBP3	http://amigo.geneontology.org/amigo/term/GO:0010906
positive regulation of mitotic nuclear division	Gene Ontology	GO:0045840	8	29	0.411609	0.615416	TGFA|EPGN|NUSAP1|LRP5|RGCC|AURKA|SH2B1|NUP62	http://amigo.geneontology.org/amigo/term/GO:0045840
bile acid biosynthetic process	Gene Ontology	GO:0006699	8	29	0.411609	0.615416	OSBPL6|OSBPL1A|OSBPL9|ACOT8|SLC27A5|OSBPL3|HSD17B4|OSBPL7	http://amigo.geneontology.org/amigo/term/GO:0006699
bone morphogenesis	Gene Ontology	GO:0060349	9	33	0.413039	0.615416	LTBP3|RARG|LRP5|TFAP2A|DHRS3|OSR2|GLG1|FGFR2|FGFR3	http://amigo.geneontology.org/amigo/term/GO:0060349
bile acid and bile salt transport	Gene Ontology	GO:0015721	9	33	0.413039	0.615416	SLC10A3|NCOA2|NCOA1|SLC10A7|PRKAA1|ABCC4|ATP8B1|SLC27A5|ABCC3	http://amigo.geneontology.org/amigo/term/GO:0015721
spinal cord development	Gene Ontology	GO:0021510	9	33	0.413039	0.615416	PTPRS|PKD2|ERCC2|MPST|AKT1|MED12|EED|SRD5A1|PLXDC1	http://amigo.geneontology.org/amigo/term/GO:0021510
regulation of canonical Wnt signaling pathway	Gene Ontology	GO:0060828	9	33	0.413039	0.615416	IFT20|PTK7|OTULIN|PSEN1|CCNY|ROR2|MKS1|FOLR1|YAP1	http://amigo.geneontology.org/amigo/term/GO:0060828
response to cold	Gene Ontology	GO:0009409	10	37	0.41401	0.615416	ACADVL|SOD2|CIRBP|METRNL|CASP8|THRA|HSPD1|SLC25A27|ATP2B1|ZNF516	http://amigo.geneontology.org/amigo/term/GO:0009409
Wnt signaling pathway, calcium modulating pathway	Gene Ontology	GO:0007223	10	37	0.41401	0.615416	PLCB1|MOV10|CALM1|GNB1|TCF7L2|ROR2|TNRC6A|LEF1|PPP3CB|WNT11	http://amigo.geneontology.org/amigo/term/GO:0007223
negative regulation of protein catabolic process	Gene Ontology	GO:0042177	10	37	0.41401	0.615416	SNX3|SIRT2|BANP|PHB|AZIN1|SF3B3|AZIN2|MYCBP2|NRG1|FLNA	http://amigo.geneontology.org/amigo/term/GO:0042177
B cell activation	Gene Ontology	GO:0042113	10	37	0.41401	0.615416	EPHB2|RASGRP1|PHB|PIK3CD|CD40|CASP8|CD86|HSPD1|BST2|IKZF3	http://amigo.geneontology.org/amigo/term/GO:0042113
negative regulation of insulin receptor signaling pathway	Gene Ontology	GO:0046627	10	37	0.41401	0.615416	NCK1|NCOA5|TNS2|RPS6KB1|PRKCD|PRKAA1|KANK1|PID1|PTPN2|TSC2	http://amigo.geneontology.org/amigo/term/GO:0046627
fatty acid biosynthetic process	Gene Ontology	GO:0006633	19	73	0.414108	0.615416	BRCA1|HSD17B12|HACD3|LIPG|ACACB|PTGES3|ACSL3|ACSF3|MGLL|PRKAA1|ELOVL1|PCCB|ELOVL5|TECR|PRKAG1|LIPH|MECR|CBR4|DEGS1	http://amigo.geneontology.org/amigo/term/GO:0006633
cellular response to starvation	Gene Ontology	GO:0009267	19	73	0.414108	0.615416	WNT2B|EHMT2|PCSK9|GAS2L1|WDR45|GBA|MAX|CLEC16A|AMBRA1|MFSD2A|SREBF2|PIK3C2B|ELAPOR1|LAMP2|TNRC6A|PPARA|SRD5A1|SREBF1|RALB	http://amigo.geneontology.org/amigo/term/GO:0009267
positive regulation of NIK/NF-kappaB signaling	Gene Ontology	GO:1901224	18	69	0.414469	0.615416	IRAK1|DDX3X|PTP4A3|ACTN4|PHB|HMGB1|PDCD4|RTKN2|ILK|TRADD|AGER|RC3H1|CD86|RBCK1|TRIP6|RHOA|EP300|APP	http://amigo.geneontology.org/amigo/term/GO:1901224
hemopoiesis	Gene Ontology	GO:0030097	18	69	0.414469	0.615416	EPAS1|CUL4A|TWSG1|PGM3|CIAPIN1|MYO1E|CNN2|RTKN2|CD164|MEIS1|BMI1|RUNX2|ASXL1|TTC7A|JAG1|GATA2|PICALM|CRIP2	http://amigo.geneontology.org/amigo/term/GO:0030097
positive regulation of interleukin-12 production	Gene Ontology	GO:0032735	11	41	0.414645	0.615416	PLCB1|MDK|IRF1|IRF5|CLEC7A|HMGB1|AGER|IL16|CD40|MAPK14|HSPD1	http://amigo.geneontology.org/amigo/term/GO:0032735
positive regulation of cell cycle	Gene Ontology	GO:0045787	11	41	0.414645	0.615416	CCNB1|BCL2L11|HCFC1|TCF3|RPS15A|CDK4|ANKRD17|MDM2|SRPK2|FGFR2|CHEK1	http://amigo.geneontology.org/amigo/term/GO:0045787
steroid biosynthetic process	Gene Ontology	GO:0006694	17	65	0.414778	0.615416	HSD17B12|FDPS|HSD17B11|TM7SF2|TSPO|IDI1|EBP|PRKAA1|PRLR|MVD|LSS|FDXR|HSD17B1|SRD5A1|MVK|FDFT1|CYB5R2	http://amigo.geneontology.org/amigo/term/GO:0006694
toll-like receptor signaling pathway	Gene Ontology	GO:0002224	12	45	0.41503	0.615416	TRAF3|LGMN|CTSB|HSP90B1|MAPKAPK2|IRAK1|CTSS|TLR5|UNC93B1|MYD88|HMGB1|IRAK4	http://amigo.geneontology.org/amigo/term/GO:0002224
positive chemotaxis	Gene Ontology	GO:0050918	12	45	0.41503	0.615416	PGF|CCL5|HMGB2|HMGB1|SCRIB|MET|VEGFA|VEGFB|LGALS3|TSC2|NRP1|ALKBH1	http://amigo.geneontology.org/amigo/term/GO:0050918
visual learning	Gene Ontology	GO:0008542	12	45	0.41503	0.615416	ITGB1|TAFA2|IFT20|APP|TANC1|SYNGAP1|ABCA7|PIAS1|B4GALT2|NDRG4|MECP2|KRAS	http://amigo.geneontology.org/amigo/term/GO:0008542
positive regulation of protein localization to plasma membrane	Gene Ontology	GO:1903078	15	57	0.415193	0.615416	ITGB1|SQSTM1|LGALS3|LRP1|ARHGEF16|DLG1|ITGA3|PRKCE|RAB11A|AKT1|CIB1|RER1|SORBS1|EPHB2|PPP1R9B	http://amigo.geneontology.org/amigo/term/GO:1903078
somitogenesis	Gene Ontology	GO:0001756	13	49	0.415224	0.615416	PALB2|ATM|ROR2|PRKDC|NLE1|POGLUT1|MED12|KAT2A|TBX18|TBX19|LEF1|EP300|PSEN1	http://amigo.geneontology.org/amigo/term/GO:0001756
mitochondrial electron transport, NADH to ubiquinone	Gene Ontology	GO:0006120	13	49	0.415224	0.615416	NDUFV3|NDUFV1|NDUFA3|DLD|NDUFC2-KCTD14|NDUFB4|NDUFB3|NDUFB2|NDUFB1|NDUFS1|NDUFS2|NDUFA10|COQ9	http://amigo.geneontology.org/amigo/term/GO:0006120
protein targeting to membrane	Gene Ontology	GO:0006612	14	53	0.415268	0.615416	ZDHHC3|NACA|ZDHHC11|ZDHHC7|ZDHHC12|MICALL1|MYO1C|VPS37C|ZDHHC18|VPS37B|GOLGA7|ZDHHC21|ZDHHC23|ICMT	http://amigo.geneontology.org/amigo/term/GO:0006612
protein secretion	Gene Ontology	GO:0009306	14	53	0.415268	0.615416	LTBP2|GNAS|TANGO6|GOLPH3|PREB|OLFM2|TANGO2|MIA3|MIA2|STEAP3|SNCG|PAFAH1B1|MON1A|CANX	http://amigo.geneontology.org/amigo/term/GO:0009306
neuron projection development	Gene Ontology	GO:0031175	35	138	0.424472	0.628564	CYFIP2|CDK16|HMGB1|AGER|MAP2|MAP4|GPM6B|BLOC1S6|WASF1|NEDD4|OPHN1|RAB11A|PPP1R9B|ITGB1|BICDL1|ATP8A2|ADGRF1|MECP2|PRMT1|DOCK7|HERC1|ARFGEF1|TNC|NDEL1|MAPK8IP3|ZFYVE27|RASGRF1|HDGFL3|MICALL1|APP|MICALL2|CAMSAP2|SEPTIN2|PTPRK|ALKBH1	http://amigo.geneontology.org/amigo/term/GO:0031175
brain development	Gene Ontology	GO:0007420	69	276	0.425398	0.629442	BPTF|CIC|UBE3A|BAG6|PLCB1|ATM|MEN1|PRKDC|SETD1A|SNRPB|HPCA|SMARCA1|NDRG4|CD9|UGP2|PLXNB2|B3GNT5|IFT172|BCL2L11|GRHL2|ACAT1|CHD8|BID|SELENOP|MFSD2A|MEIS1|ARF4|MACO1|RAB18|NIPBL|NF2|NAPA|SYNJ2|RPGRIP1L|ATP6V0D1|B4GALT2|HNMT|C2CD3|STK36|HSPG2|COX17|PPT1|MECP2|LPAR1|BMI1|TSPAN2|PAX6|ADGRL2|ADGRL3|TMX2|ATP2B1|NCOA6|PAFAH1B1|PAFAH1B3|NFIB|CDK5RAP1|CASP2|ADCY1|ACSL3|ADGRG1|OXCT1|GRIN2D|QARS1|BAIAP2|TUBG…	http://amigo.geneontology.org/amigo/term/GO:0007420
heart development	Gene Ontology	GO:0007507	62	248	0.431747	0.638337	TGFB1|ZDHHC16|ECE1|PTK7|EIF4G2|ATM|MTERF4|PRKDC|MOSPD3|TAB2|AKAP13|MAP2K5|OXCT1|LOX|SMAD2|RAF1|AP2B1|SHC1|IFT140|EP300|NCOA6|TSC2|PSEN1|CACNA1C|CDKL1|MEF2A|CCM2|SPARC|ADAP2|ANKS6|NRG1|IRX4|CAD|VEGFB|MED12|ERBB2|ERBB3|ITGA3|PDLIM1|PCSK5|IFT74|ZFP36L1|KAT2A|NIPBL|CC2D2A|PPARD|PRKAR1A|SMYD2|TCF25|MDM2|RAMP2|NRP1|CASP7|PKD2|CASP8|TBC1D32|MBD1|IFT172|PPP3CB|TFDP2|PPARA|COX17	http://amigo.geneontology.org/amigo/term/GO:0007507
lung development	Gene Ontology	GO:0030324	25	98	0.434011	0.641183	BAG6|HMGB1|ITGA3|SMAD2|CCDC40|NPHP3|LOX|STK40|YWHAZ|SIM2|PDPN|SPARC|FBXW7|CRISPLD2|LAMA5|EPAS1|VEGFA|EIF4E|EP300|FGFR2|NFIB|FOXA1|SREBF1|EIF4EBP1|ABCA3	http://amigo.geneontology.org/amigo/term/GO:0030324
regulation of transcription by RNA polymerase II	Gene Ontology	GO:0006357	403	1641	0.434545	0.641471	HIF3A|BPTF|MYPOP|MEN1|ZFX|ZNF875|IRX4|KDM2B|VEZF1|ZNF45|ZNF44|SP1|SP2|ZNF684|EHF|IFRD1|SMARCD1|GATA2|ZNF674|ZNF672|MAX|LITAF|ZSCAN18|ZNF778|TCF12|ZNF774|ZSCAN12|ZNF772|CTCF|ZNF771|ZNF195|HINFP|NOP2|ARNTL|TADA2A|BACH1|ZNF519|FBXL19|GTF2I|ZNF516|ZNF514|PDLIM1|ZNF226|ZNF227|HOXB2|HOXB3|CUX1|PPARD|VEGFA|TFAP4|ZC3H4|ATAD2|PRDM2|HES2|HES4|HES6|ZNF292|TRERF1|THRB|SMAD1|TLE5|FOXM1|ZSCAN5A|NEDD8|NCOA7|LCO…	http://amigo.geneontology.org/amigo/term/GO:0006357
response to glucose	Gene Ontology	GO:0009749	19	74	0.440381	0.649073	TGFB1|ZBED3|EIF2B3|SLC37A4|LDHA|EIF2B4|EIF2B5|PPARD|TCF7L2|SELENOT|TXN2|BAD|PFKL|FKBP1B|SMAD2|RHOA|SREBF1|GIPR|ENSA	http://amigo.geneontology.org/amigo/term/GO:0009749
regulation of autophagy	Gene Ontology	GO:0010506	19	74	0.440381	0.649073	DRAM1|WDR41|ABL2|HSPB1|MFSD8|ATM|GPR137|FBXL2|OSBPL7|TMEM150A|KEAP1|TMEM150C|TP53INP1|DEPDC5|GPR137B|CLN3|EP300|DAPK2|SOGA1	http://amigo.geneontology.org/amigo/term/GO:0010506
negative regulation of epithelial cell proliferation	Gene Ontology	GO:0050680	17	66	0.44263	0.650834	DLG1|TGFB1|B2M|PEX2|PAX6|TINF2|IFT172|IFT74|DAB2IP|MEN1|PBLD|PPARD|MTSS1|MARVELD3|MAGED1|FGFR2|ATF2	http://amigo.geneontology.org/amigo/term/GO:0050680
cellular response to growth factor stimulus	Gene Ontology	GO:0071363	17	66	0.44263	0.650834	ERBB2|TGFB1|SHC1|TGIF1|LRP8|RPS6KB1|AKT1|CIB1|DTYMK|MAPK7|MAP2K5|SRD5A1|URI1|PAX9|MDM2|HTRA2|RACK1	http://amigo.geneontology.org/amigo/term/GO:0071363
positive regulation of Notch signaling pathway	Gene Ontology	GO:0045747	14	54	0.446121	0.650834	SRC|SNW1|STAT3|NEPRO|TSPAN14|IL6ST|POGLUT1|TSPAN5|PDCD10|ELF3|EP300|SLC35C2|JAG1|YAP1	http://amigo.geneontology.org/amigo/term/GO:0045747
cognition	Gene Ontology	GO:0050890	13	50	0.447312	0.650834	C12orf57|DGCR2|CHD7|GPR155|ST3GAL4|APP|GNAS|LINS1|MFSD2A|METTL23|NIPBL|MGAT3|SETD5	http://amigo.geneontology.org/amigo/term/GO:0050890
cellular amino acid metabolic process	Gene Ontology	GO:0006520	9	34	0.452115	0.650834	GSS|ABHD14A-ACY1|GGT1|BPHL|HGD|KYAT3|PTS|GLS2|CAD	http://amigo.geneontology.org/amigo/term/GO:0006520
positive regulation of interleukin-2 production	Gene Ontology	GO:0032743	9	34	0.452115	0.650834	ANXA1|TRAF2|CLEC7A|CARD11|STOML2|CD86|PTPRC|GLMN|PDE4D	http://amigo.geneontology.org/amigo/term/GO:0032743
long-term memory	Gene Ontology	GO:0007616	9	34	0.452115	0.650834	EHMT2|NTF4|ADCY1|MECP2|EIF2AK4|KAT2A|LDLR|CPEB3|RASGRF1	http://amigo.geneontology.org/amigo/term/GO:0007616
blood circulation	Gene Ontology	GO:0008015	9	34	0.452115	0.650834	TBC1D8|ADORA2A|E2F4|ELN|CHD7|STAT1|HOXB2|SERPING1|MYOF	http://amigo.geneontology.org/amigo/term/GO:0008015
mRNA polyadenylation	Gene Ontology	GO:0006378	9	34	0.452115	0.650834	TENT2|PABPC1L|GRSF1|APP|SYMPK|CPSF2|FIP1L1|CPSF3|PAPOLA	http://amigo.geneontology.org/amigo/term/GO:0006378
response to estradiol	Gene Ontology	GO:0032355	28	111	0.452531	0.650834	HSF1|MMP15|TGFB1|NQO1|BAD|EZH2|ASS1|NCOR2|OGG1|NCOA1|STAT3|BID|TFPI|SRD5A1|PPP1R9B|ANXA1|ESRRA|GPI|RAMP2|GGT1|RBBP8|SOCS2|ARPC1B|CASP8|FOXA1|MBD4|MBD1|GPX4	http://amigo.geneontology.org/amigo/term/GO:0032355
negative regulation of insulin secretion	Gene Ontology	GO:0046676	8	30	0.453272	0.650834	HDAC1|HADH|PSMD9|VSNL1|SYTL4|SIRT4|PFKL|SREBF1	http://amigo.geneontology.org/amigo/term/GO:0046676
retina layer formation	Gene Ontology	GO:0010842	7	26	0.45436	0.650834	SDK2|TFAP2A|AHI1|ATP8A2|PROM1|RDH13|IGFN1	http://amigo.geneontology.org/amigo/term/GO:0010842
positive regulation of epidermal growth factor receptor signaling pathway	Gene Ontology	GO:0045742	7	26	0.45436	0.650834	NUP62|PLAUR|AKT1|DOK1|CCDC88A|SHKBP1|DGKD	http://amigo.geneontology.org/amigo/term/GO:0045742
positive regulation of immunoglobulin production	Gene Ontology	GO:0002639	7	26	0.45436	0.650834	EPHB2|IL4R|PHB|MZB1|CD86|PTPRC|GPI	http://amigo.geneontology.org/amigo/term/GO:0002639
cell-cell junction organization	Gene Ontology	GO:0045216	7	26	0.45436	0.650834	TJP3|SDK2|TGFB3|CCM2|NF2|MARVELD3|FLNA	http://amigo.geneontology.org/amigo/term/GO:0045216
coronary vasculature development	Gene Ontology	GO:0060976	7	26	0.45436	0.650834	SNX17|PTK7|SUFU|PCSK5|VEGFB|CNTRL|AP2B1	http://amigo.geneontology.org/amigo/term/GO:0060976
ceramide metabolic process	Gene Ontology	GO:0006672	7	26	0.45436	0.650834	PPP2R1A|PLPP2|ORMDL2|ORMDL3|CERT1|NSMAF|HTRA2	http://amigo.geneontology.org/amigo/term/GO:0006672
cytoskeleton-dependent cytokinesis	Gene Ontology	GO:0061640	6	22	0.455319	0.650834	IST1|SEPTIN2|SEPTIN4|SEPTIN6|SEPTIN9|BIN3	http://amigo.geneontology.org/amigo/term/GO:0061640
positive regulation of oligodendrocyte differentiation	Gene Ontology	GO:0048714	6	22	0.455319	0.650834	HDAC1|MDK|HDAC2|PRMT5|DAG1|TENM4	http://amigo.geneontology.org/amigo/term/GO:0048714
negative regulation of peptidyl-threonine phosphorylation	Gene Ontology	GO:0010801	6	22	0.455319	0.650834	SIRT2|CALM3|CALM1|EIF4G1|DGKQ|SPRED2	http://amigo.geneontology.org/amigo/term/GO:0010801
response to lead ion	Gene Ontology	GO:0010288	6	22	0.455319	0.650834	BECN1|PLSCR1|APP|SPARC|CDK4|ALAD	http://amigo.geneontology.org/amigo/term/GO:0010288
regulation of dendritic spine morphogenesis	Gene Ontology	GO:0061001	6	22	0.455319	0.650834	KIF1A|ABI2|ADAM10|CFL1|SIPA1L1|LZTS3	http://amigo.geneontology.org/amigo/term/GO:0061001
histone H3-K4 methylation	Gene Ontology	GO:0051568	6	22	0.455319	0.650834	KMT2C|ASH1L|SETMAR|RBBP5|SETD1A|WDR82	http://amigo.geneontology.org/amigo/term/GO:0051568
positive regulation of neural precursor cell proliferation	Gene Ontology	GO:2000179	6	22	0.455319	0.650834	MDK|KDM1A|NAP1L1|CTSZ|ADGRG1|FLNA	http://amigo.geneontology.org/amigo/term/GO:2000179
female gamete generation	Gene Ontology	GO:0007292	6	22	0.455319	0.650834	BCL2L10|ATM|HROB|MCM8|MCM9|DMC1	http://amigo.geneontology.org/amigo/term/GO:0007292
positive regulation of interleukin-17 production	Gene Ontology	GO:0032740	6	22	0.455319	0.650834	TGFB1|ZBTB7B|PHB|LY9|SLAMF6|MYD88	http://amigo.geneontology.org/amigo/term/GO:0032740
poly(A)+ mRNA export from nucleus	Gene Ontology	GO:0016973	6	22	0.455319	0.650834	ZC3H11A|NUP133|PCID2|NUP93|ENY2|THOC2	http://amigo.geneontology.org/amigo/term/GO:0016973
cellular response to low-density lipoprotein particle stimulus	Gene Ontology	GO:0071404	6	22	0.455319	0.650834	ITGB1|SREBF2|CD81|CES1|LDLR|CD9	http://amigo.geneontology.org/amigo/term/GO:0071404
positive regulation of receptor-mediated endocytosis	Gene Ontology	GO:0048260	6	22	0.455319	0.650834	PPT1|B2M|C3|LDLRAP1|BICD1|KIF3A	http://amigo.geneontology.org/amigo/term/GO:0048260
regulation of G1/S transition of mitotic cell cycle	Gene Ontology	GO:2000045	5	18	0.456031	0.650834	PSME3|APPL2|TMEM14B|TCF3|BID	http://amigo.geneontology.org/amigo/term/GO:2000045
long-term synaptic depression	Gene Ontology	GO:0060292	5	18	0.456031	0.650834	PICK1|ARF1|ABHD6|SHANK2|SLC24A1	http://amigo.geneontology.org/amigo/term/GO:0060292
head development	Gene Ontology	GO:0060322	5	18	0.456031	0.650834	LIMK2|RPGRIP1L|SSBP3|MKS1|OSR2	http://amigo.geneontology.org/amigo/term/GO:0060322
striated muscle cell differentiation	Gene Ontology	GO:0051146	5	18	0.456031	0.650834	MAPK14|CASP7|SPAG9|AKT1|KRAS	http://amigo.geneontology.org/amigo/term/GO:0051146
N-glycan processing	Gene Ontology	GO:0006491	5	18	0.456031	0.650834	MAN1B1|GANC|PRKCSH|MAN2A2|MGAT4B	http://amigo.geneontology.org/amigo/term/GO:0006491
myoblast differentiation	Gene Ontology	GO:0045445	5	18	0.456031	0.650834	MBNL1|JAG1|DTYMK|HINFP|DDX5	http://amigo.geneontology.org/amigo/term/GO:0045445
eye photoreceptor cell development	Gene Ontology	GO:0042462	5	18	0.456031	0.650834	PAX6|VEGFA|FSCN2|GNGT1|RDH13	http://amigo.geneontology.org/amigo/term/GO:0042462
epithelial tube branching involved in lung morphogenesis	Gene Ontology	GO:0060441	5	18	0.456031	0.650834	FOXA1|CTSZ|DLG5|DAG1|KRAS	http://amigo.geneontology.org/amigo/term/GO:0060441
respiratory electron transport chain	Gene Ontology	GO:0022904	5	18	0.456031	0.650834	SDHA|ETFA|POLG2|SCO2|ETFDH	http://amigo.geneontology.org/amigo/term/GO:0022904
filopodium assembly	Gene Ontology	GO:0046847	5	18	0.456031	0.650834	SRGAP2|ARHGEF4|PPP1R9B|FGD3|CDC42	http://amigo.geneontology.org/amigo/term/GO:0046847
neuron cellular homeostasis	Gene Ontology	GO:0070050	5	18	0.456031	0.650834	TMEM175|CLCN3|DCTN1|FGGY|PRKAA1	http://amigo.geneontology.org/amigo/term/GO:0070050
positive regulation of protein localization to cell surface	Gene Ontology	GO:2000010	5	18	0.456031	0.650834	TM9SF4|ABCA7|LRIG2|RIC3|AKT1	http://amigo.geneontology.org/amigo/term/GO:2000010
androgen metabolic process	Gene Ontology	GO:0008209	5	18	0.456031	0.650834	UGT2B7|SRD5A1|HSD17B4|PLEKHA1|DHRS9	http://amigo.geneontology.org/amigo/term/GO:0008209
response to nutrient	Gene Ontology	GO:0007584	20	79	0.464857	0.66293	HSF1|AACS|ALAD|SLC37A4|STAT1|HAT1|ACSL3|ADSL|ALDH3A1|LIPG|NQO1|HMGCL|OXCT1|ENSA|POR|PEMT|GIPR|AHCY|ASS1|LDHA	http://amigo.geneontology.org/amigo/term/GO:0007584
cellular response to organic cyclic compound	Gene Ontology	GO:0071407	18	71	0.468499	0.66762	HSF1|CCNB1|STAT3|HCFC1|STAT1|CCL5|ITGA2|RAP1B|ITGA6|SMAD1|AKT1|KLF5|CASP8|STING1|MDM2|PPP1R9B|SRD5A1|PAK3	http://amigo.geneontology.org/amigo/term/GO:0071407
camera-type eye development	Gene Ontology	GO:0043010	16	63	0.472469	0.672265	JAG1|HSF4|CHD7|TWSG1|EFEMP1|CACNA1C|GRHL2|MTERF4|CC2D2A|TBC1D32|PAX6|SLC25A25|RPGRIP1L|WDPCP|FKBP8|B9D1	http://amigo.geneontology.org/amigo/term/GO:0043010
negative regulation of G1/S transition of mitotic cell cycle	Gene Ontology	GO:2000134	16	63	0.472469	0.672265	DLG1|CTDSPL|CDKN2A|RBL2|PRMT2|PKD2|SLFN11|JADE1|FHL1|CDK4|E2F7|ZNF655|KANK2|EZH2|CTDSP1|CDK2AP2	http://amigo.geneontology.org/amigo/term/GO:2000134
regulation of cyclin-dependent protein serine/threonine kinase activity	Gene Ontology	GO:0000079	15	59	0.474604	0.674287	CCNL1|CCNB1|CCNL2|CCNE2|CCNC|CCNY|PKMYT1|CDC37|BLM|CDC25C|BCCIP|CDK7|MNAT1|CDK5RAP1|CCNK	http://amigo.geneontology.org/amigo/term/GO:0000079
neurogenesis	Gene Ontology	GO:0022008	15	59	0.474604	0.674287	PCSK9|IFT20|NUP133|PSEN1|SIX1|NAV1|RARB|NDUFS2|DAGLB|SMARCE1|WDR62|LPAR1|BTBD1|TRAK1|BTBD3	http://amigo.geneontology.org/amigo/term/GO:0022008
cellular calcium ion homeostasis	Gene Ontology	GO:0006874	27	108	0.47582	0.675507	TGFB1|STIM2|VDR|STIM1|VAPB|ATP2C1|ATP13A2|HERPUD1|SLC10A7|SLC37A4|PSEN1|CCL5|ATP13A5|DMPK|TRPV4|CDH5|TPT1|CD40|SLC24A1|TMEM165|ATP2B1|SLC24A3|ATP2A3|PKD2|HEXB|STOML2|ATF4	http://amigo.geneontology.org/amigo/term/GO:0006874
negative regulation of phosphatase activity	Gene Ontology	GO:0010923	13	51	0.479249	0.679864	EPM2A|WNK1|RIMBP2|MARF1|FARP1|SFI1|MYO1D|PKMYT1|CSRNP3|RBM26|PPP1R35|GPATCH2|URI1	http://amigo.geneontology.org/amigo/term/GO:0010923
regulation of G protein-coupled receptor signaling pathway	Gene Ontology	GO:0008277	12	47	0.4818	0.68246	PLCB1|ZDHHC3|RGS12|RGS10|ZDHHC7|RIC8B|DGKQ|RAMP2|RGS5|GIT2|RGS3|USP20	http://amigo.geneontology.org/amigo/term/GO:0008277
skin development	Gene Ontology	GO:0043588	12	47	0.4818	0.68246	PDGFA|FRAS1|IRF6|ITGB6|ATP8A2|WNT10A|ERCC2|ITGA3|SLC2A10|PTGES3|JUP|SUFU	http://amigo.geneontology.org/amigo/term/GO:0043588
neuromuscular process controlling balance	Gene Ontology	GO:0050885	11	43	0.484541	0.685829	NLGN2|RBFOX2|GIGYF2|APP|HEXB|HERC1|CLN3|NBN|AARS1|PAFAH1B1|ALDH1A3	http://amigo.geneontology.org/amigo/term/GO:0050885
oxidation-reduction process	Gene Ontology	GO:0055114	115	469	0.486671	0.688328	ACADVL|TM7SF2|AKR1E2|DHTKD1|FDXR|PYCR1|OGDH|DHRS9|CYP4F12|DHRS3|P3H3|DUS2|FMO3|SOD2|HIBADH|SOD1|CRYL1|ALOX5|HADHA|L2HGDH|HSD17B1|EHHADH|TMLHE|ALDH1L1|D2HGDH|LDHA|DHRS4L2|CTBP2|HSD17B12|HSD17B11|CYB5R2|DUOX1|ALDH3A1|GAPDH|PPOX|AKR1A1|PDPR|TXNRD2|TXNRD1|DLD|DHRS12|BLVRA|CYP2R1|HADH|KDSR|MTHFD2|ACAD8|ACAD9|G6PD|UEVLD|HMOX2|GPX2|GPX4|GPX8|CYB5RL|COX15|ALKBH1|KDM1A|KDM1B|MSRB2|MIOX|NDUFV1|OGFOD3|CRYZL…	http://amigo.geneontology.org/amigo/term/GO:0055114
ureteric bud development	Gene Ontology	GO:0001657	10	39	0.487512	0.688488	DLG1|TGFB1|RARB|FGFR2|SMAD1|SMAD2|SIX1|NPNT|SDC1|EYA1	http://amigo.geneontology.org/amigo/term/GO:0001657
cellular response to cadmium ion	Gene Ontology	GO:0071276	10	39	0.487512	0.688488	HSF1|MT2A|SOD1|SUMO1|UBE2D3|AKT1|MAPK8|MAPK9|OGG1|GSN	http://amigo.geneontology.org/amigo/term/GO:0071276
one-carbon metabolic process	Gene Ontology	GO:0006730	9	35	0.490766	0.690504	MTHFD2|AHCYL2|DHFR|ALDH1L1|MTHFD1L|MAT2B|AHCY|SHMT2|SHMT1	http://amigo.geneontology.org/amigo/term/GO:0006730
odontogenesis	Gene Ontology	GO:0042476	9	35	0.490766	0.690504	SRC|TGFB3|AQP3|WNT10A|OSR2|PAX9|SDC1|RHOA|FGFR2	http://amigo.geneontology.org/amigo/term/GO:0042476
B cell proliferation	Gene Ontology	GO:0042100	9	35	0.490766	0.690504	IL7R|RASGRP1|CTPS1|CARD11|CD40|PRKCD|HSPD1|PTPRC|LEF1	http://amigo.geneontology.org/amigo/term/GO:0042100
protein localization to nucleus	Gene Ontology	GO:0034504	9	35	0.490766	0.690504	XPO1|BANP|CTDNEP1|PLRG1|DNAJB6|SIX1|ABCA7|MDM2|YWHAE	http://amigo.geneontology.org/amigo/term/GO:0034504
negative regulation of extrinsic apoptotic signaling pathway in absence of ligand	Gene Ontology	GO:2001240	9	35	0.490766	0.690504	BCL2L1|AKT1|MAPK7|MAP2K5|NRG1|EYA1|CTNNA1|EYA3|EYA2	http://amigo.geneontology.org/amigo/term/GO:2001240
positive regulation of NF-kappaB transcription factor activity	Gene Ontology	GO:0051092	40	162	0.491785	0.691425	RBCK1|TRIM14|TGFB1|ERC1|TRIM37|AGER|IKBKB|IKBKG|RNF31|STAT3|ARHGEF2|TRADD|CFLAR|CIB1|CAPN3|PSMA6|MYD88|TRAF2|SLCO3A1|UBB|ANKRD42|CARD11|UBC|CD40|FER|UBE2V1|EP300|NPM1|KRAS|IRAK1|TAB2|APP|RTKN2|ADAM8|UBA52|MAP3K13|FLOT1|FLOT2|DDRGK1|TRIM5	http://amigo.geneontology.org/amigo/term/GO:0051092
apoptotic signaling pathway	Gene Ontology	GO:0097190	18	72	0.495353	0.695923	SENP1|TM2D1|CASP2|PPARD|FAS|IFI27|BAD|BAX|MAP3K5|FASTK|CFLAR|DAP3|CASP8|TNFRSF25|PAWR|DAPL1|CRADD|DIDO1	http://amigo.geneontology.org/amigo/term/GO:0097190
regulation of transcription, DNA-templated	Gene Ontology	GO:0006355	347	1422	0.497592	0.698197	HIF3A|RNF14|NELFE|HSF2|SRSF10|ZNF875|APBB1|APBB3|DRAP1|IRX4|YAF2|ZNF688|ZNF44|SP1|ZNF684|EHF|GATA2|ZNF675|ZNF674|MAX|MBTD1|ZNF778|ZNF772|CTCF|ZNF195|HINFP|BAZ2A|ARNTL|BACH1|ZNF519|ARID2|GTF2I|ZNF516|ZNF514|ZNF226|ZNF227|HOXB2|HOXB3|CUX1|PPARD|PPARA|ING2|ATAD2|PRDM2|HES2|HES4|HES6|ATXN1|TLE3|TLE2|SMAD1|TLE5|TLE4|FOXM1|TAF15|HINT1|NCOA2|NCOA3|NCOA1|CIITA|ZNHIT3|TCFL5|ZNF83|ZNF81|MGA|UBE2V1|LEF1|ZNF…	http://amigo.geneontology.org/amigo/term/GO:0006355
blastocyst hatching	Gene Ontology	GO:0001835	7	27	0.498449	0.698197	RBBP8|PEMT|UBE2A|CCDC24|C6orf141|CMTM3|ASF1B	http://amigo.geneontology.org/amigo/term/GO:0001835
positive regulation of cell-matrix adhesion	Gene Ontology	GO:0001954	7	27	0.498449	0.698197	SKAP1|CSF1|ILK|JUP|FERMT1|DAG1|CIB1	http://amigo.geneontology.org/amigo/term/GO:0001954
positive regulation of focal adhesion assembly	Gene Ontology	GO:0051894	7	27	0.498449	0.698197	PPM1F|RAC1|FMN1|FERMT2|VEGFA|COL16A1|NRP1	http://amigo.geneontology.org/amigo/term/GO:0051894
cellular response to insulin stimulus	Gene Ontology	GO:0032869	26	105	0.499893	0.698645	PCK2|ERRFI1|PCSK9|PRKDC|AKT1|AKT2|SORBS1|SRSF5|LPIN3|RAB31|RPS6KB1|CFLAR|USF1|SRD5A1|PKM|SRC|C2CD5|SP1|ZFP36L1|APRT|FER|STAT1|RARRES2|SREBF1|CDK4|PAK1	http://amigo.geneontology.org/amigo/term/GO:0032869
positive regulation of mesenchymal cell proliferation	Gene Ontology	GO:0002053	6	23	0.503149	0.698645	PDGFA|STAT1|LRP5|SHOX2|VEGFA|FGFR2	http://amigo.geneontology.org/amigo/term/GO:0002053
positive regulation of natural killer cell mediated cytotoxicity	Gene Ontology	GO:0045954	6	23	0.503149	0.698645	RASGRP1|RAET1E|AP1G1|NECTIN2|PVR|SLAMF6	http://amigo.geneontology.org/amigo/term/GO:0045954
calcium ion import	Gene Ontology	GO:0070509	6	23	0.503149	0.698645	CACNA1B|CACNA1C|CASK|CACNA1F|TRPV4|MICU1	http://amigo.geneontology.org/amigo/term/GO:0070509
neuromuscular process	Gene Ontology	GO:0050905	6	23	0.503149	0.698645	GBA|MECP2|HEXB|MYCBP2|AARS1|DCTN1	http://amigo.geneontology.org/amigo/term/GO:0050905
negative regulation of protein serine/threonine kinase activity	Gene Ontology	GO:0071901	6	23	0.503149	0.698645	MACROH2A1|LRP5|DAB2IP|AKT1|CIB1|TESK1	http://amigo.geneontology.org/amigo/term/GO:0071901
skeletal muscle tissue regeneration	Gene Ontology	GO:0043403	6	23	0.503149	0.698645	NACA|LARGE1|CFLAR|KLF5|DAG1|BIN3	http://amigo.geneontology.org/amigo/term/GO:0043403
regulation of axonogenesis	Gene Ontology	GO:0050770	6	23	0.503149	0.698645	EPHB2|KIF13B|MARK2|SIPA1L1|PAK1|PAK3	http://amigo.geneontology.org/amigo/term/GO:0050770
sperm axoneme assembly	Gene Ontology	GO:0007288	6	23	0.503149	0.698645	CFAP69|DNAH1|CFAP44|UBE2B|SPAG16|CEP131	http://amigo.geneontology.org/amigo/term/GO:0007288
protein localization to organelle	Gene Ontology	GO:0033365	6	23	0.503149	0.698645	DZIP1|CEP250|CROCC|ARFRP1|PAX6|BICD1	http://amigo.geneontology.org/amigo/term/GO:0033365
response to fatty acid	Gene Ontology	GO:0070542	6	23	0.503149	0.698645	SRC|ALAD|HMGCL|SREBF1|GIPR|ASS1	http://amigo.geneontology.org/amigo/term/GO:0070542
myelination in peripheral nervous system	Gene Ontology	GO:0022011	5	19	0.508744	0.698645	NRG1|SIRT2|ILK|NTRK2|DAG1	http://amigo.geneontology.org/amigo/term/GO:0022011
regulation of dendrite development	Gene Ontology	GO:0050773	5	19	0.508744	0.698645	CAMSAP2|RHOA|MFSD2A|SS18L1|MARK1	http://amigo.geneontology.org/amigo/term/GO:0050773
negative regulation of receptor signaling pathway via JAK-STAT	Gene Ontology	GO:0046426	5	19	0.508744	0.698645	NF2|SOCS2|HGS|BCL3|ADIPOR1	http://amigo.geneontology.org/amigo/term/GO:0046426
DNA demethylation	Gene Ontology	GO:0080111	5	19	0.508744	0.698645	ALKBH4|TDG|APOBEC3G|FTO|ALKBH1	http://amigo.geneontology.org/amigo/term/GO:0080111
response to metal ion	Gene Ontology	GO:0010038	5	19	0.508744	0.698645	NDRG1|MT2A|CYP2R1|ALAD|CUTA	http://amigo.geneontology.org/amigo/term/GO:0010038
dendritic spine morphogenesis	Gene Ontology	GO:0060997	5	19	0.508744	0.698645	EPHB2|DIP2A|CDC42|SHANK2|PAK3	http://amigo.geneontology.org/amigo/term/GO:0060997
regulation of phosphorylation	Gene Ontology	GO:0042325	5	19	0.508744	0.698645	IKBKB|SIRT2|PSEN1|LIMK2|EPM2A	http://amigo.geneontology.org/amigo/term/GO:0042325
positive regulation of histone acetylation	Gene Ontology	GO:0035066	5	19	0.508744	0.698645	TGFB1|FOXP3|BRCA1|KAT2A|TADA2A	http://amigo.geneontology.org/amigo/term/GO:0035066
protein refolding	Gene Ontology	GO:0042026	5	19	0.508744	0.698645	HSPD1|B2M|FKBP1B|DNAJA4|HSPA14	http://amigo.geneontology.org/amigo/term/GO:0042026
regulation of neuron migration	Gene Ontology	GO:2001222	5	19	0.508744	0.698645	NSMF|PLXNB2|FLRT2|LRIG2|CAMK2B	http://amigo.geneontology.org/amigo/term/GO:2001222
positive regulation of branching involved in ureteric bud morphogenesis	Gene Ontology	GO:0090190	5	19	0.508744	0.698645	WNT2B|TGFB1|VEGFA|SIX1|MAGED1	http://amigo.geneontology.org/amigo/term/GO:0090190
positive regulation of protein export from nucleus	Gene Ontology	GO:0046827	5	19	0.508744	0.698645	MDM2|GTSE1|ANP32B|TCF7L2|YWHAE	http://amigo.geneontology.org/amigo/term/GO:0046827
regulation of ryanodine-sensitive calcium-release channel activity	Gene Ontology	GO:0060314	5	19	0.508744	0.698645	PDE4D|ASPH|FKBP1B|CALM3|CALM1	http://amigo.geneontology.org/amigo/term/GO:0060314
regulation of proteasomal protein catabolic process	Gene Ontology	GO:0061136	5	19	0.508744	0.698645	UCHL5|EPM2A|USP14|PSME3|UBB	http://amigo.geneontology.org/amigo/term/GO:0061136
actin filament capping	Gene Ontology	GO:0051693	5	19	0.508744	0.698645	CAPZA1|CAPG|RDX|VILL|GSN	http://amigo.geneontology.org/amigo/term/GO:0051693
leukotriene metabolic process	Gene Ontology	GO:0006691	5	19	0.508744	0.698645	MGST2|ALOX5|GGT1|MAPKAPK2|ABCC10	http://amigo.geneontology.org/amigo/term/GO:0006691
negative regulation of cell adhesion	Gene Ontology	GO:0007162	13	52	0.510837	0.699488	PLXNB2|MDK|PLXNB1|TNC|ERBB3|PLXNA3|EPHB2|CD164|ADAM10|MIA3|TGFBI|SEMA4D|RASA1	http://amigo.geneontology.org/amigo/term/GO:0007162
positive regulation of fat cell differentiation	Gene Ontology	GO:0045600	13	52	0.510837	0.699488	ZBTB7C|LRP5|PPARD|AAMDC|ZNF385A|LMO3|RARRES2|ZFP36L1|AKT1|KLF5|STK3|STK4|WDFY2	http://amigo.geneontology.org/amigo/term/GO:0045600
cellular response to amino acid stimulus	Gene Ontology	GO:0071230	13	52	0.510837	0.699488	HSF1|BCL2L1|COL4A6|SLC38A9|NTRK2|NSMF|LAMTOR4|CPEB3|LARS1|COL16A1|IPO5|ASS1|LAMTOR3	http://amigo.geneontology.org/amigo/term/GO:0071230
endoplasmic reticulum unfolded protein response	Gene Ontology	GO:0030968	13	52	0.510837	0.699488	HERPUD1|MBTPS1|STUB1|AMFR|VAPB|PARP16|DERL2|CREB3L1|RNF121|DERL3|ATF4|ATF6|CANX	http://amigo.geneontology.org/amigo/term/GO:0030968
cellular response to heat	Gene Ontology	GO:0034605	12	48	0.51467	0.702701	HSF1|CLPB|STUB1|SUMO1|HSPD1|HDAC2|DHX36|TRPV4|IRAK1|ATXN3|HTRA2|YWHAE	http://amigo.geneontology.org/amigo/term/GO:0034605
negative regulation of GTPase activity	Gene Ontology	GO:0034260	12	48	0.51467	0.702701	GPS1|RDX|TNK2|HRAS|WNK1|DAB2IP|RTKN|CDC42SE1|RHOH|ARFGEF1|IPO5|BCAS3	http://amigo.geneontology.org/amigo/term/GO:0034260
regulation of signal transduction	Gene Ontology	GO:0009966	12	48	0.51467	0.702701	UGCG|NUP62|MTCH1|SOCS2|GNAS|MGLL|SPRED2|GPC1|IGFBP7|GLRX2|AFAP1|FURIN	http://amigo.geneontology.org/amigo/term/GO:0009966
positive regulation of blood vessel endothelial cell migration	Gene Ontology	GO:0043536	12	48	0.51467	0.702701	HSPB1|TMSB4X|SP1|HMGB1|CD40|ATP5F1B|MAP2K3|AKT1|PLCG1|VEGFA|ADAM17|GATA2	http://amigo.geneontology.org/amigo/term/GO:0043536
regulation of gene silencing by miRNA	Gene Ontology	GO:0060964	20	81	0.515596	0.703458	SEC13|NUP50|NUP62|NUP133|NUP98|NUP210|EIF4G1|NUP107|NUP93|NUP85|NUP37|NUP54|PUM2|FMR1|PUM1|TNRC6A|NUP214|H4C15|POLR2H|NUP205	http://amigo.geneontology.org/amigo/term/GO:0060964
positive regulation of kinase activity	Gene Ontology	GO:0033674	18	73	0.521942	0.711603	EPHB2|CD74|DDR1|EPHB4|ERBB3|DSTYK|CD44|EPHA10|ERBB2|NTRK2|FGFR3|FGFR2|MET|NBN|MRE11|LTK|VAC14|ROR2	http://amigo.geneontology.org/amigo/term/GO:0033674
negative regulation of NIK/NF-kappaB signaling	Gene Ontology	GO:1901223	10	40	0.523488	0.711658	FBXW11|DDX3X|PPM1B|PPM1A|ADIPOR1|TMSB4X|CPNE1|LITAF|HDAC7|CYLD	http://amigo.geneontology.org/amigo/term/GO:1901223
response to interleukin-1	Gene Ontology	GO:0070555	10	40	0.523488	0.711658	ANXA1|SRC|YTHDC2|MYD88|MTHFR|APP|TLE5|TAF9|IRAK1|HNMT	http://amigo.geneontology.org/amigo/term/GO:0070555
cell death	Gene Ontology	GO:0008219	10	40	0.523488	0.711658	OPTN|NUP62|SNCAIP|FAF1|EIF4G2|ALS2|MAP3K10|NDOR1|FOSL2|FBH1	http://amigo.geneontology.org/amigo/term/GO:0008219
skeletal system morphogenesis	Gene Ontology	GO:0048705	10	40	0.523488	0.711658	RUNX2|HOXB2|PSEN1|FMN1|SIX1|NLE1|ZFAND5|PLEKHA1|FGFR2|ANKRD11	http://amigo.geneontology.org/amigo/term/GO:0048705
hippocampus development	Gene Ontology	GO:0021766	17	69	0.525403	0.713748	HDAC1|MDK|OGDH|NCOA1|PTPRS|TENT2|PLXNA3|LRP8|EIF2B5|MFSD2A|EIF2B3|EZH2|NF2|LEF1|PPP1R9B|PAFAH1B1|SRD5A1	http://amigo.geneontology.org/amigo/term/GO:0021766
positive regulation of TOR signaling	Gene Ontology	GO:0032008	9	36	0.528662	0.717145	SEC13|GOLPH3|SLC38A9|WDR59|LARS1|LAMTOR4|MLST8|MIOS|LAMTOR3	http://amigo.geneontology.org/amigo/term/GO:0032008
pigmentation	Gene Ontology	GO:0043473	9	36	0.528662	0.717145	SZT2|BLOC1S6|RAB27A|ATRN|HPS5|TRAPPC6A|FIG4|HPS3|RACK1	http://amigo.geneontology.org/amigo/term/GO:0043473
roof of mouth development	Gene Ontology	GO:0060021	16	65	0.529091	0.717212	EPHB2|FRAS1|IRF6|CHD7|SUMO1|WNT11|DHRS3|OSR2|TFAP2A|TBC1D32|ANP32B|PLEKHA1|IFT172|WDPCP|TMEM107|NPRL3	http://amigo.geneontology.org/amigo/term/GO:0060021
positive regulation of erythrocyte differentiation	Gene Ontology	GO:0045648	8	32	0.534533	0.72407	STAT3|STAT1|ARNT|HMGB2|PRMT1|PRKDC|MAPK14|GATA2	http://amigo.geneontology.org/amigo/term/GO:0045648
response to organic substance	Gene Ontology	GO:0010033	21	86	0.537075	0.726503	SLC10A3|TGFB1|STAT3|PPP2R1A|SDC1|SOD1|CTSC|S100P|GLRX2|NQO1|HSPD1|AKT1|PPARD|FKBP1B|BAD|ALAD|ABCC4|CDK4|XRCC3|PAK1|DGKD	http://amigo.geneontology.org/amigo/term/GO:0010033
O-glycan processing	Gene Ontology	GO:0016266	14	57	0.537292	0.726503	ST3GAL3|B3GNT5|ST3GAL1|XXYLT1|GALNT10|ST3GAL4|POMGNT1|MUC1|ST6GAL1|GALNT1|C1GALT1|ST3GAL2|MUC4|ST6GALNAC2	http://amigo.geneontology.org/amigo/term/GO:0016266
male meiosis I	Gene Ontology	GO:0007141	7	28	0.541323	0.726503	TRIP13|REC8|DMC1|UBB|MOV10L1|RAD51C|ING2	http://amigo.geneontology.org/amigo/term/GO:0007141
negative regulation of microtubule depolymerization	Gene Ontology	GO:0007026	7	28	0.541323	0.726503	HDGFL3|CLASP1|CAMSAP2|KATNB1|ARHGEF2|CIB1|MID1IP1	http://amigo.geneontology.org/amigo/term/GO:0007026
autophagosome maturation	Gene Ontology	GO:0097352	7	28	0.541323	0.726503	TSG101|MFSD8|GABARAPL1|TECPR1|CLN3|LAMP2|STX17	http://amigo.geneontology.org/amigo/term/GO:0097352
behavioral fear response	Gene Ontology	GO:0001662	7	28	0.541323	0.726503	MDK|MECP2|USP46|ALS2|EIF4E|EIF4G1|MAPK8IP2	http://amigo.geneontology.org/amigo/term/GO:0001662
positive regulation of vascular endothelial growth factor production	Gene Ontology	GO:0010575	7	28	0.541323	0.726503	BRCA1|HPSE|ARNT|IL6ST|C3|ATF4|BSG	http://amigo.geneontology.org/amigo/term/GO:0010575
phosphatidylinositol metabolic process	Gene Ontology	GO:0046488	7	28	0.541323	0.726503	PLCB1|PIP5K1A|PLCG1|IP6K2|FIG4|MBOAT7|PIP5KL1	http://amigo.geneontology.org/amigo/term/GO:0046488
homeostasis of number of cells within a tissue	Gene Ontology	GO:0048873	7	28	0.541323	0.726503	IL20RB|ADD1|GIGYF2|CSF1|BAX|GATA2|KRAS	http://amigo.geneontology.org/amigo/term/GO:0048873
cellular response to fatty acid	Gene Ontology	GO:0071398	7	28	0.541323	0.726503	SRC|CCNB1|NME2|LDLR|SREBF1|SMARCD1|PID1	http://amigo.geneontology.org/amigo/term/GO:0071398
regulation of DNA-binding transcription factor activity	Gene Ontology	GO:0051090	7	28	0.541323	0.726503	FANCA|MAPK14|STK36|MAPK8|MAPK9|KDM5A|ATF2	http://amigo.geneontology.org/amigo/term/GO:0051090
protein kinase C-activating G protein-coupled receptor signaling pathway	Gene Ontology	GO:0007205	7	28	0.541323	0.726503	ADORA2A|LRP1|DGKQ|PICK1|DGKA|DGKD|PRKD3	http://amigo.geneontology.org/amigo/term/GO:0007205
endoderm development	Gene Ontology	GO:0007492	7	28	0.541323	0.726503	BPTF|TGFB1|PELO|SMAD2|MED12|PAX9|HDAC1	http://amigo.geneontology.org/amigo/term/GO:0007492
positive regulation of fibroblast proliferation	Gene Ontology	GO:0048146	12	49	0.546922	0.733146	CD74|TGFB1|CCNB1|ANXA2|PDGFA|RNASEH2B|BMI1|PRKDC|CDK4|FOSL2|PML|S100A6	http://amigo.geneontology.org/amigo/term/GO:0048146
negative regulation of cell death	Gene Ontology	GO:0060548	18	74	0.548158	0.733146	IMPACT|CCN5|LRP1|STAT3|NCK1|PARP16|BECN1|NPAS2|FERMT2|HTRA2|CHMP2A|WNT11|VPS4B|NTF4|TEAD2|RHOA|PDE8A|DUS2	http://amigo.geneontology.org/amigo/term/GO:0060548
plasma membrane organization	Gene Ontology	GO:0007009	6	24	0.549375	0.733146	TLCD1|MTSS2|MTSS1|A4GALT|BAIAP2|MYOF	http://amigo.geneontology.org/amigo/term/GO:0007009
tissue regeneration	Gene Ontology	GO:0042246	6	24	0.549375	0.733146	MDK|CCNB1|PTPN12|NINJ2|ADAM15|GSN	http://amigo.geneontology.org/amigo/term/GO:0042246
blastocyst development	Gene Ontology	GO:0001824	6	24	0.549375	0.733146	NASP|KPNA7|N4BP2L2|RRM2|ELF3|YAP1	http://amigo.geneontology.org/amigo/term/GO:0001824
myeloid cell differentiation	Gene Ontology	GO:0030099	6	24	0.549375	0.733146	NCOA6|SNRK|CBFB|PML|KAT6A|PIR	http://amigo.geneontology.org/amigo/term/GO:0030099
carbohydrate phosphorylation	Gene Ontology	GO:0046835	6	24	0.549375	0.733146	EPM2A|GALK2|FCSK|PFKM|FGGY|NAGK	http://amigo.geneontology.org/amigo/term/GO:0046835
cochlea morphogenesis	Gene Ontology	GO:0090103	6	24	0.549375	0.733146	MYO3A|PTK7|SIX1|TBX18|EYA1|CTHRC1	http://amigo.geneontology.org/amigo/term/GO:0090103
regulation of cytokine production	Gene Ontology	GO:0001817	11	45	0.552452	0.736214	MAP2K3|CD276|BTN3A2|BTN3A1|LITAF|CASP8|BTNL9|TRAF3|TLR5|BTN2A2|IGF2BP3	http://amigo.geneontology.org/amigo/term/GO:0001817
lactation	Gene Ontology	GO:0007595	11	45	0.552452	0.736214	NCOA1|ZBTB7B|SOCS2|PRLR|DDR1|APRT|VDR|VEGFA|SLC29A1|NCOR2|CAD	http://amigo.geneontology.org/amigo/term/GO:0007595
carbohydrate transport	Gene Ontology	GO:0008643	10	41	0.558599	0.738502	SLC37A3|SLC37A1|SLC37A4|MFSD2A|SLC2A10|SLC35B1|AKT1|AKT2|MFSD12|SLC35C1	http://amigo.geneontology.org/amigo/term/GO:0008643
activation of adenylate cyclase activity	Gene Ontology	GO:0007190	10	41	0.558599	0.738502	ADCY7|CALM3|ADCY3|TMIGD3|GNAS|CAP2|CALM1|GIPR|RAF1|ADCY1	http://amigo.geneontology.org/amigo/term/GO:0007190
intracellular estrogen receptor signaling pathway	Gene Ontology	GO:0030520	5	20	0.559246	0.738502	EGLN2|TRIP4|RBFOX2|TADA3|DDX5	http://amigo.geneontology.org/amigo/term/GO:0030520
positive regulation of bone resorption	Gene Ontology	GO:0045780	5	20	0.559246	0.738502	PLEKHM1|DEF8|ATP6AP1|ADAM8|LTBP3	http://amigo.geneontology.org/amigo/term/GO:0045780
zymogen activation	Gene Ontology	GO:0031638	5	20	0.559246	0.738502	CTSH|PRSS3|GGT1|C1RL|FURIN	http://amigo.geneontology.org/amigo/term/GO:0031638
negative regulation of release of cytochrome c from mitochondria	Gene Ontology	GO:0090201	5	20	0.559246	0.738502	BCL2L1|AKT1|PAM16|PRELID1|NOL3	http://amigo.geneontology.org/amigo/term/GO:0090201
negative regulation of phagocytosis	Gene Ontology	GO:0050765	5	20	0.559246	0.738502	SNX3|TGFB1|RACK1|CNN2|PLSCR1	http://amigo.geneontology.org/amigo/term/GO:0050765
adrenal gland development	Gene Ontology	GO:0030325	5	20	0.559246	0.738502	MDK|LY6E|TSPO|WNT11|SMAD2	http://amigo.geneontology.org/amigo/term/GO:0030325
potassium ion homeostasis	Gene Ontology	GO:0055075	5	20	0.559246	0.738502	SLC12A6|SLC12A4|SLC12A2|SLC12A9|UPK3A	http://amigo.geneontology.org/amigo/term/GO:0055075
negative regulation of cell-substrate adhesion	Gene Ontology	GO:0010812	5	20	0.559246	0.738502	RHOA|LRP1|TBCD|MEN1|GCNT2	http://amigo.geneontology.org/amigo/term/GO:0010812
negative regulation of necroptotic process	Gene Ontology	GO:0060546	5	20	0.559246	0.738502	YBX3|ARHGEF2|CASP8|RBCK1|BIRC2	http://amigo.geneontology.org/amigo/term/GO:0060546
negative regulation of axonogenesis	Gene Ontology	GO:0050771	5	20	0.559246	0.738502	EPHB2|SYNGAP1|RHOA|RTN4|PSEN1	http://amigo.geneontology.org/amigo/term/GO:0050771
neuromuscular synaptic transmission	Gene Ontology	GO:0007274	5	20	0.559246	0.738502	ERC1|FCHSD1|KIF1B|RIMBP2|ADARB1	http://amigo.geneontology.org/amigo/term/GO:0007274
positive regulation of JNK cascade	Gene Ontology	GO:0046330	21	87	0.561128	0.740469	LTBR|PLCB1|TRAF2|RASGRP1|CDC42|APP|MBIP|HMGB1|DAB2IP|AGER|UNC5CL|MAP3K5|MAP3K10|STK3|TPD52L1|TRPV4|DUSP22|MYD88|HRAS|TRAF3|TAOK3	http://amigo.geneontology.org/amigo/term/GO:0046330
vesicle fusion	Gene Ontology	GO:0006906	9	37	0.565514	0.744699	VAMP1|STX8|VAMP3|EEA1|VAV3|STX5|SNAP47|STX17|GOSR1	http://amigo.geneontology.org/amigo/term/GO:0006906
lung alveolus development	Gene Ontology	GO:0048286	9	37	0.565514	0.744699	CIC|TGFB1|PDGFA|TGFB3|ERRFI1|STK40|ITGB6|TMEM38B|FGFR2	http://amigo.geneontology.org/amigo/term/GO:0048286
liver regeneration	Gene Ontology	GO:0097421	9	37	0.565514	0.744699	SRSF5|TGFB1|PRMT5|WDR35|TYMS|EZH2|AURKA|PTPN3|CSNK2A2	http://amigo.geneontology.org/amigo/term/GO:0097421
modulation of chemical synaptic transmission	Gene Ontology	GO:0050804	19	79	0.569392	0.749283	ITGB1|STAU1|STAT3|PTPRA|PTPRS|LRP8|ABR|ADCY1|PXK|PLCG1|CACNA1B|DNM1|PRKAR1B|BAIAP2|NTF4|NLGN2|PPP1R9B|PSMC5|PACSIN2	http://amigo.geneontology.org/amigo/term/GO:0050804
inner ear development	Gene Ontology	GO:0048839	13	54	0.572265	0.75254	TGFB1|TGFB3|MPV17|SIX1|CCM2|KCNQ1|SPARC|HPCA|SLC25A27|ANP32B|JAG1|GJB6|MAPKAPK2	http://amigo.geneontology.org/amigo/term/GO:0048839
positive regulation of DNA binding	Gene Ontology	GO:0043388	8	33	0.573411	0.753	SIRT2|CALM3|CALM1|HMGB2|HMGB1|ITGA2|PLAUR|ERCC2	http://amigo.geneontology.org/amigo/term/GO:0043388
homologous chromosome pairing at meiosis	Gene Ontology	GO:0007129	8	33	0.573411	0.753	CCNE2|MRE11|ZCWPW1|MLH1|REC8|DMC1|BRIP1|RNF212	http://amigo.geneontology.org/amigo/term/GO:0007129
positive regulation of lamellipodium assembly	Gene Ontology	GO:0010592	7	29	0.582596	0.762943	RAC2|RAC1|ABI2|ARPC2|DNM2|ACTR3|CDC42	http://amigo.geneontology.org/amigo/term/GO:0010592
peripheral nervous system development	Gene Ontology	GO:0007422	7	29	0.582596	0.762943	ERBB2|ERBB3|NTF4|ALDH3A2|SCN8A|NRG1|ADGRB2	http://amigo.geneontology.org/amigo/term/GO:0007422
response to electrical stimulus	Gene Ontology	GO:0051602	7	29	0.582596	0.762943	SRC|SOD2|NR4A1|NQO1|S100A13|GJB6|AIF1	http://amigo.geneontology.org/amigo/term/GO:0051602
leukocyte cell-cell adhesion	Gene Ontology	GO:0007159	7	29	0.582596	0.762943	ITGB1|CCL5|CERCAM|GFUS|MSN|TNIP1|PTPRC	http://amigo.geneontology.org/amigo/term/GO:0007159
cellular response to virus	Gene Ontology	GO:0098586	11	46	0.585119	0.765716	IRF3|MAPK14|IFIH1|DDX3X|CCL5|ARF1|BAX|OAS1|LGALS8|IKBKE|FMR1	http://amigo.geneontology.org/amigo/term/GO:0098586
locomotory behavior	Gene Ontology	GO:0007626	20	84	0.589253	0.769281	ADORA2A|CDH23|PAK6|SOD1|APBA2|APP|HEXB|ALS2|MEIS1|CHD7|FIG4|CELSR1|MCOLN3|NRG1|MYO15A|B4GALT2|VPS13A|SELENOP|PEX13|ALDH1A3	http://amigo.geneontology.org/amigo/term/GO:0007626
hematopoietic progenitor cell differentiation	Gene Ontology	GO:0002244	15	63	0.589359	0.769281	TENT2|RBM47|HOXB3|PSEN1|TMEM91|DHTKD1|ESCO2|CIAO3|PTPRC|ARHGEF7|ARMC6|SIPA1L3|SSBP3|ZBTB24|SIN3A	http://amigo.geneontology.org/amigo/term/GO:0002244
positive regulation of protein kinase activity	Gene Ontology	GO:0045860	15	63	0.589359	0.769281	PTK2|CENPE|PRKAG1|TAB2|LRP8|ALS2|CSF1|MAP2K3|PTPRC|DAG1|CDC25B|NRG1|MRNIP|NPM1|PSEN1	http://amigo.geneontology.org/amigo/term/GO:0045860
positive regulation of protein import into nucleus	Gene Ontology	GO:0042307	10	42	0.592624	0.769281	ECT2|PSEN1|PRKCD|MAPK14|CDK1|JUP|DMAP1|FLNA|IPO5|TARDBP	http://amigo.geneontology.org/amigo/term/GO:0042307
oogenesis	Gene Ontology	GO:0048477	10	42	0.592624	0.769281	SRC|YTHDC2|METTL3|MARF1|MDK|HEXB|MLH1|YTHDF2|DMC1|TRIP13	http://amigo.geneontology.org/amigo/term/GO:0048477
chondrocyte differentiation	Gene Ontology	GO:0002062	10	42	0.592624	0.769281	WNT2B|RUNX2|NFIB|OSR2|MAPK14|SHOX2|SNX19|WNT5B|TGFBI|FGFR3	http://amigo.geneontology.org/amigo/term/GO:0002062
establishment of skin barrier	Gene Ontology	GO:0061436	6	25	0.593538	0.769281	UGCG|GRHL1|KDF1|MET|ELOVL1|ALOX12B	http://amigo.geneontology.org/amigo/term/GO:0061436
Golgi to plasma membrane transport	Gene Ontology	GO:0006893	6	25	0.593538	0.769281	EXOC6|GOLGA7|ARL3|DNM2|GGA1|STXBP6	http://amigo.geneontology.org/amigo/term/GO:0006893
protein autoprocessing	Gene Ontology	GO:0016540	6	25	0.593538	0.769281	CASP4|PCSK9|PISD|TMPRSS2|HTRA2|FAM111A	http://amigo.geneontology.org/amigo/term/GO:0016540
positive regulation of glycolytic process	Gene Ontology	GO:0045821	6	25	0.593538	0.769281	ENTPD5|ARNT|MLXIPL|APP|PRKAA1|PSEN1	http://amigo.geneontology.org/amigo/term/GO:0045821
zinc ion transport	Gene Ontology	GO:0006829	6	25	0.593538	0.769281	SLC39A11|SLC39A9|SLC30A5|SLC39A1|SLC30A6|SLC39A7	http://amigo.geneontology.org/amigo/term/GO:0006829
negative regulation of endothelial cell migration	Gene Ontology	GO:0010596	6	25	0.593538	0.769281	DCN|DNAJA4|DAB2IP|SERPINF1|KRIT1|SP100	http://amigo.geneontology.org/amigo/term/GO:0010596
oligosaccharide biosynthetic process	Gene Ontology	GO:0009312	6	25	0.593538	0.769281	ST3GAL3|ST3GAL2|B3GALNT1|ST3GAL4|FUT2|B4GALT1	http://amigo.geneontology.org/amigo/term/GO:0009312
female gonad development	Gene Ontology	GO:0008585	6	25	0.593538	0.769281	UBB|NUP107|ATM|CSMD1|PLEKHA1|FANCA	http://amigo.geneontology.org/amigo/term/GO:0008585
response to ethanol	Gene Ontology	GO:0045471	29	122	0.595799	0.771683	ALAD|BIRC2|NQO1|BAD|POLB|AACS|OGG1|GSN|EHMT2|STAT3|TYMS|SPARC|DMAP1|OXCT1|GGH|SOD1|EEF1B2|RPL15|TNC|PPARA|RHOA|FGFR2|SETD7|PEMT|G6PD|CASP8|CDK1|SREBF1|EIF4EBP1	http://amigo.geneontology.org/amigo/term/GO:0045471
glycosaminoglycan biosynthetic process	Gene Ontology	GO:0006024	9	38	0.601077	0.777453	PXYLP1|HEXA|GCNT2|UGDH|SDC1|SDC2|HSPG2|GPC1|HS6ST1	http://amigo.geneontology.org/amigo/term/GO:0006024
cellular response to estradiol stimulus	Gene Ontology	GO:0071392	9	38	0.601077	0.777453	HSF1|NCOA3|BCL2L11|ITGA2|KAT5|CFLAR|LCOR|SRD5A1|PPP1R9B	http://amigo.geneontology.org/amigo/term/GO:0071392
embryonic placenta development	Gene Ontology	GO:0001892	5	21	0.606993	0.778713	BPTF|EPAS1|ARNT|GATA2|PKD2	http://amigo.geneontology.org/amigo/term/GO:0001892
natural killer cell activation	Gene Ontology	GO:0030101	5	21	0.606993	0.778713	BAG6|PIK3CD|IL21R|RASGRP1|CASP8	http://amigo.geneontology.org/amigo/term/GO:0030101
nucleotide-excision repair, preincision complex stabilization	Gene Ontology	GO:0006293	5	21	0.606993	0.778713	DDB2|CUL4A|ERCC2|ERCC3|GTF2H5	http://amigo.geneontology.org/amigo/term/GO:0006293
detection of light stimulus involved in visual perception	Gene Ontology	GO:0050908	5	21	0.606993	0.778713	ATP8A2|CEP250|CCDC66|CACNA1F|CACNA2D4	http://amigo.geneontology.org/amigo/term/GO:0050908
vesicle docking	Gene Ontology	GO:0048278	5	21	0.606993	0.778713	NDRG4|STX8|CEP83|STX5|STX17	http://amigo.geneontology.org/amigo/term/GO:0048278
nucleotide-excision repair, DNA incision, 3'-to lesion	Gene Ontology	GO:0006295	5	21	0.606993	0.778713	DDB2|CUL4A|ERCC2|ERCC3|GTF2H5	http://amigo.geneontology.org/amigo/term/GO:0006295
negative regulation of chondrocyte differentiation	Gene Ontology	GO:0032331	5	21	0.606993	0.778713	EFEMP1|RARB|LTBP3|PTHLH|RARG	http://amigo.geneontology.org/amigo/term/GO:0032331
granulocyte differentiation	Gene Ontology	GO:0030851	5	21	0.606993	0.778713	PML|EP300|LEF1|DEK|CDK4	http://amigo.geneontology.org/amigo/term/GO:0030851
nucleoside metabolic process	Gene Ontology	GO:0009116	5	21	0.606993	0.778713	NME4|APRT|PRTFDC1|MTAP|PRPSAP2	http://amigo.geneontology.org/amigo/term/GO:0009116
cobalamin metabolic process	Gene Ontology	GO:0009235	5	21	0.606993	0.778713	MTR|PRSS3|MMAB|TCN1|ABCD4	http://amigo.geneontology.org/amigo/term/GO:0009235
regulation of Notch signaling pathway	Gene Ontology	GO:0008593	5	21	0.606993	0.778713	ADAM10|SREBF2|POGLUT1|LLGL2|IL6ST	http://amigo.geneontology.org/amigo/term/GO:0008593
regulation of protein localization to plasma membrane	Gene Ontology	GO:1903076	5	21	0.606993	0.778713	STX8|EPM2A|CLN3|LDLRAP1|ZDHHC7	http://amigo.geneontology.org/amigo/term/GO:1903076
gene silencing by RNA	Gene Ontology	GO:0031047	16	68	0.61023	0.78192	CNOT6L|RBM4|DICER1|TNRC6A|TARBP2|CNOT10|CNOT8|EIF4ENIF1|DROSHA|FMR1|SND1|CNOT3|CNOT2|TUT4|MOV10|HENMT1	http://amigo.geneontology.org/amigo/term/GO:0031047
positive regulation of defense response to virus by host	Gene Ontology	GO:0002230	8	34	0.610733	0.78192	ZDHHC11|PARP9|STAT1|APOBEC3G|EIF2AK4|STING1|PML|SIN3A	http://amigo.geneontology.org/amigo/term/GO:0002230
T cell differentiation in thymus	Gene Ontology	GO:0033077	8	34	0.610733	0.78192	DNAJA3|ZBTB1|ZFP36L1|GBA|NCAPH2|PRKDC|B2M|ADAM17	http://amigo.geneontology.org/amigo/term/GO:0033077
circadian rhythm	Gene Ontology	GO:0007623	20	85	0.612817	0.784058	ARNTL|NCOA2|ARNTL2|ADCY1|NONO|ASS1|METTL3|NPAS2|NTRK2|TYMS|PER1|SREBF1|CDK4|NCOR1|ATF4|DYRK1A|DBP|EP300|SETX|HDAC1	http://amigo.geneontology.org/amigo/term/GO:0007623
learning or memory	Gene Ontology	GO:0007611	15	64	0.616422	0.787604	EPHB2|EP300|SLC11A2|GPI|PSEN1|AGER|AMFR|THRA|B2M|CLN3|PRKAR1B|NCSTN|PAFAH1B1|APP|PICALM	http://amigo.geneontology.org/amigo/term/GO:0007611
positive regulation of epithelial cell proliferation	Gene Ontology	GO:0050679	15	64	0.616422	0.787604	ERBB2|TGFB1|EPGN|NME2|EYA1|HRAS|TCF7L2|BAD|VEGFA|OSR2|MAP2K5|GRN|TGFA|FGFR2|YAP1	http://amigo.geneontology.org/amigo/term/GO:0050679
cochlea development	Gene Ontology	GO:0090102	7	30	0.621956	0.794138	IFT27|IFT20|PAFAH1B1|ADAM10|MCM2|RPGRIP1L|GATA2	http://amigo.geneontology.org/amigo/term/GO:0090102
response to ischemia	Gene Ontology	GO:0002931	14	60	0.623107	0.795071	SQSTM1|HSPD1|STUB1|PIK3CB|HYOU1|CSF1|NQO1|AKT1|CIB1|EIF4EBP1|MAP2K6|MAP3K5|BID|NOL3	http://amigo.geneontology.org/amigo/term/GO:0002931
positive regulation of B cell proliferation	Gene Ontology	GO:0030890	10	43	0.625376	0.796891	CD74|EPHB2|TCF3|CD81|VAV3|BMI1|CD40|PTPRC|CARD11|TNFSF13B	http://amigo.geneontology.org/amigo/term/GO:0030890
negative regulation of T cell proliferation	Gene Ontology	GO:0042130	10	43	0.625376	0.796891	DLG1|TGFB1|IL20RB|DLG5|FOXP3|MAD1L1|CD86|GLMN|IL4I1|PAWR	http://amigo.geneontology.org/amigo/term/GO:0042130
osteoblast differentiation	Gene Ontology	GO:0001649	26	111	0.627752	0.79938	SND1|VCAN|SMAD1|MAPK14|AKT1|ITGA11|MAP2K6|LOX|IARS1|TPM4|FHL2|CBFB|HNRNPC|HSD17B4|FIGNL1|IGFBP3|SHOX2|TNC|LEF1|SYNCRIP|PHB|ATP5F1B|RBMX|RUNX2|CREB3L1|WNT11	http://amigo.geneontology.org/amigo/term/GO:0001649
cellular protein localization	Gene Ontology	GO:0034613	17	73	0.629518	0.801089	DUOXA1|OPTN|CD63|SIN3A|ZDHHC18|AHI1|SCYL1|GAS8|NIPBL|SEPTIN4|SEPTIN2|SEPTIN6|SEPTIN9|LAMTOR3|CRACR2B|CTNNA1|CDC42	http://amigo.geneontology.org/amigo/term/GO:0034613
Fc-epsilon receptor signaling pathway	Gene Ontology	GO:0038095	39	166	0.633092	0.804261	FBXW11|PSMD9|PSMD4|PSMD7|PSMD1|PSME4|PLCG2|PLCG1|NFATC3|IKBKG|CALM1|PIK3CB|PSMA2|PSMA3|PSMA1|PSMA6|PSMA7|PSMA4|PSMA5|MAPK8|PSMC3|CUL1|PSMC6|SHC1|RAC1|CARD11|PSME3|FER|PPP3CB|IKBKB|MAPK9|TAB2|VAV3|SKP1|PSMC5|PSMB8|PSMB6|PSMB5|PAK1	http://amigo.geneontology.org/amigo/term/GO:0038095
acute-phase response	Gene Ontology	GO:0006953	9	39	0.635146	0.804261	IL1RN|SERPINA3|STAT3|PLSCR1|F8|CD163|IL6R|SIGIRR|ASS1	http://amigo.geneontology.org/amigo/term/GO:0006953
negative regulation of cardiac muscle cell apoptotic process	Gene Ontology	GO:0010667	9	39	0.635146	0.804261	HSF1|MDK|SIRT4|AMBRA1|RGL2|ILK|CFLAR|NRG1|NOL3	http://amigo.geneontology.org/amigo/term/GO:0010667
nucleus organization	Gene Ontology	GO:0006997	6	26	0.635292	0.804261	NUMA1|CHMP2A|GOLM1|VPS4B|BIN1|CHEK1	http://amigo.geneontology.org/amigo/term/GO:0006997
positive regulation of vascular associated smooth muscle cell migration	Gene Ontology	GO:1904754	6	26	0.635292	0.804261	LRP1|DOCK7|DOCK5|SSH1|MDM2|PAK1	http://amigo.geneontology.org/amigo/term/GO:1904754
negative regulation of neurogenesis	Gene Ontology	GO:0050768	6	26	0.635292	0.804261	TRIM11|SORL1|B2M|APPL2|PAX6|CTDSP1	http://amigo.geneontology.org/amigo/term/GO:0050768
decidualization	Gene Ontology	GO:0046697	6	26	0.635292	0.804261	ASH1L|VDR|CTSB|MEN1|PPARD|BSG	http://amigo.geneontology.org/amigo/term/GO:0046697
cellular response to calcium ion	Gene Ontology	GO:0071277	20	86	0.63577	0.804261	LGMN|ECT2|SLC25A23|PKD2|CPNE1|WNK1|ASPH|PRKAA1|SYT7|SYT12|PLCG2|MEF2A|ITPKB|CAPN3|RASAL1|HPCA|ADD1|NCSTN|TRPM2|ADCY1	http://amigo.geneontology.org/amigo/term/GO:0071277
cellular response to retinoic acid	Gene Ontology	GO:0071300	16	69	0.635838	0.804261	HDAC2|RARG|PTK7|SETX|ATM|SNW1|SERPINF1|HTRA2|TNC|WNT5B|LTK|TEAD2|ABL2|FGFR2|WNT11|YAP1	http://amigo.geneontology.org/amigo/term/GO:0071300
lipid homeostasis	Gene Ontology	GO:0055088	12	52	0.638292	0.806825	TLCD1|DDX3X|ACOX3|TLCD3A|RBP1|USF1|CERT1|NR1D2|ABHD5|ATP13A2|NR1H2|FBXW7	http://amigo.geneontology.org/amigo/term/GO:0055088
cellular response to fibroblast growth factor stimulus	Gene Ontology	GO:0044344	8	35	0.646278	0.815474	CCL5|DSTYK|CD44|NR4A1|ZFP36L1|FGFR2|SETX|CPS1	http://amigo.geneontology.org/amigo/term/GO:0044344
mesoderm formation	Gene Ontology	GO:0001707	8	35	0.646278	0.815474	GPI|TWSG1|SMAD2|NF2|TBX19|TXNRD1|POFUT2|PRKAR1A	http://amigo.geneontology.org/amigo/term/GO:0001707
positive regulation of neuron differentiation	Gene Ontology	GO:0045666	22	95	0.646955	0.815474	DUOXA1|IMPACT|NCOA1|ECT2|NBL1|CPNE1|ARHGEF2|RNF112|HMG20B|SIN3A|TCF4|TCF3|SPAG9|RHOA|GATA2|MAPK8IP3|ETV5|SOCS2|EIF4G1|FOXA1|TCF12|TGIF2	http://amigo.geneontology.org/amigo/term/GO:0045666
Notch signaling pathway	Gene Ontology	GO:0007219	26	112	0.647641	0.815474	TGFB1|ITCH|DTX3|NCSTN|ADAM10|ADAM17|SORBS2|MDK|APH1A|DTX2|PSEN1|MIB2|PTP4A3|JAG1|FBXW7|ANXA4|IFT74|EPN1|NLE1|EP300|HEY1|SNW1|IFT172|APP|FOXA1|KRT19	http://amigo.geneontology.org/amigo/term/GO:0007219
macrophage differentiation	Gene Ontology	GO:0030225	5	22	0.651603	0.815474	EIF2AK1|VEGFA|CSF1|CASP8|CDC42	http://amigo.geneontology.org/amigo/term/GO:0030225
positive regulation of cholesterol efflux	Gene Ontology	GO:0010875	5	22	0.651603	0.815474	CES1|ABCA7|LRP1|ABCA3|NR1H2	http://amigo.geneontology.org/amigo/term/GO:0010875
calcium-mediated signaling using intracellular calcium source	Gene Ontology	GO:0035584	5	22	0.651603	0.815474	PTPRC|FIS1|FKBP1B|TRPM2|ADGRL1	http://amigo.geneontology.org/amigo/term/GO:0035584
positive regulation of ubiquitin-protein transferase activity	Gene Ontology	GO:0051443	5	22	0.651603	0.815474	STUB1|DCUN1D5|FBXW7|BMI1|RPS2	http://amigo.geneontology.org/amigo/term/GO:0051443
regulation of dendrite morphogenesis	Gene Ontology	GO:0048814	5	22	0.651603	0.815474	NSMF|NEDD4|SDC2|SIPA1L1|SEMA4D	http://amigo.geneontology.org/amigo/term/GO:0048814
regulation of phosphatidylinositol 3-kinase signaling	Gene Ontology	GO:0014066	5	22	0.651603	0.815474	PIP5K1A|FBXL2|RASGRP1|ENTPD5|PPP2R5C	http://amigo.geneontology.org/amigo/term/GO:0014066
synaptonemal complex assembly	Gene Ontology	GO:0007130	5	22	0.651603	0.815474	BAG6|REC8|EHMT2|SYCP2|TRIP13	http://amigo.geneontology.org/amigo/term/GO:0007130
glycogen biosynthetic process	Gene Ontology	GO:0005978	5	22	0.651603	0.815474	PTGES3|AKT1|EPM2A|AKT2|UGP2	http://amigo.geneontology.org/amigo/term/GO:0005978
chaperone-mediated protein complex assembly	Gene Ontology	GO:0051131	5	22	0.651603	0.815474	PTGES3|HSPD1|LONP1|PSMG1|PSMG2	http://amigo.geneontology.org/amigo/term/GO:0051131
lipid biosynthetic process	Gene Ontology	GO:0008610	5	22	0.651603	0.815474	DOLPP1|ACSS2|SREBF1|FDFT1|PRKAA1	http://amigo.geneontology.org/amigo/term/GO:0008610
cellular lipid metabolic process	Gene Ontology	GO:0044255	5	22	0.651603	0.815474	LPIN3|SCAP|GPAT2|NR1H2|ABHD3	http://amigo.geneontology.org/amigo/term/GO:0044255
neuron migration	Gene Ontology	GO:0001764	25	108	0.652378	0.815904	SDCCAG8|ITGA3|BAX|NDE1|PEX13|GATA2|PSEN1|NTRK2|NAV1|MARK1|MARK2|RAC1|NR4A2|CELSR1|ACAP3|PAX6|ADGRL3|NDEL1|TRIM46|UNK|PAFAH1B1|NRP1|TUBGCP2|ELP3|ALKBH1	http://amigo.geneontology.org/amigo/term/GO:0001764
bicellular tight junction assembly	Gene Ontology	GO:0070830	13	57	0.657862	0.819516	DLG1|MICALL2|GRHL2|ECT2|AFDN|MPP7|PDCD6IP|RAMP2|PATJ|MARVELD3|TBCD|CDH5|WNT11	http://amigo.geneontology.org/amigo/term/GO:0070830
odontogenesis of dentin-containing tooth	Gene Ontology	GO:0042475	13	57	0.657862	0.819516	HDAC1|TGFB1|HDAC2|BCL2L11|LAMA5|BAX|RUNX2|NF2|TNC|LEF1|BSG|CTNNA1|ANKRD11	http://amigo.geneontology.org/amigo/term/GO:0042475
liver development	Gene Ontology	GO:0001889	20	87	0.658051	0.819516	SRSF5|PCSK9|DDX39B|ACAT1|TAF10|PKD2|HRAS|MET|MPST|PRKCSH|GNPNAT1|HMGCL|DBP|AACS|RPGRIP1L|SRD5A1|KRAS|ASS1|CPS1|CAD	http://amigo.geneontology.org/amigo/term/GO:0001889
response to antibiotic	Gene Ontology	GO:0046677	7	31	0.659167	0.819516	SOD1|HYAL3|CIITA|CASP8|UROS|RSRC1|MDM2	http://amigo.geneontology.org/amigo/term/GO:0046677
digestive tract development	Gene Ontology	GO:0048565	7	31	0.659167	0.819516	TGFB1|CCNB1|TGFB3|CHD8|NIPBL|SLC4A2|FGFR2	http://amigo.geneontology.org/amigo/term/GO:0048565
positive regulation of macroautophagy	Gene Ontology	GO:0016239	7	31	0.659167	0.819516	DCN|EPM2A|TBK1|WAC|IKBKG|STING1|TSC2	http://amigo.geneontology.org/amigo/term/GO:0016239
acyl-CoA metabolic process	Gene Ontology	GO:0006637	7	31	0.659167	0.819516	DBI|THEM4|HMGCL|ACOT8|ACOT9|ACOT13|GCDH	http://amigo.geneontology.org/amigo/term/GO:0006637
aerobic respiration	Gene Ontology	GO:0009060	7	31	0.659167	0.819516	SIRT3|UQCRC2|MDH2|SDHC|SLC25A14|UQCRB|ADSL	http://amigo.geneontology.org/amigo/term/GO:0009060
negative regulation of amyloid-beta formation	Gene Ontology	GO:1902430	7	31	0.659167	0.819516	SORL1|RTN4|NTRK2|RTN3|ABCA7|GGA3|BIN1	http://amigo.geneontology.org/amigo/term/GO:1902430
retina development in camera-type eye	Gene Ontology	GO:0060041	16	70	0.660585	0.82074	PFDN5|TENT2|CHD7|MAX|GNB1|NTRK2|NECTIN1|TBC1D32|PAX6|HPCA|BAX|RPL24|SERPINF1|ZNF513|ACHE|TGIF2	http://amigo.geneontology.org/amigo/term/GO:0060041
phosphatidylinositol-mediated signaling	Gene Ontology	GO:0048015	12	53	0.666505	0.827552	PLCB1|NPR3|INPP5F|PI4KA|RPS6KB1|PIK3CB|PIK3CD|PIK3C2B|PLCD3|RHOA|GSN|PI4KB	http://amigo.geneontology.org/amigo/term/GO:0048015
DNA-templated transcription, initiation	Gene Ontology	GO:0006352	9	40	0.667563	0.827778	TAF6|TAF4|NCOA6|TAF1|TAF9|GTF2B|TAF10|BRF1|H4C15	http://amigo.geneontology.org/amigo/term/GO:0006352
regulation of neuron projection development	Gene Ontology	GO:0010975	9	40	0.667563	0.827778	AKT1|CCDC88A|PSEN1|ACAP3|PTPRF|MARK1|NDEL1|RHOA|PAK3	http://amigo.geneontology.org/amigo/term/GO:0010975
negative regulation of cell population proliferation	Gene Ontology	GO:0008285	108	458	0.671608	0.83188	MEN1|IL24|IFNLR1|RARB|DLG5|RARG|P3H3|CDH5|WDR6|CDKN2A|SOD2|WNK2|CGRRF1|DLEC1|STK3|STK4|ROR2|DNAJA3|PHB|APP|RBBP4|ADGRG1|CTBP2|CTCF|TSG101|FOXP3|COPS8|VDR|TBRG1|HRAS|CELF1|NDRG1|ADORA2A|TSC2|PDPN|PTPN2|NF2|B4GALT1|TNS2|ING5|LZTS2|RBM38|SIRT2|TMEM127|BECN1|ARID2|RNF41|IGFBP3|PAX6|TP53INP1|IGFBP7|SMYD2|GLMN|NUP62|ING2|TAF6|IRF1|IRF6|TFAP4|TP53I11|DDR1|GAS8|PPP2R5C|HDAC1|SMAD1|SMAD2|ING4|FKTN|BRIP1|R…	http://amigo.geneontology.org/amigo/term/GO:0008285
protein homooligomerization	Gene Ontology	GO:0051260	25	109	0.671966	0.83188	KCTD1|ALAD|KCTD5|PDCD6IP|CHMP2A|UPB1|SHKBP1|MICU1|POLQ|ECT2|SUB1|GSDMD|RNF112|RNF135|KCNS3|ZBTB1|PRMT1|ALS2|BLM|TRMT61B|ATL2|ATL1|RBMX|G3BP2|RNF213	http://amigo.geneontology.org/amigo/term/GO:0051260
cellular amino acid biosynthetic process	Gene Ontology	GO:0008652	6	27	0.67439	0.83188	PSPH|MTR|BCAT2|CBS|PYCR1|ASS1	http://amigo.geneontology.org/amigo/term/GO:0008652
embryonic pattern specification	Gene Ontology	GO:0009880	6	27	0.67439	0.83188	SIM2|SMAD1|SMAD2|MEIS1|DISP1|FGFR2	http://amigo.geneontology.org/amigo/term/GO:0009880
positive regulation of collagen biosynthetic process	Gene Ontology	GO:0032967	6	27	0.67439	0.83188	TGFB1|HDAC2|ITGA2|CREB3L1|RGCC|TGFB3	http://amigo.geneontology.org/amigo/term/GO:0032967
embryonic hindlimb morphogenesis	Gene Ontology	GO:0035116	6	27	0.67439	0.83188	RARB|CHD7|RARG|ALX3|OSR2|RPGRIP1L	http://amigo.geneontology.org/amigo/term/GO:0035116
triglyceride catabolic process	Gene Ontology	GO:0019433	6	27	0.67439	0.83188	LIPE|LIPG|LIPH|MGLL|FABP5|CPS1	http://amigo.geneontology.org/amigo/term/GO:0019433
regulation of cell morphogenesis	Gene Ontology	GO:0022604	6	27	0.67439	0.83188	ZRANB1|SH3D19|FERMT2|FMNL2|SPARC|CFL1	http://amigo.geneontology.org/amigo/term/GO:0022604
positive regulation of smooth muscle cell proliferation	Gene Ontology	GO:0048661	14	62	0.67572	0.832229	MYD88|SKP2|STAT1|CCL5|PHB|ITGA2|IL6R|AKT1|ABCC4|MNAT1|IRAK1|FGFR2|AIF1|IRAK4	http://amigo.geneontology.org/amigo/term/GO:0048661
anatomical structure development	Gene Ontology	GO:0048856	14	62	0.67572	0.832229	HINFP|TFAP2A|PAX9|TFAP2E|SIX1|PAX6|EGFL7|SPARC|NR2C1|TAPT1|ATXN1|EYA1|EYA3|EYA2	http://amigo.geneontology.org/amigo/term/GO:0048856
regulation of synaptic vesicle exocytosis	Gene Ontology	GO:2000300	11	49	0.675993	0.832229	ADORA2A|PREPL|CALM3|CALM1|APBA2|CASK|CHRNA5|PFN2|GIPC1|RIMS2|ADCY1	http://amigo.geneontology.org/amigo/term/GO:2000300
regulation of heart contraction	Gene Ontology	GO:0008016	8	36	0.679883	0.835386	KCNJ12|TNNT2|TMIGD3|THRB|TPM1|KCNQ1|DMPK|THRA	http://amigo.geneontology.org/amigo/term/GO:0008016
ventricular septum development	Gene Ontology	GO:0003281	8	36	0.679883	0.835386	PTK7|CNTRL|NPRL3|MATR3|SUFU|MDM2|AP2B1|WNT11	http://amigo.geneontology.org/amigo/term/GO:0003281
activation of protein kinase B activity	Gene Ontology	GO:0032148	8	36	0.679883	0.835386	SRC|ANG|CCDC88A|MAPKAP1|AKT1|OSBPL8|NRG1|MLST8	http://amigo.geneontology.org/amigo/term/GO:0032148
response to cytokine	Gene Ontology	GO:0034097	13	58	0.684205	0.839851	BCL2L1|STAT3|STAT1|IL6ST|AIF1|TYMS|SPARC|OSMR|PML|PPP3CB|IL6R|MAPKAPK2|SP100	http://amigo.geneontology.org/amigo/term/GO:0034097
positive regulation of cytokine production	Gene Ontology	GO:0001819	16	71	0.684405	0.839851	IRF3|SRC|SCAMP5|SOD1|PLA2R1|CCDC88B|BTN3A1|PIK3CD|GAPDH|TLR5|SLC11A1|FLOT1|RGCC|GLMN|S100A13|KAT2A	http://amigo.geneontology.org/amigo/term/GO:0001819
positive regulation of cell growth	Gene Ontology	GO:0030307	19	84	0.685932	0.840773	ERBB2|DDX3X|KLHL22|EIF4G2|EIF4G1|MFSD2A|CEP43|ADAM10|AKT1|DERL2|EXOSC9|MAP2K5|ADAM17|NRG1|CIB1|RHOA|KDM2B|CSNK2A1|CDC42	http://amigo.geneontology.org/amigo/term/GO:0030307
eye development	Gene Ontology	GO:0001654	10	45	0.68649	0.840773	ZDHHC16|HSF4|CPAMD8|HMGB1|MEIS1|RAB18|PAX6|SCO2|SIPA1L3|ATF6	http://amigo.geneontology.org/amigo/term/GO:0001654
bone mineralization	Gene Ontology	GO:0030282	10	45	0.68649	0.840773	TMEM38B|ERCC2|PTHLH|FGFR3|SLC24A3|ATF4|LOX|FGFR2|ROR2|WNT11	http://amigo.geneontology.org/amigo/term/GO:0030282
cellular response to glucose stimulus	Gene Ontology	GO:0071333	15	67	0.692116	0.840908	PCK2|WDR35|NME2|MEN1|PRKAA1|GJB6|POLG|FIS1|UNC13B|SLC29A1|AACS|SERPINF1|SIN3A|TRA2B|RACK1	http://amigo.geneontology.org/amigo/term/GO:0071333
cellular response to tumor necrosis factor	Gene Ontology	GO:0071356	32	140	0.692762	0.840908	PCK2|HDAC1|GBA|CD58|BIRC2|KAT2A|IKBKB|SMPD4|SGMS1|CACTIN|ASS1|LCN2|WDR35|TANK|ASAH1|CCL5|ARHGEF2|TRADD|MAP3K5|CIB1|AKT1|BRCA1|DAB2IP|CD40|ZFP36L1|MAPK14|ZFAND6|HYAL3|ERBIN|NPNT|PID1|YBX3	http://amigo.geneontology.org/amigo/term/GO:0071356
melanosome organization	Gene Ontology	GO:0032438	5	23	0.69284	0.840908	AP1G1|AP1M1|BLOC1S6|KIF13A|RAB29	http://amigo.geneontology.org/amigo/term/GO:0032438
inflammatory response to antigenic stimulus	Gene Ontology	GO:0002437	5	23	0.69284	0.840908	HMGB2|HMGB1|IL20RB|RASGRP1|IL1RN	http://amigo.geneontology.org/amigo/term/GO:0002437
response to food	Gene Ontology	GO:0032094	5	23	0.69284	0.840908	AKT1|G6PD|CPS1|SREBF1|SLC25A25	http://amigo.geneontology.org/amigo/term/GO:0032094
transcription by RNA polymerase III	Gene Ontology	GO:0006383	5	23	0.69284	0.840908	GTF3C3|GTF3C2|BRF1|GTF3C6|GTF3A	http://amigo.geneontology.org/amigo/term/GO:0006383
stem cell population maintenance	Gene Ontology	GO:0019827	12	54	0.693431	0.840908	RIF1|TPT1|METTL3|MED12|PELO|EIF4ENIF1|NIPBL|EIF4E|STAT3|DIS3L2|TUT4|SETD6	http://amigo.geneontology.org/amigo/term/GO:0019827
positive regulation of MAPK cascade	Gene Ontology	GO:0043410	28	123	0.693984	0.840908	CD74|DNAJC27|HRAS|ILK|WWC1|NTRK2|FGFR3|ALOX12B|HMGB1|ERBB2|PDGFA|SHC1|SPAG9|DAB2IP|PRKCE|IL6R|IGFBP3|VEGFA|FGFR2|ROR2|MAPK8IP3|C1QTNF1|PTPRC|LPAR3|LPAR1|TRIM5|CDK10|CDC42	http://amigo.geneontology.org/amigo/term/GO:0043410
DNA replication-dependent nucleosome assembly	Gene Ontology	GO:0006335	7	32	0.694064	0.840908	NASP|HAT1|RBBP4|CHAF1A|CHAF1B|H4C15|ASF1B	http://amigo.geneontology.org/amigo/term/GO:0006335
intracellular transport	Gene Ontology	GO:0046907	7	32	0.694064	0.840908	BLOC1S6|NUP50|GNAS|RGPD2|RGPD1|RANBP1|RANBP3	http://amigo.geneontology.org/amigo/term/GO:0046907
7-methylguanosine mRNA capping	Gene Ontology	GO:0006370	7	32	0.694064	0.840908	ERCC2|ERCC3|GTF2H5|CDK7|CMTR2|MNAT1|POLR2H	http://amigo.geneontology.org/amigo/term/GO:0006370
receptor signaling pathway via JAK-STAT	Gene Ontology	GO:0007259	7	32	0.694064	0.840908	STAT3|STAT1|SOCS2|PKD2|STAMBP|IFNAR1|PIAS1	http://amigo.geneontology.org/amigo/term/GO:0007259
response to steroid hormone	Gene Ontology	GO:0048545	7	32	0.694064	0.840908	HMGB2|RBBP7|MDM2|PPP1R9B|ASS1|CPS1|LOX	http://amigo.geneontology.org/amigo/term/GO:0048545
regulation of neuron differentiation	Gene Ontology	GO:0045664	7	32	0.694064	0.840908	NTF4|EYA1|SIX1|NREP|LTK|CDK5RAP1|BIN1	http://amigo.geneontology.org/amigo/term/GO:0045664
mRNA stabilization	Gene Ontology	GO:0048255	7	32	0.694064	0.840908	TRAF2|SLC11A1|CIRBP|TAF15|IKBKE|EIF4ENIF1|MAPKAPK2	http://amigo.geneontology.org/amigo/term/GO:0048255
positive regulation of Rho protein signal transduction	Gene Ontology	GO:0035025	7	32	0.694064	0.840908	RAC1|ARHGEF3|AKAP13|ADGRG1|LPAR1|GPR35|NET1	http://amigo.geneontology.org/amigo/term/GO:0035025
positive regulation of peptidyl-tyrosine phosphorylation	Gene Ontology	GO:0050731	21	93	0.69416	0.840908	CD74|SRC|CD44|DGKQ|TGFA|ADNP|CLEC7A|CD81|ARHGEF2|LRP8|TNK2|ENPP2|IL6R|TNFRSF14|VEGFA|VEGFB|NRG1|PTPRC|MLST8|SEMA4D|NRP1	http://amigo.geneontology.org/amigo/term/GO:0050731
negative regulation of cell cycle	Gene Ontology	GO:0045786	11	50	0.703526	0.851499	TAF6|EPM2A|RNF167|NR4A1|MEN1|PPP1R13B|TP53BP2|GMNN|PDCD4|PTPRK|HTRA2	http://amigo.geneontology.org/amigo/term/GO:0045786
animal organ morphogenesis	Gene Ontology	GO:0009887	37	162	0.703804	0.851499	VDR|TLE3|TLE2|HRAS|HSPG2|TLE5|GMNN|DCN|ASXL1|NBL1|DGCR2|THRB|MEIS1|THRA|FGFR2|FHL1|ITGA2|JAG1|EYA1|CUL1|EPHB2|PDGFA|LAMA3|ELN|LAMA5|ATRN|PAX6|ABLIM1|TMEM176B|EP300|SYCP2|NRP1|ITGAX|E2F4|ETV7|PALB2|PAX9	http://amigo.geneontology.org/amigo/term/GO:0009887
male gonad development	Gene Ontology	GO:0008584	25	111	0.709338	0.856892	BCL2L1|WNT2B|HMGB2|MSH2|PRDX4|BAX|CSMD1|ADAM15|RNF38|BRIP1|NCOA1|BCL2L11|CSDE1|FANCA|SRD5A1|MEA1|NUDT1|LRRC6|RHOBTB3|CTNNA1|NASP|UBB|TLR5|KDM5A|YBX3	http://amigo.geneontology.org/amigo/term/GO:0008584
developmental growth	Gene Ontology	GO:0048589	6	28	0.710681	0.856892	GNAS|SMAD2|TYMS|NIPBL|KDF1|ALKBH1	http://amigo.geneontology.org/amigo/term/GO:0048589
protein export from nucleus	Gene Ontology	GO:0006611	6	28	0.710681	0.856892	XPO1|RANBP17|NUP214|STRADA|RANBP3|EIF5A	http://amigo.geneontology.org/amigo/term/GO:0006611
T cell homeostasis	Gene Ontology	GO:0043029	6	28	0.710681	0.856892	TGFB1|BCL2L11|FOXP3|RC3H1|SPNS2|PPP3CB	http://amigo.geneontology.org/amigo/term/GO:0043029
release of sequestered calcium ion into cytosol	Gene Ontology	GO:0051209	8	37	0.711433	0.856892	TMEM38B|TPCN1|PKD2|PLCG2|PTPRC|MCOLN3|FKBP1B|TRPM2	http://amigo.geneontology.org/amigo/term/GO:0051209
positive regulation of Wnt signaling pathway	Gene Ontology	GO:0030177	8	37	0.711433	0.856892	ZRANB1|SPIN1|MACF1|FGFR2|KANK1|ATP6V1C2|SMARCA4|CSNK2A1	http://amigo.geneontology.org/amigo/term/GO:0030177
embryonic skeletal system development	Gene Ontology	GO:0048706	8	37	0.711433	0.856892	PCGF2|MBTD1|DEAF1|BMI1|PCSK5|MKS1|TAPT1|WNT11	http://amigo.geneontology.org/amigo/term/GO:0048706
negative regulation of cell migration	Gene Ontology	GO:0030336	35	154	0.711901	0.856909	CD74|RECK|NISCH|SRGAP1|SRGAP2|IL24|ARHGAP4|DUSP22|MCTP1|DLG5|TMIGD3|LIMCH1|TPM1|NF2|JAG1|PIP5KL1|ZMYND8|ARID2|BST2|RNF41|OSBPL8|TP53INP1|DAG1|MIA3|SINHCAF|ABHD6|TCAF1|CNN2|AFDN|ADARB1|SCAI|KANK1|PTPRK|WNT11|ADAM15	http://amigo.geneontology.org/amigo/term/GO:0030336
cellular oxidant detoxification	Gene Ontology	GO:0098869	18	81	0.713921	0.858795	GSTO1|MGST1|MGST3|DUOX1|PRDX4|SELENOW|SELENOT|MGST2|UBIAD1|GPX2|TP53INP1|GPX4|KDM3B|GPX8|NXN|TXNRD2|TXNRD1|GSTK1	http://amigo.geneontology.org/amigo/term/GO:0098869
limb development	Gene Ontology	GO:0060173	10	46	0.714649	0.859123	CHD7|RARG|IFT172|MED31|FMN1|KAT2A|FERMT2|SLC39A1|IFT122|IRF6	http://amigo.geneontology.org/amigo/term/GO:0060173
cerebellum development	Gene Ontology	GO:0021549	12	55	0.719004	0.86381	RERE|LPAR1|NCOA1|PTPRS|MECP2|PSEN1|ATRN|AIF1|RPGRIP1L|SEMA4C|NCSTN|PAK1	http://amigo.geneontology.org/amigo/term/GO:0021549
regulation of angiogenesis	Gene Ontology	GO:0045765	7	33	0.726548	0.869555	ERBB2|RECK|FKBPL|ENPP2|RNH1|SP100|MAPK7	http://amigo.geneontology.org/amigo/term/GO:0045765
establishment of cell polarity	Gene Ontology	GO:0030010	7	33	0.726548	0.869555	ARHGEF11|PTK2|SDCCAG8|WWC1|MPP7|MARK2|PAK1	http://amigo.geneontology.org/amigo/term/GO:0030010
spleen development	Gene Ontology	GO:0048536	7	33	0.726548	0.869555	BCL2L11|PCID2|PRKDC|RC3H1|POLB|ADAM17|BCL3	http://amigo.geneontology.org/amigo/term/GO:0048536
response to tumor necrosis factor	Gene Ontology	GO:0034612	7	33	0.726548	0.869555	YTHDC2|GSS|CASP8|ADAM9|ADAM10|GGT1|NMNAT3	http://amigo.geneontology.org/amigo/term/GO:0034612
response to zinc ion	Gene Ontology	GO:0010043	7	33	0.726548	0.869555	SOD2|D2HGDH|CPS1|SLC30A5|ALAD|ASS1|GGH	http://amigo.geneontology.org/amigo/term/GO:0010043
mammary gland development	Gene Ontology	GO:0030879	7	33	0.726548	0.869555	TGFB1|TGFB3|BCL2L11|ITGA2|MST1|NRG1|LEF1	http://amigo.geneontology.org/amigo/term/GO:0030879
positive regulation of neuron death	Gene Ontology	GO:1901216	9	42	0.727005	0.869555	ATM|SSH1|C1QA|MAP3K5|BAD|PPP1R13B|TP53BP2|CASP8|PICALM	http://amigo.geneontology.org/amigo/term/GO:1901216
intermediate filament cytoskeleton organization	Gene Ontology	GO:0045104	5	24	0.730594	0.871092	ERBIN|FAM83H|RAF1|ATXN3|MACF1	http://amigo.geneontology.org/amigo/term/GO:0045104
steroid hormone mediated signaling pathway	Gene Ontology	GO:0043401	5	24	0.730594	0.871092	PPARD|NR2C1|ESRRA|LEF1|PPARA	http://amigo.geneontology.org/amigo/term/GO:0043401
response to immobilization stress	Gene Ontology	GO:0035902	5	24	0.730594	0.871092	TGFB1|PPP1R9B|SOD2|HNMT|GPI	http://amigo.geneontology.org/amigo/term/GO:0035902
T cell activation involved in immune response	Gene Ontology	GO:0002286	5	24	0.730594	0.871092	CD74|MDK|LCP1|PSEN1|EIF2AK4	http://amigo.geneontology.org/amigo/term/GO:0002286
artery morphogenesis	Gene Ontology	GO:0048844	5	24	0.730594	0.871092	LDLR|VEGFA|CHD7|WNT11|NRP1	http://amigo.geneontology.org/amigo/term/GO:0048844
negative regulation of neuron differentiation	Gene Ontology	GO:0045665	13	60	0.733172	0.873616	NEPRO|SPAG9|APP|EIF2AK4|MEIS1|HMG20A|EIF4E|PAX6|EIF4ENIF1|RHOA|JAG1|CTDSP1|HEY1	http://amigo.geneontology.org/amigo/term/GO:0045665
cation transmembrane transport	Gene Ontology	GO:0098655	18	82	0.734312	0.874424	ATP13A5|TRPM7|SLC11A2|CALHM2|SCN8A|PIEZO1|ATP8A1|SLC38A9|ANO10|SCN2A|SLC22A1|MCOLN3|CATSPER2|SLC30A5|SLC30A6|ATP13A2|TRPM2|ATP7B	http://amigo.geneontology.org/amigo/term/GO:0098655
thymus development	Gene Ontology	GO:0048538	10	47	0.741125	0.88198	ZBTB1|BCL2L11|SOD1|ASXL1|PSEN1|ATM|SIX1|PRKDC|MAD1L1|RAF1	http://amigo.geneontology.org/amigo/term/GO:0048538
negative regulation of protein ubiquitination	Gene Ontology	GO:0031397	12	56	0.743179	0.882183	SQSTM1|DNAJA1|PRKCE|TSPO|HDAC8|U2AF2|USP4|SPOPL|AKT1|GLMN|NXN|N4BP1	http://amigo.geneontology.org/amigo/term/GO:0031397
motor neuron axon guidance	Gene Ontology	GO:0008045	6	29	0.744094	0.882183	ERBB2|RAC2|RAC1|RHOH|MYCBP2|NRP1	http://amigo.geneontology.org/amigo/term/GO:0008045
regulation of ERK1 and ERK2 cascade	Gene Ontology	GO:0070372	6	29	0.744094	0.882183	YWHAZ|ERBB2|RASGRP1|PRMT5|TIAM1|FGFR2	http://amigo.geneontology.org/amigo/term/GO:0070372
positive regulation of DNA replication	Gene Ontology	GO:0045740	6	29	0.744094	0.882183	RAC1|FAF1|HRAS|BRPF3|CDK1|CDC42	http://amigo.geneontology.org/amigo/term/GO:0045740
regulation of intracellular pH	Gene Ontology	GO:0051453	6	29	0.744094	0.882183	SLC9A7|ATP5F1B|TM9SF4|CLN3|SLC4A3|SLC4A2	http://amigo.geneontology.org/amigo/term/GO:0051453
positive regulation of innate immune response	Gene Ontology	GO:0045089	6	29	0.744094	0.882183	CCL5|HMGB2|HMGB1|PLSCR1|ADAM8|COCH	http://amigo.geneontology.org/amigo/term/GO:0045089
negative regulation of DNA-binding transcription factor activity	Gene Ontology	GO:0043433	19	87	0.746487	0.884466	KDM1A|HDAC2|WWP2|TAF1|FOXP3|SUMO1|CTNNBIP1|MEN1|TCF7L2|MAP3K10|KEAP1|EZH2|ZNF431|SIGIRR|SUFU|FLNA|PEX14|HES6|SP100	http://amigo.geneontology.org/amigo/term/GO:0043433
cell-cell adhesion	Gene Ontology	GO:0098609	40	178	0.748935	0.886811	OBSCN|TMOD3|CYFIP2|CD58|ITGA6|TENM2|LAMA3|STXBP6|LAMA5|DLG1|DLG5|VSIG10|PSEN1|TLN2|PDPN|TLN1|JUP|NECTIN1|CDH3|CDH5|TRIM29|ANXA1|SRC|ANXA2|NLGN2|SHC1|CD44|CDC42EP1|CDH23|CELSR1|LPP|CTNNA1|TJP3|PDLIM1|ADAM8|SCRIB|PKP4|PAK4|BAIAP2|VEZT	http://amigo.geneontology.org/amigo/term/GO:0098609
response to wounding	Gene Ontology	GO:0009611	16	74	0.749831	0.887315	BPTF|MDK|PDGFA|ITGB6|TMIGD3|RAC1|TMPRSS4|ZFP36L1|BAX|AGER|PAX6|AURKA|TNC|NMNAT3|PLLP|NRP1	http://amigo.geneontology.org/amigo/term/GO:0009611
midbrain development	Gene Ontology	GO:0030901	7	34	0.756574	0.89306	DLG5|TAF1|SMAD1|KAT2A|UCHL5|KDM2B|FGFR2	http://amigo.geneontology.org/amigo/term/GO:0030901
lipopolysaccharide-mediated signaling pathway	Gene Ontology	GO:0031663	7	34	0.756574	0.89306	IRF3|MYD88|CCL5|PRKCE|MAPK14|AKT1|IRAK1	http://amigo.geneontology.org/amigo/term/GO:0031663
cell fate specification	Gene Ontology	GO:0001708	7	34	0.756574	0.89306	ITGB1|MGA|PSEN1|TBX18|TBX19|FKBP8|TEAD4	http://amigo.geneontology.org/amigo/term/GO:0001708
activation of phospholipase C activity	Gene Ontology	GO:0007202	7	34	0.756574	0.89306	ANG|NTF4|PHB|NTRK2|CD86|PLCG1|LPAR1	http://amigo.geneontology.org/amigo/term/GO:0007202
neuron projection morphogenesis	Gene Ontology	GO:0048812	15	70	0.7583	0.894538	ADORA2A|PLXNB1|NTF4|DBNL|DAB2IP|ALS2|ILK|SRGAP2|NBL1|UBB|DNM2|DICER1|RHOA|PAK1|TAOK3	http://amigo.geneontology.org/amigo/term/GO:0048812
ventricular cardiac muscle tissue morphogenesis	Gene Ontology	GO:0055010	5	25	0.764858	0.897937	TGFB1|LY6E|TNNT2|FGFR2|TPM1	http://amigo.geneontology.org/amigo/term/GO:0055010
limb morphogenesis	Gene Ontology	GO:0035108	5	25	0.764858	0.897937	RPGRIP1L|IFT140|PCSK5|BAX|LRP5	http://amigo.geneontology.org/amigo/term/GO:0035108
positive regulation of histone exchange	Gene Ontology	GO:1900051	5	25	0.764858	0.897937	TINF2|ATRX|H4C15|POT1|ACD	http://amigo.geneontology.org/amigo/term/GO:1900051
cholesterol transport	Gene Ontology	GO:0030301	5	25	0.764858	0.897937	NPC2|LDLR|LDLRAP1|VPS4B|STARD3	http://amigo.geneontology.org/amigo/term/GO:0030301
organic anion transport	Gene Ontology	GO:0015711	5	25	0.764858	0.897937	ATP8B1|SLC19A1|SLC38A9|MFSD2A|SLC22A3	http://amigo.geneontology.org/amigo/term/GO:0015711
chondroitin sulfate biosynthetic process	Gene Ontology	GO:0030206	5	25	0.764858	0.897937	DCN|UGDH|CHST12|VCAN|CSGALNACT1	http://amigo.geneontology.org/amigo/term/GO:0030206
RNA catabolic process	Gene Ontology	GO:0006401	5	25	0.764858	0.897937	ISG20|EXOSC8|PABPC4|SND1|RNASEH2B	http://amigo.geneontology.org/amigo/term/GO:0006401
fertilization	Gene Ontology	GO:0009566	10	48	0.765889	0.897937	BCL2L1|EHMT2|IFTAP|BAX|NECTIN2|REC8|ZFX|CATSPER2|SYCP2|YBX3	http://amigo.geneontology.org/amigo/term/GO:0009566
cellular response to glucose starvation	Gene Ontology	GO:0042149	10	48	0.765889	0.897937	IMPACT|SZT2|BECN1|ITFG2|SIK1|PRKAG1|HNRNPA1|PICK1|PRKAA1|ATF4	http://amigo.geneontology.org/amigo/term/GO:0042149
keratinocyte differentiation	Gene Ontology	GO:0030216	12	57	0.76593	0.897937	TSG101|ANXA1|UGCG|IRF6|SCEL|PIP5K1A|ADAM9|YAP1|PAX6|STK4|JAG1|ASAH1	http://amigo.geneontology.org/amigo/term/GO:0030216
extracellular matrix disassembly	Gene Ontology	GO:0022617	14	66	0.767315	0.899004	MMP15|BSG|CAPNS1|BMP1|FURIN|CD44|ADAM8|ADAM10|FLOT1|CAPN1|ADAM15|LCP1|CTSS|KLK5	http://amigo.geneontology.org/amigo/term/GO:0022617
calcium ion transport	Gene Ontology	GO:0006816	32	145	0.769291	0.900761	STIM1|STIM2|VDR|ATP2A3|CACNA1F|ATP2C1|MICU1|PSEN1|CACNA1C|CCL5|CATSPER2|TRPV4|TRPM7|TRPM2|TRPV2|BSPRY|EPM2A|TPT1|CDH23|SLC24A3|RAMP2|ATP2B1|SLC24A1|CACNA2D4|GJA4|TPCN1|SLC3A2|PKD2|DNM1L|MCU|CACNA1B|CACNG6	http://amigo.geneontology.org/amigo/term/GO:0006816
angiogenesis	Gene Ontology	GO:0001525	58	257	0.771554	0.902851	HIF3A|ATP5F1B|PTK2|EPGN|ACTG1|SAT1|VEGFB|OTULIN|AIMP1|MAPK14|ADAM15|PDCD10|CIB1|BCAS3|PGF|HEY1|ADAM8|C1GALT1|MEIS1|KLF5|SLC12A6|VEZF1|ARHGAP24|BSG|PLXDC1|EPHB2|PDGFA|ANXA2|SHC1|EPHB4|TGFA|HOXB3|DAB2IP|MCAM|LEPR|ANG|VEGFA|PLCD3|TGFBI|KRIT1|RAMP2|FGFR2|NRP1|HSPG2|SRPK2|EPAS1|JAG1|VAV3|CASP8|TNFAIP2|EGFL7|TYMP|NCL|PTPRB|ADGRG1|FLNA|YWHAZ|RNF213	http://amigo.geneontology.org/amigo/term/GO:0001525
calcium-ion regulated exocytosis	Gene Ontology	GO:0017156	6	30	0.774629	0.903654	VAMP3|SYT7|SYT12|ARHGAP17|PPP3CB|RIMS2	http://amigo.geneontology.org/amigo/term/GO:0017156
phosphatidylcholine acyl-chain remodeling	Gene Ontology	GO:0036151	6	30	0.774629	0.903654	DBI|PLA2G6|MBOAT2|MBOAT7|PLA2G4C|NR1H2	http://amigo.geneontology.org/amigo/term/GO:0036151
regulation of calcium ion transport	Gene Ontology	GO:0051924	6	30	0.774629	0.903654	STIM1|ADORA2A|IL16|EPB41|CAMK2B|RHOA	http://amigo.geneontology.org/amigo/term/GO:0051924
insulin secretion	Gene Ontology	GO:0030073	6	30	0.774629	0.903654	ANXA1|IL1RN|SMAD2|FKBP1B|SNX19|RIMS2	http://amigo.geneontology.org/amigo/term/GO:0030073
negative regulation of MAPK cascade	Gene Ontology	GO:0043409	6	30	0.774629	0.903654	ASH1L|PRDM15|RNF149|ABCA7|NF2|DAG1	http://amigo.geneontology.org/amigo/term/GO:0043409
synapse organization	Gene Ontology	GO:0050808	13	62	0.776939	0.905261	PPFIA4|PTPRS|PPFIA3|PPFIA1|PSEN1|C1QA|SNCG|ADGRL2|PPFIBP2|NLGN2|FLNA|APP|PAK3	http://amigo.geneontology.org/amigo/term/GO:0050808
negative regulation of Wnt signaling pathway	Gene Ontology	GO:0030178	11	53	0.776964	0.905261	MDFI|LRP1|NOTUM|CHD8|TSC2|CTNNBIP1|NXN|LZTS2|CBY1|VGLL4|RACK1	http://amigo.geneontology.org/amigo/term/GO:0030178
nervous system development	Gene Ontology	GO:0007399	129	559	0.778776	0.906813	SMARCC2|GSS|AKT1|MAFK|GPM6B|SEMA4C|SEMA4D|SEMA4F|CCDC88A|DEAF1|NTRK2|NAV1|RNF112|ARHGAP26|DYRK1A|MBNL1|ERBB2|ERBB3|BICDL1|CAMK2B|LDB2|SHOX2|MYLIP|SMARCD1|PAFAH1B1|PAFAH1B3|RBM45|ARHGEF7|VPS13A|APP|ADGRG1|TCF12|ELP3|ROBO3|TCF4|NRSN2|DOCK7|KAT2A|EIF2AK4|HES6|SMARCE1|CHL1|NDRG2|KIF2A|UNC119|PPP1R9B|NINJ2|EPHB2|SIRT2|EPM2A|TCF3|VEGFA|PCDHA11|ANAPC2|RBFOX2|SDC2|MEF2A|PPT1|WDPCP|NAB1|ATXN3|BTBD3|ATXN1|…	http://amigo.geneontology.org/amigo/term/GO:0007399
memory	Gene Ontology	GO:0007613	17	80	0.780003	0.907683	CIC|PLCB1|NTF4|LGMN|TAFA2|PPP3CB|ADGRF1|PSEN1|ITGA3|PLA2G6|ABCA7|SCN2A|CSMD1|PAK6|B4GALT2|MECP2|ATXN1	http://amigo.geneontology.org/amigo/term/GO:0007613
blood vessel remodeling	Gene Ontology	GO:0001974	7	35	0.784148	0.911385	EPAS1|CHD7|BAX|FLNA|MDM2|JAG1|NOL3	http://amigo.geneontology.org/amigo/term/GO:0001974
regulation of heart rate	Gene Ontology	GO:0002027	7	35	0.784148	0.911385	EPAS1|CALM3|CALM1|SHOX2|FKBP1B|MDM2|PDE4D	http://amigo.geneontology.org/amigo/term/GO:0002027
positive regulation of phagocytosis	Gene Ontology	GO:0050766	10	49	0.78894	0.915267	RAB27A|LRP1|CLEC7A|IL15RA|SOD1|SLC11A1|ABCA7|DNM2|C3|GATA2	http://amigo.geneontology.org/amigo/term/GO:0050766
erythrocyte differentiation	Gene Ontology	GO:0030218	10	49	0.78894	0.915267	EPAS1|ADD1|RPS14|RPS19|ACIN1|SLC25A5|THRA|CDIN1|PTPN2|SLC25A38	http://amigo.geneontology.org/amigo/term/GO:0030218
outflow tract morphogenesis	Gene Ontology	GO:0003151	10	49	0.78894	0.915267	ELN|ILK|SIX1|NIPBL|VEGFA|SEC24B|EYA1|DHRS3|WNT11|ATF2	http://amigo.geneontology.org/amigo/term/GO:0003151
negative chemotaxis	Gene Ontology	GO:0050919	8	40	0.793288	0.918609	PDGFA|PLXNA3|FLRT2|NRG1|RHOA|SEMA4C|SEMA4D|SEMA4F	http://amigo.geneontology.org/amigo/term/GO:0050919
positive regulation of interleukin-10 production	Gene Ontology	GO:0032733	8	40	0.793288	0.918609	INAVA|PIBF1|STAT3|CLEC7A|HMGB1|HSPD1|IL20RB|BCL3	http://amigo.geneontology.org/amigo/term/GO:0032733
male meiotic nuclear division	Gene Ontology	GO:0007140	5	26	0.795706	0.918609	ATM|SYCP2|FANCA|MLH1|FIGNL1	http://amigo.geneontology.org/amigo/term/GO:0007140
purinergic nucleotide receptor signaling pathway	Gene Ontology	GO:0035590	5	26	0.795706	0.918609	C3|ENTPD5|APP|ANO6|ENTPD1	http://amigo.geneontology.org/amigo/term/GO:0035590
negative regulation of axon extension involved in axon guidance	Gene Ontology	GO:0048843	5	26	0.795706	0.918609	PLXNA3|SEMA4C|SEMA4D|NRP1|SEMA4F	http://amigo.geneontology.org/amigo/term/GO:0048843
telomere capping	Gene Ontology	GO:0016233	5	26	0.795706	0.918609	TINF2|PRKDC|H4C15|POT1|ACD	http://amigo.geneontology.org/amigo/term/GO:0016233
positive regulation of excitatory postsynaptic potential	Gene Ontology	GO:2000463	5	26	0.795706	0.918609	BAIAP2|NLGN2|SHANK2|RIMS2|SSH1	http://amigo.geneontology.org/amigo/term/GO:2000463
receptor clustering	Gene Ontology	GO:0043113	5	26	0.795706	0.918609	SCRIB|DLG1|SYNGAP1|PICK1|FLNA	http://amigo.geneontology.org/amigo/term/GO:0043113
response to estrogen	Gene Ontology	GO:0043627	13	63	0.796841	0.919357	BRCA1|TGFB3|IL4R|GBA|ARPC1B|RBBP5|LDHA|HSPD1|DTYMK|SRD5A1|EP300|CTNNA1|KRT19	http://amigo.geneontology.org/amigo/term/GO:0043627
embryonic skeletal system morphogenesis	Gene Ontology	GO:0048704	11	54	0.798332	0.920516	DLG1|MDFI|PCGF2|ALX3|HOXB3|BMI1|OSR2|HOXC4|HOXB2|EYA1|SIX1	http://amigo.geneontology.org/amigo/term/GO:0048704
photoreceptor cell maintenance	Gene Ontology	GO:0045494	9	45	0.802005	0.922824	NPHP3|CDH23|CLCN3|IQCB1|CROCC|CIB2|PROM1|BSG|NXNL2	http://amigo.geneontology.org/amigo/term/GO:0045494
regulation of NMDA receptor activity	Gene Ontology	GO:2000310	6	31	0.80234	0.922824	DLG1|RASGRF1|APP|CAMK2B|CAPN1|MAPK8IP2	http://amigo.geneontology.org/amigo/term/GO:2000310
positive regulation of phosphatidylinositol 3-kinase activity	Gene Ontology	GO:0043552	6	31	0.80234	0.922824	SRC|PTK2|VAV3|AMBRA1|FGFR3|CDC42	http://amigo.geneontology.org/amigo/term/GO:0043552
platelet-derived growth factor receptor signaling pathway	Gene Ontology	GO:0048008	6	31	0.80234	0.922824	PDGFA|MYO1E|ZFAND5|FER|PLEKHA1|NRP1	http://amigo.geneontology.org/amigo/term/GO:0048008
calcium ion transmembrane transport	Gene Ontology	GO:0070588	28	130	0.802774	0.922824	STIM1|STIM2|ATP2A3|ANO6|CATSPER2|ATP2C1|SLC11A2|PSEN1|CACNA1C|ASPH|CACNA1F|TRPV4|TRPM7|TRPM2|TRPV2|ANXA2|SLC24A3|SLC24A1|TMEM165|MCOLN3|SLC25A25|ATP2B1|CACNA2D4|TPCN1|PKD2|MCU|CACNA1B|CACNG6	http://amigo.geneontology.org/amigo/term/GO:0070588
inner ear morphogenesis	Gene Ontology	GO:0042472	12	59	0.807145	0.926723	EPHB2|CHD7|TFAP2A|FGFR2|SIX1|CELSR1|ATP8A2|MYO15A|EYA1|GATA2|ROR2|ALDH1A3	http://amigo.geneontology.org/amigo/term/GO:0042472
meiotic cell cycle	Gene Ontology	GO:0051321	27	126	0.808063	0.926723	MARF1|NUMA1|PKMYT1|CCNB1IP1|RAD54L|C11orf80|RSPH1|MLH1|RAD51AP1|AURKA|BRME1|MEI1|DMC1|SPIN1|NBN|SIRT2|SMC1B|MRE11|TRIP13|SYCP2|YTHDC2|RBBP8|REC8|RAD51|TUBGCP2|ACTR3|RNF212	http://amigo.geneontology.org/amigo/term/GO:0051321
cell maturation	Gene Ontology	GO:0048469	7	36	0.809316	0.926723	EPAS1|GBA|BFSP1|RUNX2|CBFB|VEGFA|GATA2	http://amigo.geneontology.org/amigo/term/GO:0048469
negative regulation of endothelial cell apoptotic process	Gene Ontology	GO:2000352	7	36	0.809316	0.926723	CDH5|RAMP2|TNIP2|KRIT1|MAPK7|PAK4|GATA2	http://amigo.geneontology.org/amigo/term/GO:2000352
gastrulation	Gene Ontology	GO:0007369	7	36	0.809316	0.926723	SUPT20H|DLD|SMAD2|POGLUT1|ARFRP1|TXNRD1|RACK1	http://amigo.geneontology.org/amigo/term/GO:0007369
regulation of cell migration	Gene Ontology	GO:0030334	22	104	0.809336	0.926723	TMSB4X|CYRIB|MACF1|AKT1|AKT2|KIF2A|PLXNB2|PLXNB1|LAMA3|LAMA4|LAMA5|RAC1|RTN4|ENPP2|LDB2|PAX6|RHOA|NCK1|PLXNA3|MGAT3|TMSB15B|FLNA	http://amigo.geneontology.org/amigo/term/GO:0030334
blood coagulation	Gene Ontology	GO:0007596	43	196	0.809596	0.926723	HDAC1|KDM1A|DOCK9|PLAUR|ITGA2|PABPC4|HPS5|HPS4|SERPING1|AKAP10|MAFF|BLOC1S6|GATA2|C4BPB|RAC1|JMJD1C|HDAC2|ADORA2A|ANO6|HMG20B|ITPK1|ANXA5|ENTPD1|RAB27A|DOCK6|TFPI|CAPZA1|PLAU|PRKAR1A|PRKAR1B|SH2B1|RAD51C|IRF2|IRF1|F3|AK3|MFN2|MAFK|GNA12|PRKACB|F8|PRKAR2A|CDC42	http://amigo.geneontology.org/amigo/term/GO:0007596
cellular response to cytokine stimulus	Gene Ontology	GO:0071345	13	64	0.815431	0.932274	STAT3|STAT1|TBK1|PTPN12|KHSRP|LDLRAP1|SIGIRR|PID1|PTPN2|RHOA|LEF1|MAPK8|IL17RA	http://amigo.geneontology.org/amigo/term/GO:0071345
learning	Gene Ontology	GO:0007612	13	64	0.815431	0.932274	CIC|PPP3CB|APP|ATP8A1|EPHB2|EIF2AK4|NTRK2|ARF4|PAK6|PPP1R9B|MECP2|SHANK2|ATXN1	http://amigo.geneontology.org/amigo/term/GO:0007612
positive regulation of BMP signaling pathway	Gene Ontology	GO:0030513	8	41	0.816337	0.932746	UBE2O|NUMA1|CDH5|TWSG1|ILK|SMAD2|PELO|FKBP8	http://amigo.geneontology.org/amigo/term/GO:0030513
heart morphogenesis	Gene Ontology	GO:0003007	11	55	0.818165	0.933345	PTK2|EPHB4|CHD7|ASXL1|ARID2|NIPBL|FLRT2|VEGFA|CERT1|TBX19|FLNA	http://amigo.geneontology.org/amigo/term/GO:0003007
fibroblast growth factor receptor signaling pathway	Gene Ontology	GO:0008543	16	78	0.822164	0.933345	RBFOX2|FGFR2|HNRNPA1|FIBP|SPRED2|POLR2H|ESRP1|FLRT2|HNRNPH1|HNRNPM|TIAL1|PTBP1|TIA1|SETX|FGFR3|HNRNPF	http://amigo.geneontology.org/amigo/term/GO:0008543
cellular response to interferon-gamma	Gene Ontology	GO:0071346	20	96	0.822518	0.933345	STX8|SYNCRIP|VAMP3|ACTG1|STAT1|CCL5|CIITA|CD58|VPS26B|MYO1C|GAPDH|ASS1|GBP4|RPL13A|FLNB|GSN|ACTR3|AIF1|ZYX|CDC42	http://amigo.geneontology.org/amigo/term/GO:0071346
canonical Wnt signaling pathway	Gene Ontology	GO:0060070	14	69	0.823241	0.933345	WNT2B|PORCN|RARG|RECK|NR4A2|SDC1|LRP5|TCF7L2|MED12|CSNK1E|WNT10A|WNT5B|LEF1|WNT11	http://amigo.geneontology.org/amigo/term/GO:0060070
pancreas development	Gene Ontology	GO:0031016	5	27	0.823278	0.933345	MET|MSLN|SMAD2|TCF7L2|SELENOT	http://amigo.geneontology.org/amigo/term/GO:0031016
regulation of synapse organization	Gene Ontology	GO:0050807	5	27	0.823278	0.933345	IGSF9|SPARC|NEDD4|DAG1|ARF4	http://amigo.geneontology.org/amigo/term/GO:0050807
branching morphogenesis of an epithelial tube	Gene Ontology	GO:0048754	5	27	0.823278	0.933345	MKS1|MET|VEGFA|LAMA5|PAK1	http://amigo.geneontology.org/amigo/term/GO:0048754
drug metabolic process	Gene Ontology	GO:0017144	5	27	0.823278	0.933345	CYP4F12|FMO5|ADAL|NT5C2|CAD	http://amigo.geneontology.org/amigo/term/GO:0017144
response to light stimulus	Gene Ontology	GO:0009416	5	27	0.823278	0.933345	POLG|PER1|DYNLRB1|OGG1|DNM2	http://amigo.geneontology.org/amigo/term/GO:0009416
negative regulation of interleukin-2 production	Gene Ontology	GO:0032703	5	27	0.823278	0.933345	FOXP3|IL20RB|PTPRC|KAT5|HDAC7	http://amigo.geneontology.org/amigo/term/GO:0032703
axon extension	Gene Ontology	GO:0048675	5	27	0.823278	0.933345	ITGB1|RAPH1|PPP3CB|SPG11|ULK2	http://amigo.geneontology.org/amigo/term/GO:0048675
positive regulation of endothelial cell apoptotic process	Gene Ontology	GO:2000353	5	27	0.823278	0.933345	PDCD4|CD40|ANO6|PLCG1|RGCC	http://amigo.geneontology.org/amigo/term/GO:2000353
negative regulation of proteolysis	Gene Ontology	GO:0045861	5	27	0.823278	0.933345	AKT1|BAG6|DNAJC1|NR1H2|CLN3	http://amigo.geneontology.org/amigo/term/GO:0045861
negative regulation of cyclin-dependent protein serine/threonine kinase activity	Gene Ontology	GO:0045736	6	32	0.827326	0.936811	CDKN2A|TFAP4|IPO5|MEN1|HEXIM2|CDK5RAP1	http://amigo.geneontology.org/amigo/term/GO:0045736
cAMP-mediated signaling	Gene Ontology	GO:0019933	6	32	0.827326	0.936811	ADCY1|DGKQ|CAP2|MAPK7|PDE4D|RIMS2	http://amigo.geneontology.org/amigo/term/GO:0019933
positive regulation of tumor necrosis factor production	Gene Ontology	GO:0032760	21	101	0.829912	0.938137	EPHB2|HDAC1|IFIH1|RASGRP1|STAT3|CLEC7A|APP|HSPB1|ARHGEF2|AGER|PSEN1|MAPKAPK2|OAS1|HSPD1|OAS3|HDAC2|PTPRC|IFNGR1|MYD88|SETD4|HMGB1	http://amigo.geneontology.org/amigo/term/GO:0032760
activation of MAPKK activity	Gene Ontology	GO:0000186	10	51	0.829986	0.938137	PSEN1|MAP3K6|MAP3K4|MAP3K5|MAP3K10|MAP3K12|MAP3K13|ADAM9|RAF1|LAMTOR3	http://amigo.geneontology.org/amigo/term/GO:0000186
T cell costimulation	Gene Ontology	GO:0031295	10	51	0.829986	0.938137	SRC|RAC1|CARD11|CD86|AKT1|TNFRSF14|CDC42|PAK3|PAK1|TNFSF13B	http://amigo.geneontology.org/amigo/term/GO:0031295
positive regulation of bone mineralization	Gene Ontology	GO:0030501	7	37	0.832155	0.939465	TGFB3|TFAP2A|ALOX5|OSR2|GPM6B|ATP2B1|ANO6	http://amigo.geneontology.org/amigo/term/GO:0030501
cardiac conduction	Gene Ontology	GO:0061337	7	37	0.832155	0.939465	KCNJ12|CACNA1C|KCNQ1|MEF2A|SLC4A3|KCNIP3|CACNG6	http://amigo.geneontology.org/amigo/term/GO:0061337
heart looping	Gene Ontology	GO:0001947	13	65	0.832734	0.939558	C2CD3|ARL13B|STIL|IFT172|PSEN1|AHI1|CCDC40|NPHP3|SUFU|PKD2|NDRG4|FOLR1|SETDB2	http://amigo.geneontology.org/amigo/term/GO:0001947
branching involved in ureteric bud morphogenesis	Gene Ontology	GO:0001658	8	42	0.837357	0.943462	DLG1|LAMA5|PKD2|ILK|SIX1|NPNT|CTNNBIP1|EYA1	http://amigo.geneontology.org/amigo/term/GO:0001658
potassium ion import across plasma membrane	Gene Ontology	GO:1990573	8	42	0.837357	0.943462	KCNJ12|KCNJ16|ATP1B3|SLC12A4|SLC12A6|ATP1A1|SLC12A2|SLC12A9	http://amigo.geneontology.org/amigo/term/GO:1990573
positive regulation of DNA-binding transcription factor activity	Gene Ontology	GO:0051091	24	115	0.837691	0.943462	HSF1|KDM1A|TRIM14|TRIM31|PPRC1|TRIM37|AKT1|SMARCA4|JUP|FANK1|TRAF2|TCF3|ANKRD42|PLCG2|STK3|EP300|LRP5|APP|FOXA1|STING1|RGCC|ATF2|TRIM5|SP100	http://amigo.geneontology.org/amigo/term/GO:0051091
regulation of insulin secretion	Gene Ontology	GO:0050796	14	70	0.839476	0.94491	ARNTL|HADH|CCL5|EIPR1|ALOX5|CACNA1C|PICK1|SYT7|SREBF1|ENSA|KCNS3|PPP3CB|GIPR|GNAS	http://amigo.geneontology.org/amigo/term/GO:0050796
positive regulation of interleukin-1 beta production	Gene Ontology	GO:0032731	12	61	0.842761	0.946481	INAVA|STAT3|HSPB1|TRIM16|HMGB1|CLEC7A|GSDMD|AGER|CASP8|CARD8|NLRP1|APP	http://amigo.geneontology.org/amigo/term/GO:0032731
response to peptide hormone	Gene Ontology	GO:0043434	12	61	0.842761	0.946481	ANXA1|STAT3|STAT1|LRP5|EIF2B4|EIF2B5|EIF2B3|SPARC|SREBF1|DAG1|BSG|ASS1	http://amigo.geneontology.org/amigo/term/GO:0043434
positive regulation of cell population proliferation	Gene Ontology	GO:0008284	125	552	0.843133	0.946481	BCL2L1|HSF1|HSF4|IL6ST|AKT1|AKT2|IL24|PDCD10|S100A13|DLG1|RARG|NTRK2|FGFR3|OSMR|CAPN1|SRPK2|ERBB2|ERBB3|SHC1|CHTOP|SLC25A5|SLC25A27|MDM2|FGFR2|SHMT2|CSNK2A1|KRAS|MAZ|CSF1|RUNX2|TIAL1|PAK1|IL7R|EPGN|HRAS|ALDH3A1|ROMO1|CCAR1|EIF5A|TGFA|CLEC7A|PRLR|MZB1|MEIS1|TIAM1|DERL2|DHPS|CDC25B|GID8|PPARD|VEGFA|ITGAX|LGMN|CTSH|TSPAN31|DDRGK1|TGFB3|AIF1|CRIP2|HDAC1|HDAC2|CAPNS1|STAMBP|ILK|RPS15A|PTK2|FOXM1|DBF4B…	http://amigo.geneontology.org/amigo/term/GO:0008284
positive regulation of interleukin-6 production	Gene Ontology	GO:0032755	19	93	0.843375	0.946481	INAVA|CD74|IFIH1|MYD88|STAT3|APP|CLEC7A|HMGB1|ARHGEF2|AGER|IL16|IL6R|HSPD1|AIF1|TRPV4|BSG|MBP|SETD4|IL17RA	http://amigo.geneontology.org/amigo/term/GO:0032755
positive regulation of phosphatidylinositol 3-kinase signaling	Gene Ontology	GO:0014068	19	93	0.843375	0.946481	DCN|ERBB3|PDGFA|PLXNB1|BECN1|UBE3A|CCL5|NEDD4|PIK3CB|MAZ|PIK3CD|RGL2|SRC|PPARD|PTK2|VEGFA|NTRK2|SEMA4D|ROR2	http://amigo.geneontology.org/amigo/term/GO:0014068
cation transport	Gene Ontology	GO:0006812	15	75	0.845886	0.948737	TRPM7|SLC9B2|ANO6|TMCO3|ATP13A5|ANO10|SLC9A7|SLC22A1|ATP13A2|SLC30A5|SLC39A1|SLC30A6|PIEZO1|TRPM2|ATP7B	http://amigo.geneontology.org/amigo/term/GO:0006812
positive regulation of calcium ion transport	Gene Ontology	GO:0051928	5	28	0.847756	0.949146	ATP2B1|LPAR3|STIM2|TSPO|CCL5	http://amigo.geneontology.org/amigo/term/GO:0051928
synaptic transmission, glutamatergic	Gene Ontology	GO:0035249	5	28	0.847756	0.949146	CLCN3|ADORA2A|UNC13B|NAPA|ALS2	http://amigo.geneontology.org/amigo/term/GO:0035249
microglial cell activation	Gene Ontology	GO:0001774	5	28	0.847756	0.949146	IFNGR1|APP|AGER|C1QA|AIF1	http://amigo.geneontology.org/amigo/term/GO:0001774
cell motility	Gene Ontology	GO:0048870	7	38	0.852769	0.95194	PTK2|RAC1|ENPP2|LRATD1|GAS8|CFL1|ADAM17	http://amigo.geneontology.org/amigo/term/GO:0048870
hair follicle development	Gene Ontology	GO:0001942	7	38	0.852769	0.95194	PDGFA|LAMA5|WNT10A|CD109|CELSR1|LDB2|ZDHHC21	http://amigo.geneontology.org/amigo/term/GO:0001942
cell-cell junction assembly	Gene Ontology	GO:0007043	7	38	0.852769	0.95194	GJA4|HDAC7|TLN2|TLN1|PKP4|TRPV4|CDH5	http://amigo.geneontology.org/amigo/term/GO:0007043
arachidonic acid metabolic process	Gene Ontology	GO:0019369	7	38	0.852769	0.95194	DAGLB|CYP4F12|ALOX5|MGLL|GPX4|PLA2G4C|ALOX12B	http://amigo.geneontology.org/amigo/term/GO:0019369
muscle filament sliding	Gene Ontology	GO:0030049	7	38	0.852769	0.95194	TNNT1|TNNT3|TNNT2|TPM4|TPM1|MYL6|MYL6B	http://amigo.geneontology.org/amigo/term/GO:0030049
positive regulation of chemokine production	Gene Ontology	GO:0032722	8	43	0.856431	0.955464	CD74|IL4R|APP|AGER|IL6R|ADAM17|MYD88|AIF1	http://amigo.geneontology.org/amigo/term/GO:0032722
positive regulation of T cell proliferation	Gene Ontology	GO:0042102	12	62	0.858559	0.957273	ANXA1|DNAJA3|NCK1|CCL5|CCDC88B|CD276|IL6ST|CARD11|PTPRC|CD86|AIF1|TNFSF13B	http://amigo.geneontology.org/amigo/term/GO:0042102
heterophilic cell-cell adhesion via plasma membrane cell adhesion molecules	Gene Ontology	GO:0007157	9	48	0.860432	0.958796	PVR|TENM4|CD164|TENM2|NECTIN1|CEACAM5|ADGRL1|JAML|LGALS7	http://amigo.geneontology.org/amigo/term/GO:0007157
transmembrane transport	Gene Ontology	GO:0055085	145	641	0.863618	0.961779	ADD3|ADD1|SLC6A9|TMCO3|PDZD11|SLC30A5|SLC25A16|SLC30A6|SLC25A13|SLC25A12|SLC39A11|CACNA1B|CACNA1C|CACNA1F|SLC12A4|SLC12A6|SLC12A2|TRPV4|SLC26A11|SLC12A9|ABCD4|TRPV2|AQP7|SLCO3A1|MFSD12|AQP3|CLCN3|ERLEC1|CLCN6|SLC25A5|KCNAB2|SLC25A22|SLC25A23|SLC25A25|SLC66A1|SLC2A9|RNF185|UBA52|UBB|UBC|SLC9B2|SLC19A1|ATP6V1D|ABCE1|SLC44A1|SLC7A6|SLC7A7|ANO6|SVOPL|MFSD10|SFXN5|SFXN2|SLC25A39|SLC25A14|ABCF1|MFSD2A|…	http://amigo.geneontology.org/amigo/term/GO:0055085
positive regulation of cell death	Gene Ontology	GO:0010942	10	53	0.864605	0.962312	LRP1|BCL2L11|FAF1|PHB|EIF4G1|KATNB1|SLFN11|CELF1|LPAR1|CIDEB	http://amigo.geneontology.org/amigo/term/GO:0010942
B cell differentiation	Gene Ontology	GO:0030183	16	81	0.865382	0.96261	ITGB1|ZBTB1|TCF3|CARD11|SLC25A5|PLCG2|YY1AP1|PTPRC|GON4L|ADAM17|MSH2|PTPN2|EP300|EZH2|DCLRE1C|TNFSF13B	http://amigo.geneontology.org/amigo/term/GO:0030183
spermatogenesis	Gene Ontology	GO:0007283	106	475	0.866804	0.962942	BCL2L1|ZFX|IFT20|PRKAG1|SBF1|IFT27|CATSPER2|DHX36|CFAP69|CSNK2A2|RNF114|BRD2|BRME1|KDM2B|SOD1|IFTAP|TESK1|PAFAH1B3|INPP5B|DNAJA1|DZIP1|RPL39L|RFX2|ZCWPW1|PLEKHA1|RHBDD1|KDM5A|YBX3|BCL2L2-PABPN1|KHDRBS1|YTHDF2|PUM1|DNM2|ARID4A|PMFBP1|ZSCAN2|ARNTL|RUVBL1|MST1|USP42|ODF2|CDC25C|PGM3|HERC4|SCMH1|ZNF628|ING2|UBE2B|CREM|SPATA6L|AGFG1|BAG6|SLC4A2|BRIP1|CNTD1|TRIP13|NUP62|RACGAP1|SNRPA1|CIB1|PTTG1|SETX|H…	http://amigo.geneontology.org/amigo/term/GO:0007283
blood vessel development	Gene Ontology	GO:0001568	11	58	0.868844	0.962942	GJA4|CHD7|LAMA4|PSEN1|TCF7L2|CCM2|EGFL7|PAX6|ANTXR1|MDM2|LOX	http://amigo.geneontology.org/amigo/term/GO:0001568
anion transport	Gene Ontology	GO:0006820	5	29	0.869352	0.962942	SLC4A11|SLC17A5|TSPO|SLC4A3|SLC4A2	http://amigo.geneontology.org/amigo/term/GO:0006820
chromosome condensation	Gene Ontology	GO:0030261	5	29	0.869352	0.962942	BANF1|NCAPH2|NCAPD3|CDK1|NCAPH	http://amigo.geneontology.org/amigo/term/GO:0030261
mesoderm development	Gene Ontology	GO:0007498	6	34	0.869682	0.962942	CTDNEP1|PALB2|MEST|VEGFA|IKZF3|MESD	http://amigo.geneontology.org/amigo/term/GO:0007498
negative regulation of DNA recombination at telomere	Gene Ontology	GO:0048239	6	34	0.869682	0.962942	ACD|TINF2|POT1|ATRX|H4C15|POLR2H	http://amigo.geneontology.org/amigo/term/GO:0048239
negative regulation of transforming growth factor beta receptor signaling pathway	Gene Ontology	GO:0030512	17	86	0.870455	0.962942	TGFB3|PBLD|PPM1A|STUB1|CD109|DNM2|PMEPA1|SLC2A10|GLG1|UBA52|ADAM17|SPRED2|UBB|UBC|SMAD2|PPARA|SNX25	http://amigo.geneontology.org/amigo/term/GO:0030512
positive regulation of glucose import	Gene Ontology	GO:0046326	7	39	0.871281	0.962942	AKT1|AKT2|MAPK14|ARPP19|OSBPL8|SORBS1|MEF2A	http://amigo.geneontology.org/amigo/term/GO:0046326
positive regulation of protein tyrosine kinase activity	Gene Ontology	GO:0061098	7	39	0.871281	0.962942	NEDD9|ERBB3|CCL5|UNC119|LRP8|ALKAL2|NRG1	http://amigo.geneontology.org/amigo/term/GO:0061098
retina homeostasis	Gene Ontology	GO:0001895	7	39	0.871281	0.962942	CCDC66|ACTG1|POC1B|SOD1|HSPB1|B2M|CDH3	http://amigo.geneontology.org/amigo/term/GO:0001895
negative regulation of interleukin-8 production	Gene Ontology	GO:0032717	7	39	0.871281	0.962942	ANXA1|ANXA4|TMSB4X|IL6R|MAP2K5|CACTIN|BCL3	http://amigo.geneontology.org/amigo/term/GO:0032717
synapse assembly	Gene Ontology	GO:0007416	12	63	0.87308	0.964366	SDK2|DBNL|FARP1|RAB29|MECP2|NRG1|ADGRL3|ADGRF1|NLGN2|ACHE|IGFN1|SHANK2	http://amigo.geneontology.org/amigo/term/GO:0007416
cellular response to drug	Gene Ontology	GO:0035690	13	68	0.877271	0.968429	HSF1|PPM1F|EHMT2|CHEK2|RAP1B|PRKAA1|KCNQ1|RNF149|PPP1R12A|ADSS1|PPP1R9B|RANBP1|CAD	http://amigo.geneontology.org/amigo/term/GO:0035690
cellular response to cAMP	Gene Ontology	GO:0071320	10	54	0.879666	0.970507	KDM1A|ZFP36L1|ASS1|APP|RAP1B|KCNQ1|PKD2|SRD5A1|PDE4D|CPS1	http://amigo.geneontology.org/amigo/term/GO:0071320
positive regulation of interferon-gamma production	Gene Ontology	GO:0032729	14	73	0.881386	0.971837	RASGRP1|BTN3A2|CLEC7A|CYRIB|SLC11A1|BTN3A1|IL27RA|SCRIB|HSPD1|CD276|SLAMF6|PDE4D|HRAS|BCL3	http://amigo.geneontology.org/amigo/term/GO:0032729
muscle organ development	Gene Ontology	GO:0007517	20	101	0.88442	0.974615	CHD2|ITGA11|LAMA5|FXR1|KMT5B|CD164|MRAS|SGCB|MEF2B|MEF2A|FHL1|CAPN3|PRR14|FKTN|NRG1|FLNB|TCF12|BTBD1|MRTFB|TEAD4	http://amigo.geneontology.org/amigo/term/GO:0007517
negative regulation of protein kinase B signaling	Gene Ontology	GO:0051898	12	64	0.886384	0.975642	DLG1|THEM4|PIK3CB|PLEKHA1|AKT1|CIB1|DAG1|PPARA|RACK1|TSC2|PHLDA3|PPP2R5C	http://amigo.geneontology.org/amigo/term/GO:0051898
chloride transmembrane transport	Gene Ontology	GO:1902476	12	64	0.886384	0.975642	CLCN3|ANO6|GABRP|CLCN6|SLC12A4|SLC12A6|SLC26A4|GABRA3|SLC12A2|GABRE|SLC12A9|APOL1	http://amigo.geneontology.org/amigo/term/GO:1902476
positive regulation of reactive oxygen species metabolic process	Gene Ontology	GO:2000379	6	35	0.887378	0.976168	DUOXA1|ROMO1|RNF41|MAPK14|PID1|TSPO	http://amigo.geneontology.org/amigo/term/GO:2000379
positive regulation of nitric oxide biosynthetic process	Gene Ontology	GO:0045429	8	45	0.889153	0.976415	CLEC7A|PKD2|TLR5|AKT1|DNM2|ASS1|AIF1|DDAH2	http://amigo.geneontology.org/amigo/term/GO:0045429
negative regulation of vascular associated smooth muscle cell proliferation	Gene Ontology	GO:1904706	8	45	0.889153	0.976415	TGFB3|SOD2|TAFA5|EFEMP2|TPM1|GNA12|PDCD4|RHOA	http://amigo.geneontology.org/amigo/term/GO:1904706
response to cocaine	Gene Ontology	GO:0042220	8	45	0.889153	0.976415	HDAC2|TIAM1|UBE3A|HSPD1|MBD1|DNM2|MDM2|HNMT	http://amigo.geneontology.org/amigo/term/GO:0042220
receptor-mediated endocytosis	Gene Ontology	GO:0006898	32	156	0.890367	0.977181	PI4KB|HSPG2|HSP90B1|DNM1|DNM2|DAB2|SORL1|HSPH1|HYOU1|PPT1|FOLR1|REPS1|SPARC|GAK|ARHGAP27|APOL1|CLN3|SNX17|PLA2R1|AP4E1|AP2A2|WASF1|LRP1|DBNL|MICALL1|AP1G1|AP1G2|LDLR|LDLRAP1|CD163|PICALM|M6PR	http://amigo.geneontology.org/amigo/term/GO:0006898
glutathione metabolic process	Gene Ontology	GO:0006749	9	50	0.891055	0.977369	GSTO1|GSTT2|SOD1|GSTA4|G6PD|GLRX2|GGT1|GPX4|GSTK1	http://amigo.geneontology.org/amigo/term/GO:0006749
negative regulation of gene expression, epigenetic	Gene Ontology	GO:0045814	10	55	0.893334	0.979301	PPHLN1|RBBP7|BMI1|RBBP4|MACROH2A1|EZH2|AEBP2|EED|H4C15|TASOR	http://amigo.geneontology.org/amigo/term/GO:0045814
cell fate commitment	Gene Ontology	GO:0045165	13	70	0.901294	0.984481	WNT2B|EYA1|WNT5B|SMAD2|FGFR2|PAX6|WNT10A|PML|TBX19|GATA2|ROR2|WNT11|TEAD4	http://amigo.geneontology.org/amigo/term/GO:0045165
positive regulation of osteoblast differentiation	Gene Ontology	GO:0045669	13	70	0.901294	0.984481	RUNX2|LRP5|IL6ST|ATP6AP1|SMAD1|IL6R|FERMT2|NPNT|ILK|CTNNBIP1|JAG1|CTHRC1|YAP1	http://amigo.geneontology.org/amigo/term/GO:0045669
regulation of megakaryocyte differentiation	Gene Ontology	GO:0045652	13	70	0.901294	0.984481	KMT2C|HDAC1|MOV10|ITGA2B|PRMT1|RBBP5|SETD1A|CBFB|TNRC6A|LOX|EP300|H4C15|SIN3A	http://amigo.geneontology.org/amigo/term/GO:0045652
reactive oxygen species metabolic process	Gene Ontology	GO:0072593	6	36	0.902991	0.984481	NDUFS1|PLA2R1|SOD1|PRDX4|DUOX1|GLS2	http://amigo.geneontology.org/amigo/term/GO:0072593
positive regulation of potassium ion transmembrane transport	Gene Ontology	GO:1901381	6	36	0.902991	0.984481	KCNJ12|KCNMB3|KCNJ16|GNB1|KCNQ1|FLNA	http://amigo.geneontology.org/amigo/term/GO:1901381
epithelial to mesenchymal transition	Gene Ontology	GO:0001837	8	46	0.903026	0.984481	TGFB1|DLG5|DDX5|FLNA|LEF1|CUL7|FGFR2|WNT11	http://amigo.geneontology.org/amigo/term/GO:0001837
regulation of androgen receptor signaling pathway	Gene Ontology	GO:0060765	8	46	0.903026	0.984481	NCOA2|KDM1A|RNF14|PRMT2|DDX5|RNF6|EP300|H4C15	http://amigo.geneontology.org/amigo/term/GO:0060765
positive regulation of peptidyl-serine phosphorylation	Gene Ontology	GO:0033138	17	89	0.903193	0.984481	FNIP2|NTF4|EIF4G1|TBK1|AKT1|CD44|APP|DOCK7|NTRK2|MAPKAP1|VEGFA|PFN2|CAPRIN2|PDCD10|STK4|RAF1|PAK1	http://amigo.geneontology.org/amigo/term/GO:0033138
somatic stem cell population maintenance	Gene Ontology	GO:0035019	9	51	0.904141	0.984481	EPAS1|STAT3|CUL4A|LRP5|RAF1|SMAD2|LDB2|GATA2|YAP1	http://amigo.geneontology.org/amigo/term/GO:0035019
ERK1 and ERK2 cascade	Gene Ontology	GO:0070371	5	31	0.904827	0.984481	YWHAZ|CDK1|KARS1|CTSH|ZFP36L1	http://amigo.geneontology.org/amigo/term/GO:0070371
cell development	Gene Ontology	GO:0048468	5	31	0.904827	0.984481	IRX4|LEF1|EZH2|IRF6|HSF4	http://amigo.geneontology.org/amigo/term/GO:0048468
brown fat cell differentiation	Gene Ontology	GO:0050873	5	31	0.904827	0.984481	PEX11A|ZNF516|METRNL|LAMA4|NUDT7	http://amigo.geneontology.org/amigo/term/GO:0050873
positive regulation of multicellular organism growth	Gene Ontology	GO:0040018	5	31	0.904827	0.984481	ATP8A2|NIPBL|CHD7|CELF1|CSF1	http://amigo.geneontology.org/amigo/term/GO:0040018
response to lipopolysaccharide	Gene Ontology	GO:0032496	36	176	0.9057	0.984864	PCK2|FOXP3|HDAC2|ALAD|HMGB2|OTUD5|MAPK14|PLCG2|IFNAR1|ADAM17|ASS1|MAPKAPK2|DCN|SLC11A1|GJB6|HSPD1|SPARC|TFPI|IRAK1|SOD2|LIAS|NR4A1|GGT1|FER|FGFR2|HDAC1|IRF3|MGST2|MYD88|TAB2|LITAF|CASP8|WDR35|MGST1|ERBIN|CPS1	http://amigo.geneontology.org/amigo/term/GO:0032496
response to mechanical stimulus	Gene Ontology	GO:0009612	11	61	0.907537	0.986295	DCN|SRC|CCNB1|STAT1|PSPH|SCEL|CLCN6|TNC|TRPV4|RHOA|MAPK8	http://amigo.geneontology.org/amigo/term/GO:0009612
sensory perception of sound	Gene Ontology	GO:0007605	29	145	0.910056	0.988464	MYO3A|MYH14|TIMM9|TIMM8B|CHD7|TFAP2A|THRB|SIX1|GJB6|NIPBL|TIMM10|EYA1|COCH|DIAPH1|WDR1|SOD1|CDH23|KCNQ1|SLC26A4|EPS8L2|SERPINB6|LRIG2|TRIOBP|MBP|HEXB|PPIP5K2|EML2|ATP8B1|MYO15A	http://amigo.geneontology.org/amigo/term/GO:0007605
phospholipid metabolic process	Gene Ontology	GO:0006644	13	71	0.91177	0.989758	PLPP2|PLPP5|PLPPR2|PROCA1|PIP4P1|ENPP2|NAPEPLD|MBOAT2|PCSK9|MBOAT7|GPX4|PLA2G4C|PLAA	http://amigo.geneontology.org/amigo/term/GO:0006644
positive regulation of cardiac muscle cell proliferation	Gene Ontology	GO:0060045	6	37	0.916701	0.994539	CCNB1|MAPK14|CDK1|NRG1|FGFR2|YAP1	http://amigo.geneontology.org/amigo/term/GO:0060045
positive regulation of p38MAPK cascade	Gene Ontology	GO:1900745	5	32	0.919179	0.996241	PRMT1|VEGFA|AGER|MAP3K4|MAP3K5	http://amigo.geneontology.org/amigo/term/GO:1900745
Fc-gamma receptor signaling pathway involved in phagocytosis	Gene Ontology	GO:0038096	25	128	0.919323	0.996241	PTK2|ACTG1|CYFIP2|LIMK1|MYO1C|PLCG2|PLCG1|PIK3CB|PLA2G6|SRC|RAC1|ARPC3|ARPC2|PRKCE|PRKCD|BAIAP2|NCK1|ARPC1B|VAV3|CD3G|WIPF2|MYO10|ACTR3|PAK1|CDC42	http://amigo.geneontology.org/amigo/term/GO:0038096
positive regulation of tyrosine phosphorylation of STAT protein	Gene Ontology	GO:0042531	13	72	0.921303	0.997814	HDAC1|HSF1|HDAC2|STAT3|PARP9|CCL5|CD40|IL6R|STAP2|PIBF1|IL24|IL6ST|FGFR3	http://amigo.geneontology.org/amigo/term/GO:0042531
pattern specification process	Gene Ontology	GO:0007389	9	53	0.926364	1	C2CD3|SYNGAP1|CRAMP1|ALX3|SIX1|SMAD2|SHROOM3|RNF111|EYA1	http://amigo.geneontology.org/amigo/term/GO:0007389
cardiac muscle contraction	Gene Ontology	GO:0060048	7	43	0.927083	1	TNNT2|TPM1|KCNQ1|MAP2K3|MAP2K6|VEGFB|PPP1R13L	http://amigo.geneontology.org/amigo/term/GO:0060048
cilium movement	Gene Ontology	GO:0003341	7	43	0.927083	1	DNAI2|LRRC6|CFAP251|CCDC40|DNAH1|DNAAF5|DNHD1	http://amigo.geneontology.org/amigo/term/GO:0003341
negative regulation of MAP kinase activity	Gene Ontology	GO:0043407	7	43	0.927083	1	SORL1|NUP62|GBA|PIK3CB|DAB2IP|PRKCD|STK38	http://amigo.geneontology.org/amigo/term/GO:0043407
collagen catabolic process	Gene Ontology	GO:0030574	7	43	0.927083	1	MMP15|PHYKPL|FURIN|CTSB|MMP23B|CTSS|ADAM15	http://amigo.geneontology.org/amigo/term/GO:0030574
binding of sperm to zona pellucida	Gene Ontology	GO:0007339	7	43	0.927083	1	UBAP2L|CCT3|PRKAR2A|B4GALT1|TCP1|ADAM32|ALDOA	http://amigo.geneontology.org/amigo/term/GO:0007339
retinoid metabolic process	Gene Ontology	GO:0001523	11	63	0.927625	1	LRP1|GPC1|SDC1|SDC2|HSPG2|RARRES2|NAPEPLD|DHRS3|RBP1|RDH11|LRP8	http://amigo.geneontology.org/amigo/term/GO:0001523
positive regulation of cell migration involved in sprouting angiogenesis	Gene Ontology	GO:0090050	6	38	0.928688	1	ANXA1|HDAC7|CIB1|VEGFA|GATA2|NRP1	http://amigo.geneontology.org/amigo/term/GO:0090050
positive regulation of endothelial cell migration	Gene Ontology	GO:0010595	12	68	0.928693	1	GPI|RAC1|PIK3CB|PIK3CD|BCAS3|AKT1|SPARC|GFUS|VEGFA|GRN|BSG|NRP1	http://amigo.geneontology.org/amigo/term/GO:0010595
stem cell differentiation	Gene Ontology	GO:0048863	5	33	0.931583	1	RUNX2|PHF5A|PUM1|METTL5|SETD6	http://amigo.geneontology.org/amigo/term/GO:0048863
regulation of cardiac conduction	Gene Ontology	GO:1903779	9	54	0.935704	1	STIM1|ATP1A1|ATP2A3|ASPH|ATP1B3|FKBP1B|DMPK|ATP2B1|FXYD3	http://amigo.geneontology.org/amigo/term/GO:1903779
forebrain development	Gene Ontology	GO:0030900	12	69	0.936878	1	SRC|STIL|NFIB|PSEN1|MYO1D|TWSG1|PAX6|NDE1|ATRX|KDM2B|APP|HTRA2	http://amigo.geneontology.org/amigo/term/GO:0030900
negative regulation of cytokine production involved in inflammatory response	Gene Ontology	GO:1900016	6	39	0.939125	1	ADCY7|CUEDC2|APPL2|PPARA|PDCD4|CHID1	http://amigo.geneontology.org/amigo/term/GO:1900016
negative regulation of epithelial to mesenchymal transition	Gene Ontology	GO:0010719	6	39	0.939125	1	SDHAF2|ADIPOR1|DAB2IP|PBLD|FOXA1|SPRED2	http://amigo.geneontology.org/amigo/term/GO:0010719
regulation of heart rate by cardiac conduction	Gene Ontology	GO:0086091	6	39	0.939125	1	KCNE3|CACNA1C|KCNQ1|JUP|BIN1|YWHAE	http://amigo.geneontology.org/amigo/term/GO:0086091
positive regulation of neurogenesis	Gene Ontology	GO:0050769	5	34	0.942255	1	FAIM|SNW1|SERPINF1|JADE2|NAP1L1	http://amigo.geneontology.org/amigo/term/GO:0050769
metanephros development	Gene Ontology	GO:0001656	5	34	0.942255	1	CTSH|APH1A|EYA1|NIPBL|OSR2	http://amigo.geneontology.org/amigo/term/GO:0001656
[truncated: 129 more rows]
