# Supplementary material for: ZC3H18 regulates alternative splicing and related genes in cervical cancer
Source: Front Genet. 2025 Sep 9;16:1621238. doi: 10.3389/fgene.2025.1621238 (PMC12454084; doi:10.3389/fgene.2025.1621238)
Supplement: Supplementary file 12 [file Table5.xlsx]

## Sheet: Table5
Additional file 5. ZC3H18-regulated alternative splicing events.
ID	siFFL_1:Ratio	siFFL_2:Ratio	siFFL_3:Ratio	siFFL_4:Ratio	siFFL_5:Ratio	siZC3H18_1:Ratio	siZC3H18_2:Ratio	siZC3H18_3:Ratio
known_NIR_6	0.09	0.07	0.07	0.08	0.03	0.13	0.11	0.1
known_NIR_7	0.09	0.07	0.07	0.08	0.03	0.13	0.11	0.1
known_NIR_56	0.53	0.32	0.41	0.4	0.65	0.29	0.27	0.29
known_NIR_65	0.87	0.73	0.75	0.78	0.82	0.94	0.93	0.92
known_NIR_68	0.98	0.96	0.97	0.96	0.97	0.99	0.99	0.99
known_NIR_72	0.89	0.89	0.9	0.9	0.93	0.93	0.93	0.95
known_NIR_111	0.21	0.2	0.27	0.31	0.43	0.17	0.12	0.15
known_NIR_180	0.19	0.17	0.15	0.23	0.17	0.13	0.15	0.12
known_NIR_236	0.27	0.38	0.45	0.33	0.32	0.52	0.44	0.5
known_NIR_263	0.04	0.03	0.04	0.02	0.02	0.05	0.04	0.06
known_NIR_322	0.06	0.06	0.03	0.08	0.05	0.04	0.03	0.03
known_NIR_396	0.33	0.42	0.52	0.15	0.38	0.09	0.18	0.18
known_NIR_398	0.01	0	0.01	0.01	0.01	0	0	0
known_NIR_457	0.83	0.97	0.8	0.83	0.88	0.76	0.78	0.73
known_NIR_524	0.76	0.74	0.79	0.86	0.89	1	0.95	0.96
known_NIR_541	0.98	0.98	1	0.97	0.97	0.99	1	1
known_NIR_612	0.06	0.08	0.1	0.02	0.1	0	0.02	0.04
known_NIR_613	0.88	0.86	0.82	0.96	0.82	1	0.95	0.93
known_NIR_649	1	1	1	1	1	0.98	0.99	0.98
known_NIR_710	0.88	0.8	0.82	0.85	0.83	0.66	0.76	0.72
known_NIR_898	0.95	0.94	0.9	0.88	0.87	1	0.97	1
known_NIR_899	0.03	0.05	0.06	0.09	0.07	0	0.01	0
known_NIR_904	0.03	0.03	0.05	0.02	0.05	0.07	0.05	0.08
known_NIR_905	0.02	0.03	0.04	0.02	0.04	0.06	0.06	0.06
known_NIR_922	0.91	0.89	0.9	0.93	0.93	0.96	0.94	0.96
known_NIR_941	0	0.04	0.03	0.03	0.03	0.04	0.07	0.06
known_NIR_1067	0.05	0.03	0.06	0.03	0.08	0.12	0.12	0.11
known_NIR_1098	0.36	0.33	0.37	0.29	0.38	0.29	0.23	0.25
known_NIR_1139	0.1	0.08	0.02	0.1	0.07	0.04	0	0
known_NIR_1180	0.06	0.2	0.3	0.12	0.19	0.28	0.36	0.31
known_NIR_1184	0.06	0.03	0.07	0.06	0.04	0	0.01	0
known_NIR_1209	0.21	0.19	0.17	0.25	0.28	0.17	0.16	0.14
known_NIR_1229	0.01	0.01	0	0.01	0.02	0	0	0
known_NIR_1287	0.84	0.85	0.89	0.81	0.86	0.89	0.89	0.89
known_NIR_1339	0	0	0	0	0	0.03	0.02	0.02
known_NIR_1346	0	0.05	0	0.06	0	0.14	0.11	0.18
known_NIR_1348	0.02	0.03	0.03	0.04	0.03	0.05	0.04	0.04
known_NIR_1350	0.98	0.96	0.91	0.94	0.93	0.9	0.9	0.87
known_NIR_1351	0.9	0.89	0.9	0.87	0.86	0.92	0.9	0.93
known_NIR_1362	0.38	0.44	0.44	0.45	0.45	0.48	0.49	0.49
known_NIR_1364	0.01	0	0.02	0.01	0.01	0	0	0
known_NIR_1365	0.01	0	0.02	0.01	0.01	0	0	0
known_NIR_1439	0.02	0.05	0.01	0.05	0.05	0.01	0	0.01
known_NIR_1542	0.05	0.12	0.03	0.08	0.09	0.03	0.01	0.03
known_NIR_1590	0.52	0.53	0.61	0.56	0.58	0.61	0.61	0.65
known_NIR_1606	0.39	0.36	0.33	0.36	0.36	0.4	0.43	0.42
known_NIR_1646	0.98	0.95	0.91	1	0.94	1	1	1
known_NIR_1671	0.04	0.06	0.04	0.05	0.04	0.02	0.03	0.02
known_NIR_1673	0.07	0.06	0.07	0.1	0.07	0.05	0.05	0.05
known_NIR_1674	0.1	0.1	0.12	0.15	0.12	0.08	0.08	0.08
known_NIR_1676	0.93	0.89	0.9	0.9	0.91	0.96	0.94	0.96
known_NIR_1681	0.56	0.55	0.38	0.58	0.44	0.69	0.7	0.7
known_NIR_1738	0.02	0.01	0	0	0	0.02	0.02	0.02
known_NIR_1741	0.55	0.6	0.49	0.49	0.47	0.45	0.4	0.35
known_NIR_1744	0.54	0.58	0.56	0.54	0.54	0.46	0.47	0.48
known_NIR_1746	0.63	0.65	0.64	0.63	0.66	0.55	0.54	0.57
known_NIR_1749	0.4	0.36	0.46	0.45	0.47	0.51	0.56	0.6
known_NIR_1798	0	0	0	0	0	0.02	0.02	0.01
known_NIR_1814	0.02	0	0.02	0.02	0	0.03	0.04	0.03
known_NIR_1837	0.93	0.95	0.93	0.99	0.93	0.99	0.97	1
known_NIR_1868	0.06	0.03	0.04	0.04	0.09	0	0.01	0.02
known_NIR_1891	0.69	0.67	0.68	0.55	0.63	0.52	0.59	0.52
known_NIR_1977	0.29	0.46	0.16	0.12	0.2	0.04	0.08	0.03
known_NIR_1978	0.28	0.55	0.13	0.26	0.11	0.03	0.06	0.02
known_NIR_1979	0.4	0.6	0.26	0.21	0.33	0.07	0.14	0.06
known_NIR_1995	0.05	0.05	0.04	0.07	0	0.13	0.15	0.1
known_NIR_2061	0.86	0.83	0.75	0.84	0.82	0.86	0.94	0.91
known_NIR_2090	0.01	0	0	0	0	0.02	0.01	0.02
known_NIR_2108	0.26	0.26	0.21	0.28	0.36	0	0.14	0
known_NIR_2109	0.87	0.9	0.97	0.85	0.87	1	0.94	1
known_NIR_2134	0.07	0.24	0.06	0.15	0.27	0.35	0.42	0.4
known_NIR_2138	0.41	0.52	0.35	0.37	0.6	0.56	0.58	0.61
known_NIR_2151	0	0.01	0	0	0	0.01	0.01	0.01
known_NIR_2155	0.93	0.81	0.92	0.78	0.8	0.72	0.69	0.72
known_NIR_2270	0.34	0.39	0.36	0.42	0.33	0.47	0.52	0.45
known_NIR_2277	0.78	0.84	0.9	0.84	0.93	0.78	0.8	0.77
known_NIR_2283	0.21	0.15	0.16	0.16	0.12	0.22	0.21	0.28
known_NIR_2317	0.73	0.77	0.74	0.82	0.68	0.89	0.94	0.89
known_NIR_2342	0.04	0.05	0.03	0.04	0.04	0.03	0.02	0.03
known_NIR_2343	0.96	0.95	0.97	0.96	0.95	0.97	0.97	0.97
known_NIR_2360	0.85	0.96	0.72	0.82	0.75	0.68	0.73	0.68
known_NIR_2419	0.67	0.78	0.81	0.72	0.75	0.81	0.84	0.83
known_NIR_2517	0	0.07	0.02	0.03	0.06	0.08	0.09	0.07
known_NIR_2554	0.16	0.13	0.14	0.15	0.09	0.1	0.11	0.08
known_NIR_2611	0.02	0	0.08	0.02	0.03	0.09	0.09	0.07
known_NIR_2627	0.9	0.94	0.96	0.96	0.93	0.98	0.98	1
known_NIR_2636	0.84	0.84	0.94	0.92	0.83	0.95	0.95	1
known_NIR_2678	0.03	0.02	0.06	0.06	0.1	0	0.02	0
known_NIR_2712	0.11	0.06	0.12	0.09	0.11	0.14	0.13	0.16
known_NIR_2713	0.84	0.89	0.96	0.9	0.9	0.99	0.94	1
known_NIR_2714	0.9	0.82	0.95	0.91	0.82	0.99	0.94	1
known_NIR_2730	0.01	0.02	0.03	0.02	0	0.05	0.03	0.04
known_NIR_2755	0.06	0.04	0.04	0.03	0.04	0.03	0.02	0.03
known_NIR_2760	0.35	0.37	0.35	0.4	0.35	0.39	0.4	0.39
known_NIR_2796	0.04	0.03	0.04	0.02	0	0.05	0.04	0.06
known_NIR_2835	0	0.03	0	0.17	0	0.1	0.18	0.15
known_NIR_2836	0	0.03	0	0.12	0	0.08	0.13	0.16
known_NIR_2850	1	0.96	1	0.83	1	0.87	0.82	0.83
known_NIR_2928	0.46	0.51	0.44	0.51	0.47	0.43	0.44	0.43
known_NIR_2945	1	1	1	1	0.99	0.99	0.99	0.99
known_NIR_2948	1	1	1	1	0.99	0.99	0.99	0.99
known_NIR_3066	0.2	0.21	0.2	0.2	0.2	0.18	0.19	0.19
known_NIR_3137	0.56	0.5	0.56	0.65	0.4	0.4	0.36	0.45
known_NIR_3230	0.2	0.2	0.27	0.23	0.22	0.14	0.17	0.19
known_NIR_3329	0.01	0	0	0	0	0.01	0.01	0.01
known_NIR_3389	0.2	0.23	0.29	0.32	0.29	0.35	0.4	0.37
known_NIR_3491	0	0	0.04	0.04	0	0.12	0.21	0.14
known_NIR_3493	0	0	0.01	0.04	0	0.09	0.12	0.05
known_NIR_3517	0.57	0.63	0.7	0.71	0.68	0.74	0.73	0.73
known_NIR_3538	0.01	0.02	0	0.01	0.01	0	0	0
known_NIR_3580	0.17	0.37	0.42	0.28	0.29	0.1	0.2	0.19
known_NIR_3666	0.63	0.47	0.58	0.66	0.41	0.69	0.85	0.68
known_NIR_3698	0.79	0.75	0.86	0.9	0.96	0.77	0.74	0.71
known_NIR_3699	0.28	0.33	0.2	0.15	0.11	0.4	0.56	0.41
known_NIR_3704	0.01	0.06	0.01	0.02	0	0.04	0.07	0.06
known_NIR_3780	0.27	0.3	0.28	0.32	0.26	0.26	0.24	0.25
known_NIR_3828	0	0.06	0.06	0.14	0.1	0	0	0
known_NIR_3831	1	0.98	0.97	0.94	0.94	1	1	1
known_NIR_3841	0.63	0.63	0.68	0.64	0.76	0.55	0.52	0.52
known_NIR_3845	0.7	0.7	0.72	0.66	0.68	0.64	0.63	0.67
known_NIR_4024	0.04	0.06	0.05	0.07	0.08	0.02	0.02	0.02
known_NIR_4025	0.04	0.05	0.04	0.06	0.07	0.01	0.02	0.02
known_NIR_4071	0.05	0.05	0.02	0.05	0.03	0.01	0.01	0.01
known_NIR_4114	0.25	0.25	0.07	0.1	0.3	0.05	0.05	0
known_NIR_4154	0.62	0.61	0.6	0.67	0.6	0.59	0.53	0.54
known_NIR_4162	1	0.99	1	1	1	0.98	0.98	0.99
known_NIR_4228	0.09	0.11	0.04	0	0.17	0	0	0
known_NIR_4238	0.43	0.6	0.5	0.47	0.46	0.64	0.61	0.67
known_NIR_4343	0	0	0.04	0	0	0.06	0.04	0.06
known_NIR_4365	0.15	0.15	0.11	0.17	0.14	0.19	0.2	0.17
known_NIR_4372	0.49	0.47	0.46	0.59	0.5	0.42	0.45	0.36
known_NIR_4399	0.09	0.04	0.05	0.01	0.06	0.09	0.09	0.11
known_NIR_4401	0.12	0.05	0.05	0.01	0.07	0.11	0.12	0.12
known_NIR_4430	0.68	0.67	0.65	0.6	0.73	0.62	0.56	0.56
known_NIR_4475	0.48	0.45	0.45	0.4	0.56	0.35	0.36	0.34
known_NIR_4478	0.09	0.1	0.11	0.09	0.14	0.18	0.15	0.21
known_NIR_4479	0.11	0.12	0.12	0.11	0.15	0.2	0.17	0.24
known_NIR_4501	0.07	0.09	0.03	0.07	0	0.09	0.12	0.12
known_NIR_4527	0.05	0.03	0.01	0.03	0.03	0.01	0	0.01
known_NIR_4559	0.88	0.86	0.87	0.86	0.9	0.92	0.92	0.9
known_NIR_4586	0.88	0.86	0.71	0.81	0.79	0.51	0.62	0.43
known_NIR_4587	0.21	0.2	0.16	0.28	0.18	0.07	0.12	0.07
known_NIR_4645	0	0.02	0.01	0.01	0.01	0	0	0
known_NIR_4726	0.01	0	0	0	0	0.01	0.01	0.01
known_NIR_4736	0.01	0	0	0	0	0.01	0.01	0.01
known_NIR_4742	0.01	0	0.01	0	0.01	0.02	0.02	0.02
known_NIR_4743	0.01	0	0	0	0	0.01	0.01	0.01
known_NIR_4744	0.99	1	1	1	1	0.99	0.99	0.99
known_NIR_4746	0.99	1	0.99	1	0.99	0.98	0.98	0.98
known_NIR_4748	0.01	0	0	0	0	0.01	0.01	0.01
known_NIR_4752	0.02	0	0.01	0.01	0.01	0	0	0
known_NIR_4753	0.01	0	0.01	0.01	0.01	0	0	0
known_NIR_4754	0.01	0	0.01	0.01	0.01	0	0	0
known_NIR_4756	0.99	0.99	0.98	0.99	1	0.98	0.98	0.97
known_NIR_4774	0.2	0.17	0.12	0.13	0.16	0.11	0.11	0.1
known_NIR_4823	0.96	0.97	0.93	0.99	0.96	1	1	0.99
known_NIR_4846	0.32	0.32	0.36	0.32	0.31	0.35	0.38	0.38
known_NIR_4873	0.05	0.04	0.09	0	0.08	0	0	0
known_NIR_4888	0.69	0.88	0.9	0.67	0.54	0.87	0.95	1
known_NIR_4896	0.5	0.52	0.57	0.53	0.65	0.37	0.42	0.47
known_NIR_4907	0.05	0.07	0.06	0.03	0.02	0.03	0	0.01
known_NIR_4960	0.41	0.36	0.37	0.39	0.31	0.47	0.47	0.51
known_NIR_4961	0.28	0.22	0.44	0.27	0.38	0.67	0.56	0.74
known_NIR_4962	0.17	0.18	0.35	0.21	0.28	0.36	0.45	0.58
known_NIR_4983	0.66	0.72	0.59	0.76	0.7	0.84	0.79	0.76
known_NIR_5014	0.17	0.19	0.19	0.23	0.12	0.15	0.11	0.09
known_NIR_5018	0.13	0.15	0.14	0.17	0.08	0.1	0.09	0.08
known_NIR_5051	0.22	0.09	0.12	0.06	0.18	0	0	0
known_NIR_5107	0.47	0.3	0.38	0.36	0.25	0.43	0.52	0.53
known_NIR_5108	0.37	0.56	0.48	0.49	0.62	0.41	0.33	0.38
known_NIR_5116	0.46	0.52	0.38	0.34	0.41	0.35	0.29	0.33
known_NIR_5169	0	0	0	0.22	0	0.12	0.25	0.21
known_NIR_5208	0.21	0.18	0.14	0.22	0.14	0.12	0.13	0.06
known_NIR_5332	0.35	0.36	0.35	0.33	0.34	0.31	0.3	0.29
known_NIR_5353	0.31	0.16	0.24	0.25	0.21	0.16	0.12	0.17
known_NIR_5354	0.69	0.82	0.71	0.72	0.73	0.79	0.85	0.81
known_NIR_5361	0.03	0.04	0.04	0.07	0.05	0	0.02	0
known_NIR_5362	0.02	0.03	0.04	0.07	0.04	0	0.02	0
known_NIR_5363	0.95	0.92	0.92	0.87	0.88	1	0.95	1
known_NIR_5400	0.99	0.98	0.98	0.98	0.98	1	1	1
known_NIR_5414	0.75	0.76	0.67	0.82	0.83	0.9	0.89	0.94
known_NIR_5417	0.14	0.09	0.06	0	0	0.2	0.18	0.11
known_NIR_5425	0.96	0.93	0.97	0.94	1	0.91	0.94	0.91
known_NIR_5427	0.2	0.26	0.29	0.3	0	0.33	0.35	0.45
known_NIR_5450	0.48	0.48	0.64	0.52	0.62	0.62	0.67	0.75
known_NIR_5454	0.55	0.54	0.36	0.54	0.39	0.67	0.65	0.66
known_NIR_5648	0.06	0.03	0.03	0.1	0.06	0.02	0.03	0
known_NIR_5653	0.09	0.15	0.11	0.17	0.17	0.08	0.11	0.08
known_NIR_5654	0.05	0.09	0.07	0.11	0.09	0.04	0.06	0.04
known_NIR_5675	0.65	0.73	0.77	0.51	0.64	0.83	0.75	0.87
known_NIR_5722	0.09	0	0.1	0.06	0.04	0	0	0
known_NIR_5736	0.44	0.46	0.41	0.38	0.45	0.36	0.35	0.37
known_NIR_5739	0.02	0	0	0.01	0	0.03	0.03	0.03
known_NIR_5741	0.02	0	0	0.01	0	0.03	0.03	0.03
known_NIR_5742	0.02	0	0	0.02	0	0.04	0.03	0.03
known_NIR_5769	0.63	0.81	0.72	0.79	0.84	0.91	0.97	0.95
known_NIR_5838	0.27	0.44	0.56	0.44	0.57	0.6	0.67	0.82
known_NIR_5855	0.98	0.97	1	0.98	1	0.95	0.95	0.94
known_NIR_5856	0.04	0.04	0.04	0.06	0	0.06	0.08	0.07
known_NIR_5911	0.41	0.4	0.38	0.47	0.68	0.33	0.24	0.34
known_NIR_5983	0.91	0.8	0.78	0.81	0.83	0.76	0.74	0.77
known_NIR_5990	0.83	0.73	0.8	0.68	0.82	0.64	0.62	0.72
known_NIR_5991	0.33	0.57	0.26	0.36	0.34	0.52	0.54	0.53
known_NIR_6041	0.05	0.03	0.06	0.03	0.04	0.02	0.03	0.01
known_NIR_6108	0.13	0.12	0.21	0.27	0.09	0.32	0.37	0.31
known_NIR_6163	0.04	0.05	0.02	0.03	0.02	0.02	0.01	0.01
known_NIR_6164	0.04	0.04	0.02	0.03	0.02	0.02	0.01	0.01
known_NIR_6176	0.86	0.94	0.62	0.69	0.85	0.54	0.54	0.67
known_NIR_6177	0.05	0.03	0.03	0.02	0.03	0.02	0.01	0.02
known_NIR_6223	0.43	0.47	0.41	0.41	0.46	0.36	0.37	0.3
known_NIR_6290	0.01	0.02	0.03	0.03	0.02	0.01	0	0
known_NIR_6293	0.01	0.03	0.01	0.02	0	0.03	0.04	0.03
known_NIR_6304	0.69	0.65	0.59	0.64	0.57	0.46	0.5	0.49
known_NIR_6305	0.47	0.47	0.47	0.52	0.56	0.65	0.59	0.56
known_NIR_6308	0.52	0.63	0.65	0.57	0.69	0.48	0.45	0.51
known_NIR_6324	0.95	0.96	0.92	0.97	0.94	0.98	0.97	0.97
known_NIR_6392	1	0.99	1	1	1	0.99	0.98	0.98
known_NIR_6451	0.28	0.26	0.3	0.3	0.26	0.2	0.18	0.23
known_NIR_6452	0.74	0.75	0.52	0.78	0.71	0.56	0.39	0.42
known_NIR_6454	0.26	0.27	0.4	0.21	0.38	0.4	0.59	0.55
known_NIR_6507	0.19	0.15	0.23	0.19	0.17	0.15	0.16	0.13
known_NIR_6545	0.05	0.07	0.03	0.03	0.04	0.02	0.03	0.01
known_NIR_6566	0.05	0.06	0.08	0.12	0.07	0.12	0.11	0.11
known_NIR_6590	0.48	0.53	0.54	0.61	0.6	0.68	0.69	0.62
known_NIR_6625	0.09	0	0	0.15	0	0.12	0.19	0.17
known_NIR_6751	0.1	0.08	0.07	0.09	0	0.2	0.15	0.15
known_NIR_6842	0.01	0.02	0	0.02	0	0.03	0.03	0.02
known_NIR_6864	0.38	0.34	0.27	0.2	0.18	0.39	0.5	0.37
known_NIR_6874	1	0.99	1	1	1	0.99	0.99	0.99
known_NIR_6899	0.07	0.11	0.08	0	0.13	0	0	0
known_NIR_6976	0.06	0.07	0.03	0.04	0.03	0.03	0	0
known_NIR_7001	0.14	0.08	0.08	0.15	0.1	0.02	0.08	0.05
known_NIR_7002	0.15	0.09	0.08	0.15	0.11	0.01	0.08	0.05
known_NIR_7196	0.04	0.06	0.01	0.04	0.03	0.06	0.08	0.06
known_NIR_7254	0.5	0.69	0.64	0.53	1	0.31	0.5	0.41
known_NIR_7322	0.04	0.04	0	0.03	0	0.05	0.07	0.05
known_NIR_7364	0.68	0.68	0.71	0.64	0.7	0.82	0.94	0.84
known_NIR_7388	0.11	0.11	0.07	0.11	0.1	0.05	0.06	0.04
known_NIR_7401	0.25	0.11	0.11	0.13	0.3	0.45	0.46	0.41
known_NIR_7509	0.06	0	0.19	0.03	0.14	0.21	0.17	0.19
known_NIR_7515	0.09	0.15	0.31	0.11	0.23	0.05	0.07	0.06
known_NIR_7516	0.09	0.14	0.3	0.12	0.24	0.05	0.07	0.06
known_NIR_7535	0.01	0	0	0	0	0.01	0.01	0.01
known_NIR_7538	0.61	0.69	0.71	0.73	0.71	0.76	0.73	0.76
known_NIR_7544	0.07	0.06	0.06	0.05	0.08	0.23	0.32	0.32
known_NIR_7581	0	0	0.11	0.03	0.05	0.26	0.15	0.15
known_NIR_7583	0.19	0.25	0.17	0.08	0.15	0.07	0.1	0.1
known_NIR_7603	0.04	0.05	0.04	0.06	0.09	0.02	0.01	0.02
known_NIR_7628	0.59	0.56	0.67	0.65	0.65	0.48	0.44	0.52
known_NIR_7644	0.91	0.87	0.97	0.9	0.89	0.97	0.95	0.99
known_NIR_7659	0.22	0.22	0.23	0.15	0.18	0.31	0.31	0.29
known_NIR_7685	0.12	0.05	0	0.06	0.09	0.02	0	0
known_NIR_7732	0.13	0.09	0.15	0.09	0	0.15	0.17	0.17
known_NIR_7768	0	0	0.07	0	0.08	0.19	0.19	0.13
known_NIR_7769	0	0	0.01	0	0.02	0.03	0.03	0.02
known_NIR_7779	0	0	0	0	0.01	0.01	0.01	0.01
known_NIR_7799	0.09	0.12	0.04	0.12	0.08	0.18	0.14	0.15
known_NIR_7855	0.29	0.45	0.31	0.38	0.3	0.46	0.5	0.4
known_NIR_7996	0	0	0	0	0	0.06	0.11	0.06
known_NIR_8037	0.03	0.07	0.04	0.03	0	0	0	0
known_NIR_8115	0.11	0.12	0.2	0.25	0.25	0	0	0
known_NIR_8116	0.07	0.1	0.15	0.23	0.17	0	0	0
known_NIR_8173	0.08	0.09	0.07	0.06	0.07	0.02	0.02	0.04
known_NIR_8267	0.11	0.12	0.11	0.11	0.1	0.09	0.1	0.09
known_NIR_8314	0.01	0.01	0	0.02	0.02	0	0	0
known_NIR_8323	0	0	0.02	0.01	0.01	0.02	0.02	0.02
known_NIR_8437	0.04	0.02	0.02	0.03	0	0.05	0.04	0.04
known_NIR_8470	0.49	0.44	0.35	0.43	0.44	0.23	0.35	0.31
known_NIR_8490	0.15	0.39	0.55	0.36	0.79	0.08	0.15	0.09
known_NIR_8517	0.12	0.27	0.2	0.07	0.12	0.04	0.06	0.01
known_NIR_8532	0.46	0.56	0.49	0.51	0.5	0.58	0.67	0.62
known_NIR_8548	0.03	0.04	0.04	0.03	0.01	0.05	0.05	0.06
known_NIR_8581	0.9	0.94	0.93	0.92	0.95	0.96	0.95	0.96
known_NIR_8583	0.2	0.13	0.13	0.2	0.17	0.09	0.11	0.09
known_NIR_8584	0.14	0.09	0.08	0.14	0.11	0.06	0.07	0.05
known_NIR_8590	0.37	0.37	0.43	0.4	0.4	0.49	0.43	0.46
known_NIR_8591	0.32	0.33	0.38	0.36	0.36	0.42	0.38	0.44
known_NIR_8592	0.81	0.88	0.92	0.84	0.88	0.94	0.93	0.95
known_NIR_8624	0.02	0.01	0.02	0.03	0.04	0	0.01	0.01
known_NIR_8675	0.07	0.08	0.1	0.14	0.15	0.06	0.07	0.06
known_NIR_8836	1	1	1	0.99	1	0.98	0.98	0.98
known_NIR_8906	0.84	0.92	0.73	0.89	0.93	1	0.99	0.94
known_NIR_8912	0.68	0.69	0.65	0.7	0.74	0.64	0.62	0.62
known_NIR_8960	0.33	0.6	0.23	0.28	0.25	0.11	0.08	0.11
known_NIR_9123	0.03	0.11	0.04	0.09	0.19	0	0.03	0
known_NIR_9268	0.14	0.11	0.22	0.18	0.19	0.21	0.22	0.25
known_NIR_9278	0.99	0.99	0.99	0.99	1	1	1	1
known_NIR_9305	0.73	0.76	0.8	0.79	0.76	0.8	0.82	0.84
known_NIR_9316	0.44	0.43	0.37	0.39	0.42	0.37	0.36	0.33
known_NIR_9317	0.44	0.43	0.37	0.39	0.42	0.37	0.36	0.33
known_NIR_9413	0.19	0.22	0.21	0.22	0.18	0.25	0.22	0.24
known_NIR_9484	0	0	0.01	0.02	0	0.02	0.02	0.02
known_NIR_9491	0.04	0.02	0.08	0.03	0.09	0	0.02	0
known_NIR_9528	0.12	0.14	0.16	0.12	0.17	0.06	0.07	0.09
known_NIR_9532	0.03	0.06	0.07	0.03	0.06	0.02	0.02	0.03
known_NIR_9539	0.31	0.29	0.26	0.35	0.27	0.22	0.25	0.24
known_NIR_9540	0.26	0.23	0.2	0.29	0.22	0.17	0.2	0.19
known_NIR_9541	0.58	0.62	0.66	0.56	0.65	0.71	0.67	0.68
known_NIR_9558	0.93	0.86	0.82	0.88	0.71	1	1	1
known_NIR_9570	0.14	0.13	0.09	0.16	0.11	0.19	0.16	0.16
known_NIR_9572	0.17	0.15	0.11	0.16	0.13	0.21	0.18	0.2
known_NIR_9626	0.51	0.29	0.52	0.25	0.7	0.17	0.1	0.13
known_NIR_9627	0.52	0.64	0.36	0.66	0.36	0.75	0.84	0.79
known_NIR_9647	0.21	0.26	0.22	0.23	0.13	0.13	0.11	0.16
known_NIR_9649	0.81	0.71	0.75	0.72	0.85	0.87	0.86	0.82
known_NIR_9663	0	0	0	0.06	0	0.06	0.09	0.08
known_NIR_9664	0	0	0	0.06	0	0.09	0.13	0.1
known_NIR_9689	0.98	0.96	0.99	0.98	0.98	1	1	1
known_NIR_9703	0.01	0.02	0.02	0.04	0.03	0.01	0.01	0
known_NIR_9719	0.01	0.02	0.01	0.01	0	0	0	0
known_NIR_9725	0	0.03	0.01	0.01	0	0.05	0.04	0.03
known_NIR_9754	0.9	0.95	0.91	0.92	0.89	0.94	0.95	0.95
known_NIR_9759	0.17	0.29	0.21	0.19	0.21	0.12	0.17	0.12
known_NIR_9812	0.12	0.11	0.1	0.11	0.1	0.04	0.07	0.06
known_NIR_9831	0.53	0.86	0.55	0.8	0.77	0.3	0.35	0.47
known_NIR_9873	0.02	0.02	0.01	0.03	0.04	0	0	0.01
known_NIR_9977	0.71	0.58	0.69	0.7	0.76	0.82	0.8	0.77
known_NIR_10006	0.88	0.93	0.9	0.84	1	0.83	0.79	0.86
known_NIR_10016	0	0.04	0	0.02	0	0.06	0.05	0.04
known_NIR_10034	0.46	0.36	0.55	0.36	0.5	0.33	0.3	0.29
known_NIR_10060	0.04	0.08	0.06	0.06	0.09	0.05	0.03	0.04
known_NIR_10063	0.92	0.93	0.87	0.89	0.85	0.93	0.93	0.94
known_NIR_10083	0.98	0.98	0.96	0.97	0.98	0.93	0.94	0.94
known_NIR_10115	0.01	0.02	0	0.01	0.02	0	0	0
known_NIR_10127	0.02	0.02	0.02	0.02	0.03	0.01	0	0
known_NIR_10292	0.07	0.04	0.1	0.04	0.05	0	0.02	0
known_NIR_10310	0.04	0.05	0.08	0.08	0.14	0.03	0.04	0.02
known_NIR_10311	0	0.01	0.01	0.01	0.01	0	0	0
known_NIR_10413	0.86	0.94	0.98	0.85	0.85	0.74	0.74	0.71
known_NIR_10414	0.1	0.09	0.07	0.18	0.29	0.28	0.31	0.27
known_NIR_10446	0.12	0.12	0.04	0.11	0.06	0.17	0.15	0.13
known_NIR_10559	0.46	0.45	0.48	0.5	0.49	0.5	0.53	0.51
known_NIR_10585	0.15	0.14	0.07	0.13	0.12	0.08	0.09	0.08
known_NIR_10608	0.08	0.03	0.05	0.06	0.11	0.13	0.14	0.09
known_NIR_10634	0.02	0.03	0	0.02	0	0.03	0.03	0.04
known_NIR_10713	0.99	0.98	0.98	0.97	1	1	1	1
known_NIR_10719	0.86	0.82	0.76	0.86	0.88	0.9	0.93	0.93
known_NIR_10720	0.09	0.11	0.14	0.07	0.1	0.06	0.06	0.04
known_NIR_10753	0.03	0.03	0.05	0.04	0.07	0.02	0.02	0
known_NIR_10759	0.11	0.06	0.15	0.17	0.03	0.03	0	0.04
known_NIR_10760	0.13	0.07	0.18	0.22	0.03	0.03	0	0.05
known_NIR_10761	0.8	0.9	0.75	0.71	0.95	0.94	1	0.93
known_NIR_10773	0.26	0.25	0.28	0.2	0.23	0.2	0.15	0.2
known_NIR_10775	0.63	0.66	0.68	0.72	0.66	0.71	0.76	0.73
known_NIR_10842	0.25	0.2	0.22	0.13	0.3	0.28	0.34	0.31
known_NIR_10932	0	0	0.09	0.13	0.12	0.2	0.16	0.2
known_NIR_10934	0.14	0.1	0.13	0.13	0.07	0.25	0.25	0.23
known_NIR_10944	0.07	0.24	0.1	0.17	0.14	0	0.06	0
known_NIR_10966	0.33	0.45	0.19	0.14	0.08	0	0.04	0.1
known_NIR_10980	1	0.99	1	1	1	0.99	0.99	0.99
known_NIR_11300	0.47	0.54	0.4	0.34	0.46	0.51	0.54	0.57
known_NIR_11328	0.94	0.92	0.79	0.84	0.83	0.98	0.96	1
known_NIR_11333	0.03	0.05	0.12	0.11	0.09	0.02	0.05	0
known_NIR_11361	0.32	0.34	0.34	0.31	0.32	0.16	0.24	0.23
known_NIR_11394	0.33	0.24	0.45	0.46	0.34	0.57	0.48	0.56
known_NIR_11398	0.48	0.57	0.5	0.68	0.56	0.75	0.78	0.64
known_NIR_11427	0.01	0.02	0.02	0.01	0.03	0	0	0
known_NIR_11428	0.01	0.02	0.02	0.01	0.03	0	0	0
known_NIR_11429	0.02	0.05	0.04	0.02	0.05	0	0	0
known_NIR_11430	0.98	0.96	0.95	0.98	0.95	1	1	1
known_NIR_11441	0.03	0.03	0.01	0.06	0.03	0.01	0.01	0
known_NIR_11606	0.65	0.73	0.78	0.83	0.8	0.84	0.86	0.94
known_NIR_11662	0.01	0.03	0.01	0.03	0.01	0.01	0	0
known_NIR_11663	0.95	0.91	0.96	0.9	0.97	0.97	0.99	1
known_NIR_11753	0.12	0.12	0.27	0.25	0.31	0.34	0.34	0.32
known_NIR_11754	0.06	0.07	0.11	0.08	0.1	0.12	0.11	0.11
known_NIR_11782	0.56	0.38	0.58	0.66	0.62	0.87	0.81	0.86
known_NIR_11785	0.62	0.74	0.68	0.65	0.7	0.39	0.48	0.39
known_NIR_11788	0.64	0.73	0.76	0.74	0.75	0.61	0.47	0.47
known_NIR_11789	0.31	0.21	0.2	0.15	0.14	0.28	0.38	0.37
known_NIR_11798	0.03	0.03	0.02	0.02	0.03	0.04	0.06	0.05
known_NIR_11816	0.85	0.83	0.69	0.73	0.79	0.68	0.59	0.65
known_NIR_11853	0.01	0.01	0.02	0.02	0.01	0.03	0.04	0.03
known_NIR_11887	0.69	0.74	0.7	0.76	0.68	0.57	0.57	0.51
known_NIR_11900	0.19	0.09	0.14	0.11	0.19	0.06	0.05	0.11
known_NIR_11901	0.26	0.2	0.18	0.2	0.31	0.09	0.12	0.18
known_NIR_11902	0.22	0.13	0.18	0.15	0.23	0.08	0.09	0.14
known_NIR_11928	0.8	0.88	0.81	0.86	0.83	0.94	0.93	0.87
known_NIR_11944	0.04	0.02	0.01	0.03	0	0	0	0
known_NIR_11997	0.77	0.85	0.87	0.89	0.91	0.92	0.93	0.96
known_NIR_12014	0.89	0.87	0.93	0.88	1	1	1	0.98
known_NIR_12042	1	1	1	1	1	0.96	0.97	0.98
known_NIR_12043	0.08	0.22	0.17	0.12	0.07	0.04	0.08	0
known_NIR_12057	0.87	0.76	0.79	0.89	0.82	0.92	0.94	0.95
known_NIR_12063	0.42	0.34	0.35	0.26	0.28	0.23	0.24	0.19
known_NIR_12203	0.36	0.34	0.27	0.31	0.33	0.28	0.29	0.25
known_NIR_12244	0.22	0.17	0.31	0.52	0.43	0.16	0.09	0.12
known_NIR_12402	0.99	0.99	0.99	0.98	0.99	0.98	0.98	0.98
known_NIR_12406	0	0	0	0.01	0.01	0.02	0.02	0.01
known_NIR_12425	0.01	0.01	0.01	0.01	0	0	0	0
known_NIR_12426	0.29	0.27	0.2	0.21	0.23	0.19	0.19	0.18
known_NIR_12429	0.51	0.51	0.43	0.46	0.48	0.43	0.42	0.42
known_NIR_12522	0.04	0.03	0.02	0.03	0.03	0.02	0.02	0.02
known_NIR_12532	0.99	0.99	0.99	1	0.99	1	1	1
known_NIR_12556	0.34	0.38	0.4	0.24	0.41	0.53	0.5	0.43
known_NIR_12585	0.96	0.98	0.99	0.98	0.98	0.97	0.96	0.96
known_NIR_12589	0.04	0.02	0.02	0.03	0.02	0.05	0.04	0.04
known_NIR_12607	0.36	0.39	0.36	0.6	0.42	0.27	0.25	0.32
known_NIR_12623	0.5	0.43	0.5	0.39	0.35	0.33	0.37	0.28
known_NIR_12675	0.02	0	0	0	0.03	0.05	0.04	0.06
known_NIR_12699	0.35	0.4	0.28	0.28	0.37	0.23	0.28	0.26
known_NIR_12710	0.86	0.86	0.81	0.89	0.84	0.91	0.89	0.89
known_NIR_12734	0.17	0.15	0.13	0.08	0.09	0.07	0.07	0.06
known_NIR_12745	0.79	0.77	0.7	0.84	0.6	0.86	0.87	0.89
known_NIR_12821	0.04	0.03	0.03	0.03	0	0.01	0.01	0
known_NIR_12894	0.52	0.54	0.56	0.58	0.57	0.68	0.62	0.69
known_NIR_12928	0.02	0.03	0.01	0.03	0.01	0.04	0.05	0.03
known_NIR_12936	0	0.02	0	0.01	0	0.02	0.03	0.02
known_NIR_12957	0.15	0.16	0.12	0.12	0.13	0.1	0.12	0.11
known_NIR_13038	0.14	0.09	0.07	0.1	0.03	0.03	0.05	0
known_NIR_13092	0.06	0.07	0.02	0.06	0.07	0.08	0.11	0.09
known_NIR_13093	0.06	0.06	0.02	0.04	0.07	0.07	0.11	0.09
known_NIR_13180	0.03	0.04	0.03	0.04	0.04	0.02	0.03	0.02
known_NIR_13227	0.4	0.27	0.4	0.32	0.4	0.29	0.23	0.18
known_NIR_13233	0.88	1	0.96	0.94	1	0.87	0.84	0.91
known_NIR_13234	0	0.04	0.11	0.05	0.15	0.15	0.17	0.17
known_NIR_13293	0.01	0	0.02	0	0	0.02	0.02	0.02
known_NIR_13304	0.03	0.02	0	0.04	0.05	0	0	0
known_NIR_13342	0.39	0.2	0.3	0.26	0.4	0.44	0.46	0.46
known_NIR_13382	0.37	0.36	0.51	0.44	0.49	0.34	0.28	0.36
known_NIR_13383	0.43	0.44	0.53	0.49	0.55	0.39	0.32	0.41
known_NIR_13426	0	0	0.01	0	0	0.01	0.01	0.01
known_NIR_13467	0.33	0.44	0.47	0.48	0.33	0.67	0.63	0.6
known_NIR_13591	0.19	0.19	0.13	0.08	0.16	0	0.06	0.08
known_NIR_13593	0.71	0.73	0.78	0.85	0.72	1	0.88	0.87
known_NIR_13595	0.77	0.76	0.82	0.88	0.74	1	0.92	0.88
known_NIR_13643	0	0.05	0.03	0.06	0.04	0	0	0
known_NIR_13670	0	0	0	0	0.14	0.12	0.12	0.09
known_NIR_13682	1	0.89	0.87	0.9	0.87	1	1	1
known_NIR_13732	0.28	0.28	0.46	0.25	0.28	0.52	0.53	0.51
known_NIR_13751	0.23	0.16	0.1	0.36	0.33	0.49	0.38	0.54
known_NIR_13801	0.35	0.26	0.14	0.17	0	0.45	0.35	0.33
known_NIR_13885	0.58	0.53	0.47	0.41	0.62	0.35	0.34	0.38
known_NIR_13913	0.17	0.22	0.24	0.4	0.29	0.47	0.43	0.42
known_NIR_13915	0.73	0.67	0.65	0.47	0.57	0.39	0.43	0.47
known_NIR_13931	0.19	0.09	0	0.16	0	0.24	0.19	0.18
known_NIR_14009	0.64	0.53	0.64	0.66	0.54	0.67	0.71	0.71
known_NIR_14173	0.65	0.66	0.72	0.75	0.57	0.83	0.8	0.79
known_NIR_14233	0.3	0.27	0.35	0.28	0.26	0.39	0.42	0.38
known_NIR_14262	0.2	0.31	0.61	0.37	0.48	0.64	0.57	0.72
known_NIR_14334	0.1	0.05	0.05	0.07	0	0	0	0
known_NIR_14343	0.97	0.98	0.98	0.98	0.98	0.99	0.99	0.99
known_NIR_14351	0.29	0.11	0.46	0.47	0.25	0.2	0	0.05
known_NIR_14380	0.16	0.14	0.05	0.18	0.12	0.21	0.21	0.17
known_NIR_14415	0.19	0.11	0	0.18	0	0.26	0.29	0.18
known_NIR_14430	0.08	0	0.18	0.29	0	0.27	0.36	0.38
known_NIR_14495	0.09	0.36	0.27	0.22	0.38	0.37	0.53	0.44
known_NIR_14507	0.55	0.56	0.51	0.6	0.62	0.5	0.49	0.51
known_NIR_14515	0.28	0.24	0.22	0.3	0.31	0.22	0.22	0.22
known_NIR_14516	0	0	0	0.03	0.04	0.03	0.05	0.05
known_NIR_14517	0	0	0	0.07	0.09	0.11	0.14	0.17
known_NIR_14589	0.02	0.01	0.02	0.02	0.02	0.01	0.01	0.01
known_NIR_14601	0.17	0.25	0.29	0.24	0	0	0	0
known_NIR_14646	0	0.01	0	0.01	0	0.02	0.02	0.01
known_NIR_14653	0	0	0	0.01	0	0.01	0.01	0.01
known_NIR_14690	0.7	0.75	0.62	0.67	0.66	0.76	0.75	0.77
known_NIR_14694	0	0	0.06	0.06	0	0.05	0.07	0.08
known_NIR_14753	0.16	0.15	0.07	0.11	0.11	0.08	0.08	0.05
known_NIR_14760	0	0	0.01	0	0	0.01	0.01	0.01
known_NIR_14786	0.36	0.39	0.38	0.42	0.37	0.42	0.43	0.47
known_NIR_14807	0.19	0.19	0.15	0.15	0.13	0.12	0.11	0.1
known_NIR_14812	0.02	0.04	0.03	0.02	0.07	0	0	0.01
known_NIR_14848	0.4	0.46	0.6	0.62	0.64	0.26	0.34	0.43
known_NIR_14932	0.64	0.54	0.68	0.73	0.61	0.78	0.72	0.72
known_NIR_14933	0.44	0.34	0.47	0.48	0.44	0.55	0.52	0.56
known_NIR_14968	0.01	0	0.02	0.01	0.01	0.02	0.02	0.03
known_NIR_14969	0.01	0	0.02	0.01	0.01	0.02	0.02	0.03
known_NIR_14970	0.99	1	0.98	0.99	0.99	0.98	0.98	0.97
known_NIR_14985	0.02	0.01	0.05	0.03	0.02	0	0	0
known_NIR_15076	0.12	0.05	0	0	0	0.16	0.15	0.14
known_NIR_15077	0.87	0.95	1	1	1	0.84	0.87	0.88
known_NIR_15129	0.98	0.91	0.82	0.77	0.9	1	1	1
known_NIR_15166	0.59	0.47	0.46	0.42	0.48	0.39	0.41	0.41
known_NIR_15200	0.07	0.04	0.12	0.14	0.12	0.17	0.23	0.15
known_NIR_15201	0.05	0.03	0.1	0.11	0.1	0.14	0.19	0.12
known_NIR_15233	0.11	0.09	0.03	0	0.08	0	0	0
known_NIR_15329	0.79	0.58	0.78	0.76	0.68	0.52	0.57	0.63
known_NIR_15330	0.16	0.32	0.15	0.16	0.19	0.38	0.33	0.27
known_NIR_15346	0.28	0.6	0.3	0.35	0.31	0.15	0.11	0.09
known_NIR_15361	0.01	0	0	0	0	0.01	0.01	0.01
known_NIR_15510	0.15	0.43	0.48	0.58	0.2	0.64	0.52	0.71
known_NIR_15515	0.07	0.2	0.21	0.12	0.29	0.1	0.05	0.05
known_NIR_15540	0.59	0.76	0.6	0.75	0.72	0.49	0.55	0.47
known_NIR_15620	0.1	0.18	0.1	0.04	0.1	0	0.05	0
known_NIR_15634	0.07	0.1	0.12	0.1	0.11	0.08	0.08	0.07
known_NIR_15641	0.57	0.24	0.52	0.46	0.45	0.68	0.72	0.83
known_NIR_15665	0.85	0.81	0.82	0.84	0.79	0.91	0.9	0.85
known_NIR_15718	0	0	0	0	0	0.02	0.02	0.01
known_NIR_15759	0.17	0.21	0.1	0.24	0	0.26	0.28	0.4
known_NIR_15774	0	0.02	0	0	0	0.1	0.09	0.07
known_NIR_15878	0.36	0.25	0.29	0.28	0.31	0.19	0.12	0.04
known_NIR_15919	0.19	0	0.18	0.11	0.14	0	0	0.06
known_NIR_15923	0	0	0	0.03	0	0.06	0.09	0.05
known_NIR_15961	0.25	0.22	0.15	0.21	0.17	0.24	0.28	0.26
known_NIR_15964	0.11	0.03	0.05	0.06	0.05	0.01	0.01	0.01
known_NIR_15975	0.14	0.16	0.06	0.13	0.29	0.07	0.03	0
known_NIR_15976	0.08	0.09	0.03	0.07	0.17	0.04	0.02	0
known_NIR_15977	0.89	0.88	0.96	0.9	0.82	0.94	0.98	1
known_NIR_15979	0.05	0.05	0.03	0.04	0.02	0.02	0.02	0
known_NIR_16155	0.74	0.86	0.68	0.8	0.85	0.69	0.68	0.63
known_NIR_16156	0.21	0.14	0.2	0.17	0.08	0.24	0.26	0.27
known_NIR_16168	0.49	0.55	0.61	0.55	0.58	0.71	0.66	0.7
known_NIR_16266	0.11	0.13	0.07	0.11	0	0.17	0.16	0.14
known_NIR_16298	0.09	0.09	0.11	0.1	0.04	0.16	0.15	0.11
known_NIR_16427	0.08	0.17	0.19	0.1	0	0.03	0	0
known_NIR_16438	0.1	0.09	0.05	0.22	0	0.2	0.22	0.21
known_NIR_16480	0.92	0.97	0.97	0.96	1	0.93	0.9	0.93
known_NIR_16618	0.24	0.2	0.22	0.28	0.3	0.18	0.19	0.19
known_NIR_16626	0.03	0.03	0	0.02	0.03	0	0	0
known_NIR_16627	0.03	0.02	0	0.01	0.03	0	0	0
known_NIR_16770	0.97	1	0.98	1	0.96	0.89	0.94	0.93
known_NIR_16774	1	0.97	0.94	0.93	0.97	0.92	0.92	0.88
known_NIR_16784	0.86	0.88	0.86	0.85	0.95	0.94	0.92	0.94
known_NIR_16852	0.58	0.6	0.53	0.57	0.48	0.63	0.62	0.67
known_NIR_16856	0.27	0.28	0.31	0.27	0.35	0.23	0.26	0.2
known_NIR_16858	0.47	0.53	0.4	0.47	0.38	0.37	0.38	0.3
known_NIR_16873	0.47	0.56	0.51	0.52	0.38	0.67	0.65	0.75
known_NIR_16977	0.09	0.15	0.13	0.11	0.09	0.04	0.02	0
known_NIR_16994	0.06	0.04	0	0.04	0	0.06	0.07	0.06
known_NIR_16995	0.11	0.07	0	0.07	0	0.12	0.13	0.11
known_NIR_16998	0.95	0.97	1	0.97	1	0.95	0.94	0.96
known_NIR_17051	0.88	0.95	0.93	0.91	0.95	0.88	0.89	0.87
known_NIR_17052	0.79	0.9	0.87	0.84	0.91	0.79	0.8	0.79
known_NIR_17102	0.12	0.06	0.08	0.09	0.05	0.12	0.11	0.12
known_NIR_17117	0.12	0.05	0.07	0.09	0.06	0.12	0.11	0.12
known_NIR_17246	1	0.97	0.98	0.99	0.98	0.96	0.94	0.94
known_NIR_17291	0.06	0.06	0.04	0.07	0	0	0.02	0
known_NIR_17329	0.02	0.02	0.04	0.03	0	0	0	0
known_NIR_17330	0.08	0.02	0.05	0.04	0.01	0	0	0.01
known_NIR_17413	0.12	0.07	0	0.09	0.11	0.04	0	0
known_NIR_17452	0.61	0.55	0.53	0.54	0.75	0.47	0.31	0.29
known_NIR_17513	0.63	0.55	0.64	0.6	0.67	0.48	0.55	0.47
known_NIR_17549	0.05	0.08	0.06	0.06	0.06	0.05	0.05	0.04
known_NIR_17572	0	0	0	0	0	0.02	0.04	0.04
known_NIR_17573	0	0	0	0	0	0.02	0.04	0.03
known_NIR_17723	0	0.37	0.17	0.29	0.18	0.36	0.42	0.36
known_NIR_17748	0.21	0.19	0.15	0.24	0.19	0.15	0.15	0.13
known_NIR_17812	0.29	0.24	0.21	0.16	0.11	0.07	0.12	0.08
known_NIR_17878	0.06	0.09	0.08	0.08	0.21	0.17	0.2	0.18
known_NIR_17886	0.89	0.84	0.88	0.86	0.72	0.76	0.71	0.74
known_NIR_17939	0.77	0.73	0.69	0.83	0.83	0.69	0.61	0.6
known_NIR_17972	0.11	0.14	0.14	0.14	0.08	0.05	0.02	0.06
known_NIR_17996	0.19	0.24	0.29	0.22	0.28	0.37	0.32	0.38
known_NIR_18002	0.46	0.47	0.51	0.48	0.5	0.63	0.55	0.62
known_NIR_18023	0.07	0.03	0.05	0.02	0.04	0.01	0.02	0.02
known_NIR_18067	0.01	0	0	0	0	0.01	0.01	0.01
known_NIR_18099	0.12	0.14	0.18	0.17	0.21	0.24	0.31	0.25
known_NIR_18155	0.06	0.09	0.03	0.03	0	0.12	0.13	0.08
known_NIR_18281	0.96	0.97	0.95	0.98	0.95	0.93	0.93	0.93
known_NIR_18318	0.17	0.05	0.14	0.1	0.08	0.05	0.06	0.02
known_NIR_18404	0.91	0.98	0.96	0.93	0.99	0.91	0.87	0.91
known_NIR_18534	0.63	0.51	0.45	0.56	0.38	0.31	0.29	0.13
known_NIR_18537	0.89	0.88	0.81	0.87	0.88	0.65	0.74	0.72
known_NIR_18551	0.78	0.85	1	0.82	0.67	0.65	0.71	0.56
known_NIR_18595	0.36	0.41	0.34	0.43	0.36	0.32	0.28	0.32
known_NIR_18596	0.38	0.41	0.34	0.43	0.39	0.31	0.32	0.33
known_NIR_18597	0.63	0.59	0.66	0.57	0.62	0.68	0.7	0.67
known_NIR_18614	0	0	0	0.01	0.03	0.03	0.03	0.03
known_NIR_18633	0.06	0.1	0.09	0.1	0.05	0.03	0.04	0.05
known_NIR_18676	0.11	0.25	0.18	0.11	0.29	0.12	0.04	0
known_NIR_18695	0	0.02	0.07	0.03	0	0.07	0.06	0.1
known_NIR_18703	0.38	0.35	0.33	0.59	0.24	0.18	0.18	0.25
known_NIR_18747	0.04	0.04	0.05	0.03	0.01	0.06	0.06	0.08
known_NIR_18764	0.81	0.79	0.84	0.89	0.84	0.87	0.95	0.94
known_NIR_18774	0.5	0.37	0.6	0.5	0.65	0.36	0.3	0.42
known_NIR_18786	0.65	0.7	0.71	0.77	0.65	0.81	0.82	0.78
known_NIR_18846	0.12	0.23	0.72	0.37	0.46	0.73	0.82	0.59
known_NIR_18847	0.05	0.04	0.02	0.04	0.03	0.01	0.01	0.02
known_NIR_18848	0.07	0.06	0.03	0.05	0.06	0.01	0.02	0.04
known_NIR_18849	0.09	0.07	0.04	0.07	0.07	0.01	0.02	0.04
known_NIR_18877	0.18	0.04	0.13	0.13	0.05	0	0	0.05
known_NIR_18940	0.06	0.12	0.16	0.15	0.09	0.06	0.05	0.06
known_NIR_19042	0.25	0.24	0.3	0.27	0.24	0.21	0.23	0.19
known_NIR_19056	0.12	0.06	0.08	0.08	0	0	0	0
known_NIR_19088	0	0	0.07	0.07	0	0.15	0.15	0.07
known_NIR_19096	0	0	0	0.04	0	0.07	0.03	0.06
known_NIR_19123	0.45	0.5	0.52	0.5	0.27	0.05	0.15	0.22
known_NIR_19124	0.42	0.53	0.58	0.41	0.4	0.07	0.2	0.24
known_NIR_19184	0.01	0.02	0.02	0.01	0	0	0	0
known_NIR_19194	0.44	0.58	0.68	0.44	0.51	0.71	0.65	0.66
known_NIR_19205	0.73	0.47	0.67	0.83	0.9	1	1	1
known_NIR_19220	0.23	0.4	0.54	0.48	0.54	0.79	0.7	0.79
known_NIR_19221	0.5	0.75	0.59	0.58	0.44	0.87	0.92	0.81
known_NIR_19222	0.26	0.4	0.83	0.48	0.64	0.82	0.75	0.87
known_NIR_19223	0.06	0.05	0.11	0.07	0.09	0.15	0.15	0.16
known_NIR_19224	0.85	0.79	0.78	0.75	0.83	0.35	0.44	0.56
known_NIR_19228	0.26	0.18	0.31	0.18	0.33	0.08	0.13	0.19
known_NIR_19236	0.93	0.89	0.63	0.84	0.72	0.65	0.56	0.51
known_NIR_19247	0.04	0.06	0.26	0.09	0.16	0.21	0.3	0.36
known_NIR_19248	0.17	0.17	0.24	0.23	0.16	0.58	0.58	0.48
known_NIR_19283	0.02	0.05	0.02	0.07	0.05	0	0	0
known_NIR_19291	0.99	0.97	0.99	0.96	0.96	1	1	1
known_NIR_19339	0.09	0.2	0.17	0.08	0	0.24	0.38	0.36
known_NIR_19365	0.31	0.31	0.28	0.36	0.36	0.25	0.23	0.29
known_NIR_19405	0.05	0.02	0.03	0.02	0.04	0	0.01	0.02
known_NIR_19408	0.83	0.94	0.91	0.92	0.87	0.95	0.96	0.94
known_NIR_19432	0.07	0.11	0.09	0.09	0.06	0.06	0.06	0.05
known_NIR_19450	0.01	0.01	0	0.02	0.02	0	0	0
known_NIR_19614	0.17	0.06	0.09	0.22	0.15	0.24	0.21	0.31
known_NIR_19657	0	0	0	0.06	0	0.04	0.05	0.06
known_NIR_19666	0.89	0.88	1	0.87	0.92	0.74	0.85	0.78
known_NIR_19667	0.09	0.1	0	0.1	0.08	0.21	0.12	0.18
known_NIR_19716	0.01	0.01	0.01	0.01	0	0	0	0
known_NIR_19776	0.1	0.13	0.12	0.12	0.11	0	0.05	0.03
known_NIR_19785	0.32	0.22	0.24	0.22	0.32	0.22	0.15	0.17
known_NIR_19814	0.04	0.02	0.04	0.02	0	0.07	0.06	0.04
known_NIR_19851	0.6	0.7	0.36	0.3	0.43	0.2	0.3	0.28
known_NIR_19852	0.37	0.44	0.63	0.68	0.64	0.78	0.67	0.74
known_NIR_19853	0.25	0.22	0.47	0.54	0.4	0.67	0.54	0.59
known_NIR_19876	0.12	0.12	0.09	0.1	0.06	0.17	0.2	0.27
known_NIR_19893	0.04	0.01	0.01	0.02	0.03	0	0.01	0
known_NIR_19966	0.13	0.2	0.26	0.14	0.27	0	0.1	0.1
known_NIR_20067	0.87	0.87	0.88	0.87	0.86	0.89	0.9	0.89
known_NIR_20168	0	0	0.01	0	0	0.01	0.01	0.01
known_NIR_20202	0.12	0.14	0.04	0.17	0.14	0.06	0.06	0
known_NIR_20221	0.32	0.29	0.3	0.26	0.32	0.24	0.21	0.25
known_NIR_20294	0.3	0.4	0.57	0.38	0.42	0.61	0.57	0.58
known_NIR_20377	0.29	0.27	0.28	0.33	0.33	0.25	0.22	0.27
known_NIR_20379	0.26	0.24	0.29	0.28	0.3	0.2	0.2	0.24
known_NIR_20386	0.07	0.04	0.07	0.05	0.05	0.03	0.02	0
known_NIR_20402	0.13	0.13	0.13	0.11	0.12	0.07	0.06	0.08
known_NIR_20406	0.31	0.28	0.27	0.26	0.19	0.16	0.14	0.17
known_NIR_20417	0	0.12	0.1	0.06	0.15	0	0	0
known_NIR_20480	0.16	0.09	0.15	0.12	0.22	0.03	0.05	0.1
known_NIR_20591	0.03	0	0	0	0	0.08	0.06	0.08
known_NIR_20618	0.05	0.06	0.08	0.1	0.1	0.05	0.03	0.03
known_NIR_20630	0.28	0.16	0.23	0.19	0.23	0.09	0.16	0.16
known_NIR_20734	0.01	0.02	0.01	0.01	0.01	0.02	0.02	0.02
known_NIR_20822	0.31	0.32	0.24	0.27	0.23	0.13	0.19	0.19
known_NIR_20827	0.91	0.71	0.88	0.79	0.75	0.92	0.89	0.93
known_NIR_20828	0.31	0.32	0.22	0.23	0.19	0.13	0.17	0.19
known_NIR_20885	0.04	0.04	0.05	0.09	0	0.01	0	0
known_NIR_20925	0.06	0.07	0.1	0.09	0.04	0.04	0.02	0.04
known_NIR_20952	0.27	0.28	0.19	0.2	0.13	0.27	0.32	0.37
known_NIR_20953	0.39	0.38	0.28	0.31	0.24	0.38	0.42	0.43
known_NIR_20993	0.32	0.51	0.5	0.46	0.42	0.53	0.58	0.55
known_NIR_20996	0.05	0.06	0.04	0.02	0	0	0	0.01
known_NIR_21119	0.87	0.77	0.58	0.71	0.49	0.51	0.51	0.35
known_NIR_21130	0.02	0.04	0.02	0.06	0.02	0.01	0.01	0
known_NIR_21309	0.15	0.06	0.08	0.13	0.1	0.02	0.05	0.03
known_NIR_21319	0.25	0.15	0.25	0.23	0.46	0.44	0.43	0.38
known_NIR_21420	0.13	0.15	0.09	0.14	0.2	0	0	0
known_NIR_21491	0.09	0.03	0	0.03	0	0.11	0.1	0.12
known_NIR_21543	0.04	0.01	0.03	0.02	0.02	0.07	0.09	0.07
known_NIR_21649	0.23	0.18	0.38	0.16	0.38	0.43	0.39	0.55
known_NIR_21657	0.1	0.07	0.1	0.09	0.1	0.05	0.07	0.05
known_NIR_21682	0.01	0.04	0.04	0.03	0.06	0	0.02	0
known_NIR_21717	0.66	0.72	0.62	0.66	0.81	0.84	0.88	0.79
known_NIR_21746	0.12	0.08	0.05	0.06	0.05	0.01	0.02	0
known_NIR_21747	0.11	0.07	0.05	0.05	0.04	0.01	0.02	0
known_NIR_21755	0.14	0.29	0.35	0.41	0.57	0.6	0.47	0.62
known_NIR_21775	0.12	0.25	0.5	0.35	0.46	0.1	0.12	0
known_NIR_21776	0.06	0.15	0.33	0.21	0.3	0.06	0.07	0
known_NIR_21777	0.88	0.74	0.52	0.66	0.54	0.89	0.89	1
known_NIR_21806	0.02	0.01	0.01	0	0.01	0.02	0.03	0.03
known_NIR_21812	0.17	0.24	0.22	0.34	0.28	0.15	0.19	0.17
known_NIR_21813	0.7	0.62	0.56	0.55	0.44	0.73	0.68	0.72
known_NIR_21816	0.19	0.1	0.19	0.24	0.14	0.23	0.3	0.3
known_NIR_21883	0.05	0.08	0.04	0.03	0.04	0	0	0.03
known_NIR_21943	0.97	0.98	0.94	0.86	0.89	1	1	1
known_NIR_21964	0.97	0.99	0.98	0.99	0.99	1	1	1
known_NIR_21978	1	1	0.88	0.85	1	0.81	0.79	0.68
known_NIR_22017	0.16	0.15	0.16	0.14	0.09	0.3	0.32	0.34
known_NIR_22024	0.9	0.85	0.86	0.92	0.92	0.82	0.78	0.75
known_NIR_22107	0.96	0.98	0.97	0.97	0.98	1	1	1
known_NIR_22117	0	0.02	0	0	0	0.02	0.02	0.03
known_NIR_22125	0.04	0.02	0.03	0.02	0.04	0.02	0.01	0.01
known_NIR_22231	0.03	0.03	0.02	0.03	0.02	0.01	0.01	0.02
known_NIR_22283	0.07	0.15	0.12	0.13	0.29	0.27	0.25	0.3
known_NIR_22309	0.99	0.99	0.99	0.99	1	1	1	1
known_NIR_22313	0.83	0.78	0.83	0.84	0.8	0.76	0.75	0.73
known_NIR_22396	0.5	0.49	0.34	0.42	0.47	0.24	0.35	0.34
known_NIR_22403	0.17	0.14	0.11	0.07	0.16	0.19	0.19	0.22
known_NIR_22414	0.08	0.11	0.1	0.07	0.24	0.03	0	0.04
known_NIR_22459	0.03	0.01	0.02	0.02	0	0.03	0.03	0.04
known_NIR_22463	0	0.01	0.01	0.01	0.02	0	0	0
known_NIR_22471	1	0.98	0.99	0.98	0.97	1	1	1
known_NIR_22551	0.91	0.94	0.92	0.9	0.89	0.94	0.93	0.95
known_NIR_22558	0.02	0.08	0	0.1	0.06	0.13	0.14	0.09
known_NIR_22566	0.08	0.02	0.06	0.1	0.05	0.15	0.1	0.17
known_NIR_22617	0.8	0.84	0.86	0.82	0.86	0.89	0.89	0.9
known_NIR_22647	0.86	0.87	0.86	0.86	0.88	0.8	0.82	0.81
known_NIR_22690	0	0.09	0.06	0.06	0	0.12	0.12	0.12
known_NIR_22725	0.16	0.14	0.19	0.14	0.16	0.11	0.09	0.1
known_NIR_22733	0.26	0.5	0.3	0.25	0.24	0.17	0.04	0.11
known_NIR_22765	0	0.01	0	0	0	0.01	0.01	0.01
known_NIR_22769	0.11	0.08	0.06	0.1	0.08	0.05	0.05	0.05
known_NIR_22781	0	0.04	0.02	0.01	0	0.09	0.11	0.05
known_NIR_22784	0.26	0.14	0.25	0.25	0	0	0	0.06
known_NIR_22787	0.82	0.63	0.58	0.62	0.43	0.32	0.3	0.24
known_NIR_22790	0.81	0.66	0.92	0.74	0.86	0.49	0.41	0.56
known_NIR_22792	0.13	0.2	0.08	0.15	0.08	0.41	0.46	0.28
known_NIR_22802	0.02	0.05	0.06	0.04	0.04	0.06	0.08	0.08
known_NIR_22815	0.71	0.45	0.84	0.8	0.52	0.82	1	0.88
known_NIR_22818	0.48	0.53	0.29	0.53	0.47	0.36	0.3	0.24
known_NIR_22823	0.07	0.08	0.13	0.07	0.09	0.11	0.13	0.12
known_NIR_22845	0.3	0.43	0.33	0.4	0.45	0.19	0.22	0.26
known_NIR_22877	0.03	0.03	0.02	0.03	0.04	0.02	0.02	0.02
known_NIR_22913	0.27	0.15	0.13	0.13	0.19	0.08	0.07	0.11
known_NIR_23021	0.02	0.04	0.03	0.01	0.06	0.01	0	0
known_NIR_23108	0.01	0	0	0	0	0.01	0.01	0.01
known_NIR_23132	0.52	0.53	0.59	0.59	0.55	0.63	0.6	0.63
known_NIR_23289	0.01	0.01	0.01	0.02	0	0	0	0
known_NIR_23296	0	0.08	0.05	0.11	0.04	0	0	0
known_NIR_23347	0.09	0.12	0.12	0.05	0.1	0.02	0.06	0.01
known_NIR_23348	0.07	0.12	0.11	0.05	0.11	0.02	0.06	0.01
known_NIR_23387	0.03	0.14	0.08	0.18	0.17	0.06	0.03	0
known_NIR_23504	0.17	0.07	0.1	0.13	0.08	0.04	0.02	0
known_NIR_23698	0.04	0.03	0.01	0.03	0.02	0.01	0.01	0.01
known_NIR_23936	0.08	0.05	0.07	0.1	0.07	0.01	0.03	0
known_NIR_23959	0.07	0	0.02	0.04	0	0.06	0.09	0.08
known_NIR_24096	0.73	0.7	0.88	0.74	0.43	0.97	0.94	1
known_NIR_24104	0.2	0.14	0.35	0.28	0.24	0.53	0.38	0.47
known_NIR_24105	0.57	0.58	0.32	0.24	0.33	0.12	0.2	0.16
known_NIR_24187	0.06	0	0	0.12	0	0.22	0.12	0.14
known_NIR_24188	0.06	0	0	0.12	0	0.2	0.11	0.14
known_NIR_24286	0.11	0.11	0.08	0.06	0.1	0	0.02	0.04
known_NIR_24287	0.85	0.85	0.89	0.91	0.87	1	0.96	0.94
known_NIR_24300	0.01	0.03	0.06	0.01	0.04	0	0	0.01
known_NIR_24301	0.01	0.03	0.06	0.01	0.04	0	0	0.01
known_NIR_24324	0.24	0.11	0.24	0.32	0.14	0.36	0.33	0.29
known_NIR_24379	0.04	0.03	0.02	0.03	0.06	0.02	0.01	0.01
known_NIR_24380	0.04	0.03	0.02	0.03	0.05	0.02	0.01	0.01
known_NIR_24385	0.42	0.39	0.21	0.34	0.38	0.5	0.49	0.48
known_NIR_24386	0.02	0.04	0.03	0.03	0.03	0.08	0.07	0.09
known_NIR_24387	0.79	0.54	0.79	0.61	0.8	0.41	0.52	0.57
known_NIR_24422	0	0	0	0.01	0	0.03	0.03	0.05
known_NIR_24423	0	0	0	0.02	0	0.08	0.09	0.13
known_NIR_24424	0	0	0	0.07	0	0.08	0.13	0.14
known_NIR_24486	0.84	0.93	0.82	0.91	1	0.79	0.71	0.7
known_NIR_24487	0.09	0.06	0.11	0.05	0.03	0.12	0.19	0.2
known_NIR_24488	0.12	0.05	0.1	0.06	0	0.2	0.19	0.17
known_NIR_24619	0.79	0.86	0.73	0.81	0.9	0.9	0.92	0.9
known_NIR_24623	0.82	0.87	0.76	0.84	0.85	0.91	0.88	0.89
known_NIR_24647	0.13	0.12	0.22	0.11	0.17	0.08	0.11	0.07
known_NIR_24648	0.14	0.14	0.25	0.13	0.19	0.09	0.12	0.07
known_NIR_24668	0.27	0.19	0.23	0.21	0.24	0.31	0.27	0.27
known_NIR_24703	1	0.9	0.93	0.89	0.8	1	1	1
known_NIR_24707	1	0.99	0.99	0.99	0.98	1	1	1
known_NIR_24717	0.93	0.9	0.94	0.96	1	1	1	1
known_NIR_24791	0.92	0.92	0.9	0.91	0.94	0.96	0.96	0.94
known_NIR_24817	0.17	0.3	0.11	0.11	0.08	0	0	0
known_NIR_24818	0.16	0.32	0.14	0.08	0.06	0	0	0
known_NIR_24821	1	0.99	1	1	1	0.98	0.99	0.98
known_NIR_24825	0.74	0.76	0.53	0.7	0.68	0.85	0.83	0.8
known_NIR_24874	0.31	0.19	0.15	0.36	0	0.38	0.41	0.47
known_NIR_24882	0.02	0.02	0.01	0.01	0.02	0	0	0.01
known_NIR_24910	0.32	0.33	0.35	0.36	0.25	0.27	0.25	0.24
known_NIR_25015	0.98	0.99	1	0.99	0.99	0.98	0.98	0.98
known_NIR_25023	0.14	0.13	0.08	0.11	0.03	0.02	0.04	0.06
known_NIR_25116	0.25	0.8	0.62	0.57	0.43	0.83	0.86	0.96
known_NIR_25120	1	0.99	0.99	0.99	0.99	0.97	0.96	0.98
known_NIR_25125	0	0	0	0	0	0.02	0.02	0.01
known_NIR_25158	0	0.4	0.1	0.18	0.1	0.29	0.49	0.38
known_NIR_25199	0	0	0	0	0	0.06	0.06	0.03
known_NIR_25248	0.45	0.54	0.68	0.65	0.53	0.76	0.73	0.92
known_NIR_25251	0.06	0.11	0.1	0.1	0.05	0.01	0.05	0.02
known_NIR_25265	0.46	0.36	0.28	0.34	0.29	0.48	0.5	0.4
known_NIR_25348	0.08	0	0	0.02	0	0.11	0.05	0.1
known_NIR_25385	0.29	0.29	0.3	0.32	0.28	0.39	0.39	0.37
known_NIR_25391	0	0	0	0.01	0	0.01	0.01	0.01
known_NIR_25403	0.04	0.06	0.13	0.08	0.1	0.03	0.04	0
known_NIR_25404	0.04	0.08	0.11	0.09	0.11	0.04	0.05	0
known_NIR_25434	0.8	0.88	0.87	0.85	0.77	0.73	0.7	0.75
known_NIR_25586	0.71	0.73	0.81	0.69	0.77	0.63	0.55	0.6
known_NIR_25587	0.62	0.64	0.76	0.64	0.71	0.58	0.44	0.48
known_NIR_25616	1	1	1	1	1	0.99	0.98	0.98
known_NIR_25622	1	1	1	1	1	0.97	0.94	0.96
known_NIR_25633	0.2	0.25	0.18	0.2	0.12	0.12	0.12	0.04
known_NIR_25706	0.94	0.85	0.92	0.91	1	0.99	1	1
known_NIR_25732	0.02	0	0.01	0	0	0.04	0.05	0.03
known_NIR_25733	0.01	0	0.01	0	0	0.02	0.03	0.02
known_NIR_25756	0.05	0.05	0	0.02	0	0.08	0.13	0.07
known_NIR_25784	0.07	0.07	0.06	0.09	0.08	0.05	0.03	0.05
known_NIR_25853	0.03	0.02	0.02	0.02	0	0.01	0	0
known_NIR_25886	0.94	0.93	0.92	0.9	0.93	0.95	0.95	0.96
known_NIR_25891	0.24	0.29	0.64	0.65	0.47	0.85	0.61	0.75
known_NIR_25892	0.27	0.33	0.66	0.68	0.58	0.86	0.67	0.76
known_NIR_25951	0.37	0.38	0.31	0.3	0.3	0.45	0.46	0.56
known_NIR_25976	0.18	0.32	0.25	0.19	0.28	0.15	0.09	0.17
known_NIR_25979	0.1	0.08	0.05	0.04	0	0.13	0.09	0.14
known_NIR_25980	0.08	0.07	0.03	0.03	0	0.1	0.07	0.09
known_NIR_26021	0.22	0.2	0.21	0.3	0.26	0.32	0.32	0.29
known_NIR_26059	0.5	0.5	0.45	0.56	0.6	0.4	0.42	0.33
known_NIR_26065	0	0	0	0.06	0	0.09	0.04	0.1
known_NIR_26066	0	0	0	0.04	0	0.07	0.03	0.06
known_NIR_26114	0.27	0.37	0.33	0.36	0.17	0.22	0.18	0.16
known_NIR_26117	0.33	0.45	0.44	0.49	0.25	0.28	0.26	0.23
known_NIR_26118	0.38	0.54	0.53	0.56	0.41	0.35	0.32	0.36
known_NIR_26119	0.43	0.56	0.65	0.73	0.51	0.39	0.43	0.43
known_NIR_26123	0.68	0.56	0.59	0.56	0.76	0.73	0.77	0.78
known_NIR_26129	0.44	0.3	0.22	0.18	0.33	0.46	0.41	0.42
known_NIR_26131	0.44	0.31	0.25	0.22	0.34	0.46	0.4	0.43
known_NIR_26222	0.04	0.11	0.11	0.02	0.18	0.02	0	0
known_NIR_26280	0.57	0.47	0.79	0.46	0.43	0.1	0.18	0.32
known_NIR_26292	0.83	0.87	0.88	0.92	0.94	0.96	0.94	0.95
known_NIR_26558	0.19	0.38	0.41	0.32	0.36	0.53	0.44	0.53
known_NIR_26580	0.04	0	0.05	0.04	0.03	0.08	0.07	0.09
known_NIR_26581	0.04	0	0.05	0.03	0.02	0.06	0.05	0.07
known_NIR_26780	0.8	0.73	0.65	0.68	1	1	0.93	1
known_NIR_26801	0.85	0.8	0.86	0.85	0.87	0.88	0.9	0.93
known_NIR_26813	0.08	0.07	0.05	0.06	0.05	0	0	0.04
known_NIR_26820	0.02	0.02	0.01	0.01	0.01	0	0	0
known_NIR_26821	0.02	0.02	0.01	0.01	0.01	0	0	0
known_NIR_26822	0.96	0.97	0.98	0.99	0.98	1	1	1
known_NIR_26824	0.01	0.04	0	0.03	0	0.04	0.05	0.04
known_NIR_26980	0.08	0.1	0.12	0.15	0.14	0.2	0.2	0.17
known_NIR_26982	0.86	0.82	0.8	0.75	0.77	0.67	0.68	0.73
known_NIR_27035	0	0.03	0.03	0.01	0.02	0.05	0.06	0.08
known_NIR_27046	0.97	0.93	0.94	0.99	1	0.93	0.92	0.91
known_NIR_27047	0.04	0.08	0.05	0.01	0	0.08	0.09	0.12
known_NIR_27048	0.96	0.92	0.96	0.98	1	0.9	0.89	0.83
known_NIR_27134	0.24	0.18	0.1	0.37	0.18	0.38	0.41	0.36
known_NIR_27240	0	0	0.01	0	0	0.01	0.01	0.01
known_NIR_27253	0.01	0.01	0.01	0.01	0	0	0	0
known_NIR_27271	0.01	0.06	0.03	0.06	0.03	0	0.02	0
known_NIR_27402	0.09	0.09	0.13	0.09	0.1	0.08	0.06	0.07
known_NIR_27424	0.02	0	0.03	0.06	0.05	0	0	0
known_NIR_27463	0.02	0.05	0.03	0.04	0.03	0.01	0.02	0.02
known_NIR_27555	0	0.08	0.03	0.03	0.05	0	0	0
known_NIR_27617	0.11	0.08	0.08	0.14	0.07	0.05	0.06	0.07
known_NIR_27647	0.1	0.05	0.11	0.07	0.08	0.05	0.02	0.04
known_NIR_27717	0.94	0.86	0.9	0.85	0.78	1	1	0.98
known_NIR_27718	0.89	0.84	0.89	0.89	0.75	1	1	1
known_NIR_27762	0.12	0.12	0.04	0.06	0.05	0.03	0.03	0.02
known_NIR_27795	0	0.05	0	0	0	0.07	0.07	0.09
known_NIR_27796	0	0.05	0	0	0	0.06	0.07	0.1
known_NIR_27797	0	0.04	0	0	0	0.06	0.08	0.11
known_NIR_27807	0.88	0.98	0.96	0.95	0.89	1	1	0.97
known_NIR_27886	0	0.05	0.12	0	0	0.11	0.1	0.09
known_NIR_27909	0.11	0.1	0.11	0.1	0.09	0.07	0.09	0.08
known_NIR_27931	0.14	0.12	0.04	0.21	0.24	0.02	0.03	0.09
known_NIR_27937	0.1	0.03	0.03	0	0	0.17	0.14	0.09
known_NIR_28022	0.01	0.02	0.03	0.06	0.03	0.01	0	0.01
known_NIR_28080	0.13	0.1	0.15	0.12	0.16	0.06	0.06	0.09
known_NIR_28184	0	0	0	0	0	0.02	0.01	0.02
known_NIR_28294	0.65	0.71	0.49	0.73	0.63	0.93	0.82	0.76
known_NIR_28322	0.81	0.9	0.9	0.98	0.94	0.98	1	1
known_NIR_28349	0.36	0.21	0.08	0.37	0.25	0.42	0.48	0.35
known_NIR_28431	1	1	1	0.99	1	0.97	0.95	0.93
known_NIR_28438	1	1	1	0.99	1	0.98	0.96	0.97
known_NIR_28442	1	1	0.98	1	1	0.96	0.97	0.97
known_NIR_28444	0	0	0.01	0.01	0	0.02	0.02	0.02
known_NIR_28480	0.92	0.9	0.83	0.88	0.85	0.79	0.8	0.82
known_NIR_28484	0.06	0.07	0.09	0.08	0.09	0.13	0.14	0.12
known_NIR_28487	0.9	0.82	0.92	0.88	0.85	0.77	0.76	0.79
known_NIR_28543	0	0	0	0	0.06	0.06	0.09	0.08
known_NIR_28544	0	0	0	0	0.06	0.09	0.11	0.1
known_NIR_28545	0.56	0.58	0.74	0.68	0.61	0.46	0.51	0.51
known_NIR_28641	0.19	0.07	0.12	0.14	0.15	0	0	0
known_NIR_28668	0.28	0.32	0.45	0.38	0.23	0.44	0.46	0.54
known_NIR_28669	0.34	0.41	0.53	0.47	0.3	0.53	0.54	0.57
known_NIR_28893	0.17	0.02	0.21	0.12	0.2	0	0	0.09
known_NIR_28895	0	0	0	0	0.14	0.17	0.1	0.22
known_NIR_28942	0	0	0.06	0	0	0.06	0.13	0.09
known_NIR_29003	0.06	0.13	0.17	0.14	0.25	0.23	0.22	0.27
known_NIR_29082	0.01	0	0.02	0.03	0.04	0	0	0
known_NIR_29145	0.47	0.71	0.67	0.47	0.59	0.43	0.31	0.42
known_NIR_29147	0.81	0.91	0.94	0.96	0.86	0.98	1	0.97
known_NIR_29168	0.33	0.32	0.19	0.25	0.29	0.22	0.17	0.11
known_NIR_29171	0.25	0.27	0.17	0.23	0.23	0.17	0.15	0.09
known_NIR_29175	0.22	0.29	0.18	0.23	0.25	0.3	0.27	0.33
known_NIR_29184	0.27	0.57	0.6	0.33	0.88	0.84	0.82	0.91
known_NIR_29204	0.98	1	1	0.96	0.97	0.95	0.96	0.95
known_NIR_29215	0.02	0.05	0.06	0.02	0	0.12	0.09	0.09
known_NIR_29246	0.48	0.42	0.45	0.41	0.51	0.59	0.55	0.58
known_NIR_29346	0.11	0.09	0.07	0.06	0.08	0.06	0.05	0.03
known_NIR_29355	0	0.02	0.06	0	0	0.04	0.07	0.08
known_NIR_29372	0.29	0.31	0.26	0.33	0.24	0.1	0.18	0.06
known_NIR_29373	0.19	0.17	0.1	0.15	0.12	0.02	0.05	0.02
known_NIR_29374	0.65	0.69	0.76	0.74	0.7	0.82	0.81	0.79
known_NIR_29463	0.02	0.01	0.02	0.02	0.02	0.01	0.01	0.01
known_NIR_29484	0.88	0.84	0.74	0.87	0.79	0.64	0.7	0.71
known_NIR_29511	0.65	0.56	0.82	0.62	0.79	0.5	0.58	0.5
known_NIR_29556	0.16	0.21	0	0.09	0.12	0.03	0	0
known_NIR_29557	0.18	0.22	0	0.11	0.15	0.04	0	0
known_NIR_29558	0.21	0.24	0	0.17	0.2	0.05	0	0
known_NIR_29569	0.01	0.02	0.01	0.01	0	0	0	0
known_NIR_29650	0.23	0.22	0.14	0.2	0.15	0.13	0.12	0.08
known_NIR_29664	0.6	0.56	0.56	0.79	0.57	0.79	0.8	0.72
known_NIR_29667	0.5	0.59	0.57	0.81	0.61	0.77	0.83	0.75
known_NIR_29725	0.97	0.95	0.93	0.97	0.97	0.91	0.93	0.94
known_NIR_29769	0.96	0.99	0.96	0.97	0.98	0.99	0.99	1
known_NIR_29772	0.94	0.98	0.94	0.96	0.96	0.99	0.98	1
known_NIR_29820	0.99	0.97	0.96	0.96	1	1	1	1
known_NIR_29853	0.9	0.92	0.94	0.9	0.89	0.93	0.94	0.94
known_NIR_29893	0	0.03	0.04	0.05	0.03	0	0	0
known_NIR_29950	0.02	0.02	0.03	0	0.03	0	0	0
known_NIR_29967	0.71	0.57	0.59	0.67	0.4	0.82	0.7	0.79
known_NIR_29982	0	0	0.01	0	0	0.01	0.01	0.01
known_NIR_29984	0	0	0.01	0	0	0.01	0.01	0.01
known_NIR_30032	0.88	0.75	0.69	0.83	0.77	0.64	0.66	0.6
known_NIR_30033	0.04	0.11	0.11	0.07	0.07	0.12	0.12	0.13
known_NIR_30099	0.39	0.5	0.29	0.15	0.17	0.06	0.07	0.12
known_NIR_30137	0.17	0.22	0.23	0.17	0.2	0.09	0.08	0
known_NIR_30143	0.83	0.78	0.8	0.91	0.89	1	0.98	1
known_NIR_30165	0.05	0.06	0.05	0.09	0.1	0	0	0
known_NIR_30178	0.98	0.95	1	0.94	0.93	1	1	1
known_NIR_30212	0.73	0.67	0.59	0.75	0.53	0.57	0.52	0.44
known_NIR_30233	1	0.97	0.93	0.9	0.96	0.9	0.9	0.9
known_NIR_30245	0.1	0.12	0.11	0.11	0.11	0.09	0.07	0.07
known_NIR_30261	0.94	0.98	0.97	0.93	1	1	1	1
known_NIR_30262	0.01	0.03	0.03	0.02	0.04	0.01	0	0
known_NIR_30263	0.97	0.99	0.98	0.96	1	1	1	1
known_NIR_30349	1	1	1	1	0.98	0.97	0.98	0.97
known_NIR_30353	0.02	0.03	0.03	0.04	0.03	0.05	0.04	0.05
known_NIR_30387	0.09	0.07	0.03	0.07	0	0	0	0
known_NIR_30388	0.13	0.11	0.05	0.11	0	0	0	0
known_NIR_30407	0.98	0.95	0.96	0.98	1	0.91	0.86	0.88
known_NIR_30450	0.44	0.41	0.5	0.28	0.35	0.23	0.28	0.19
known_NIR_30477	0	0.36	0.18	0.32	0.11	0.34	0.36	0.48
known_NIR_30495	0.82	0.88	0.95	0.71	1	0.64	0.74	0.76
known_NIR_30496	0.36	0.36	0.49	0.27	0.38	0.18	0.23	0.21
known_NIR_30529	0.5	0.5	0.39	0.62	0.47	0.71	0.65	0.67
known_NIR_30535	0.5	0.49	0.36	0.61	0.45	0.72	0.65	0.67
known_NIR_30549	0.14	0.07	0.14	0.06	0.07	0.13	0.16	0.18
known_NIR_30593	0.75	0.62	0.48	0.8	0.43	0.39	0.37	0.43
known_NIR_30596	0.9	0.76	0.56	0.9	0.75	0.65	0.58	0.54
known_NIR_30613	0.5	0.33	0.45	0.5	0.3	0.23	0.29	0.32
known_NIR_30689	0.53	0.56	0.66	0.66	0.58	0.65	0.7	0.67
known_NIR_30690	0.54	0.61	0.56	0.71	0.56	0.71	0.75	0.66
known_NIR_30734	0.01	0.01	0.01	0	0.01	0	0	0
known_NIR_30750	0.45	0.47	0.53	0.44	0.55	0.62	0.58	0.65
known_NIR_30851	0.04	0.03	0.05	0.02	0.02	0	0	0
known_NIR_30852	0.05	0.04	0.09	0.02	0.03	0	0	0
known_NIR_30862	0.32	0.28	0.26	0.25	0.23	0.19	0.21	0.24
known_NIR_30904	0.24	0.07	0.08	0.12	0.04	0	0.04	0
known_NIR_30905	0.35	0.12	0.14	0.17	0.07	0	0.05	0
known_NIR_30906	0.53	0.2	0.22	0.22	0.11	0	0.09	0
known_NIR_30927	0.99	0.99	0.99	0.99	0.98	0.97	0.97	0.98
known_NIR_30949	0.85	0.77	0.88	0.81	0.91	0.94	1	0.91
known_NIR_30952	0.93	0.93	0.93	0.97	0.97	0.97	0.98	0.97
known_NIR_30969	0.56	0.78	0.7	0.69	0.58	0.92	0.75	0.91
known_NIR_31079	0.16	0.35	0.14	0.21	0.18	0.06	0.04	0
known_NIR_31086	0.64	0.5	0.53	0.65	0.5	0.63	0.67	0.73
known_NIR_31273	0.48	0.48	0.5	0.38	0.47	0.57	0.55	0.66
known_NIR_31283	0.01	0	0	0	0	0.01	0.01	0.01
known_NIR_31300	0.05	0.33	0.52	0.27	0.5	0.59	0.58	0.78
known_NIR_31328	0.1	0.16	0.11	0.2	0.08	0.09	0.05	0.03
known_NIR_31385	0.08	0.04	0.05	0.06	0.04	0.02	0.01	0.01
known_NIR_31426	1	1	1	0.93	1	0.96	0.93	0.91
known_NIR_31560	0.75	0.76	0.8	0.75	0.73	0.8	0.81	0.81
known_NIR_31611	0.54	0.7	0.6	0.71	0.63	0.72	0.7	0.76
known_NIR_31616	0.49	0.67	0.55	0.69	0.53	0.7	0.69	0.73
known_NIR_31621	0.4	0.25	0.3	0.27	0.41	0.19	0.22	0.2
known_NIR_31622	0.7	0.63	0.67	0.72	0.79	0.55	0.6	0.44
known_NIR_31623	0.84	0.81	0.87	0.76	0.61	0.58	0.64	0.69
known_NIR_31695	0.53	0.59	0.64	0.66	0.61	0.69	0.65	0.68
known_NIR_31705	0.1	0.04	0.02	0.1	0.06	0.13	0.09	0.12
known_NIR_31711	0.97	1	1	0.96	1	0.96	0.95	0.94
known_NIR_31732	0.26	0.14	0.26	0.28	0.3	0.41	0.34	0.34
known_NIR_31763	0.75	0.78	0.8	0.87	0.86	0.73	0.72	0.66
known_NIR_31772	0.3	0.25	0.31	0.26	0.33	0.44	0.38	0.39
known_NIR_31820	0.07	0.06	0.04	0.03	0	0	0	0
known_NIR_31915	0.03	0.04	0.02	0.02	0	0.05	0.06	0.04
known_NIR_31918	0.94	0.93	0.96	0.96	1	0.9	0.89	0.92
known_NIR_31919	0.03	0.01	0.05	0.04	0.05	0.01	0.01	0.01
known_NIR_31920	0.97	0.99	0.95	0.96	0.94	0.99	0.99	0.98
known_NIR_31975	0.13	0.14	0.16	0.1	0.23	0.24	0.2	0.21
known_NIR_32006	0.07	0.1	0.17	0.09	0.12	0.07	0.04	0.06
known_NIR_32023	0.07	0.07	0.1	0.07	0.08	0.05	0.05	0.06
known_NIR_32141	0.54	0.7	0.69	0.56	0.55	0.84	0.77	0.72
known_NIR_32144	0.07	0.22	0.28	0.25	0	0.5	0.36	0.36
known_NIR_32175	0.37	0.37	0.41	0.42	0.41	0.47	0.49	0.44
known_NIR_32178	0.78	0.86	0.8	0.86	0.78	0.75	0.78	0.76
known_NIR_32181	0.86	0.91	0.88	0.92	0.87	0.85	0.85	0.85
known_NIR_32201	0.69	0.63	0.62	0.76	0.67	0.54	0.61	0.57
known_NIR_32208	0.03	0.03	0.04	0.04	0.04	0.02	0.02	0.02
known_NIR_32243	0.03	0	0.01	0.01	0.03	0.08	0.04	0.06
known_NIR_32254	0	0.1	0.11	0.29	0.42	0.38	0.45	0.42
known_NIR_32272	1	1	1	1	0.99	0.99	0.99	0.99
known_NIR_32305	0.43	0.49	0.51	0.48	0.55	0.39	0.39	0.42
known_NIR_32307	0.57	0.62	0.64	0.61	0.66	0.52	0.52	0.56
known_NIR_32308	0.28	0.31	0.37	0.26	0.32	0.25	0.23	0.26
known_NIR_32392	0	0	0	0.04	0.11	0.11	0.16	0.14
known_NIR_32451	0.97	0.93	1	1	1	0.94	0.95	0.93
known_NIR_32471	0.98	0.97	1	0.98	0.96	1	0.99	1
known_NIR_32472	0.77	0.7	0.72	0.78	0.69	0.8	0.84	0.78
known_NIR_32579	0.36	0.35	0.4	0.53	0.33	0.57	0.64	0.54
known_NIR_32608	0.28	0.23	0.23	0.19	0.34	0.15	0.18	0.17
known_NIR_32636	0.05	0.05	0.06	0.04	0.09	0.12	0.08	0.11
known_NIR_32690	0.33	0.18	0.28	0.23	0.27	0.18	0.14	0.12
known_NIR_32721	0.01	0.03	0.04	0	0.03	0	0	0
known_NIR_32722	0.02	0.04	0.05	0	0.04	0	0	0
known_NIR_32723	0.02	0.06	0.07	0	0.06	0	0	0
known_NIR_32851	0.06	0.06	0	0.03	0	0.07	0.08	0.08
known_NIR_32898	0.02	0.02	0.03	0.04	0	0.01	0	0
known_NIR_32917	0.37	0.33	0.35	0.24	0.39	0.46	0.44	0.55
known_NIR_33001	0.02	0.05	0.05	0.07	0.06	0.02	0.02	0.03
known_NIR_33004	0.16	0.12	0.09	0.11	0.18	0.06	0.08	0.03
known_NIR_33017	0.57	0.62	0.68	0.65	0.62	0.68	0.72	0.74
known_NIR_33024	0.44	0.39	0.32	0.35	0.38	0.33	0.28	0.25
known_NIR_33040	0.36	0.64	0.75	0.5	0.88	0.89	0.95	1
known_NIR_33042	0.05	0.07	0.08	0.08	0.13	0.46	0.51	0.56
known_NIR_33084	0.04	0.04	0.01	0.1	0.03	0	0	0
known_NIR_33098	0.05	0.07	0	0.04	0	0.07	0.08	0.12
known_NIR_33225	0.21	0.16	0.09	0.07	0.18	0.03	0.06	0.08
known_NIR_33272	0.02	0	0	0	0	0.03	0.04	0.06
known_NIR_33330	0.03	0.03	0.01	0.03	0	0	0	0
known_NIR_33331	0.02	0.03	0.01	0.03	0	0	0	0
known_NIR_33346	0.35	0.15	0.3	0.15	0.21	0.38	0.41	0.31
known_NIR_33347	0.68	0.86	0.75	0.88	0.85	0.67	0.67	0.74
known_NIR_33348	0.53	0.74	0.57	0.74	0.68	0.51	0.45	0.55
known_NIR_33360	0.14	0.03	0.14	0.23	0.21	0.23	0.25	0.26
known_NIR_33386	0.18	0.3	0.5	0.34	0.57	0.24	0.17	0.12
known_NIR_33395	0.01	0.01	0	0.01	0.01	0	0	0
known_NIR_33432	0.22	0.2	0.17	0.17	0.21	0.15	0.14	0.14
known_NIR_33446	0.26	0.31	0.39	0.25	0.46	0.09	0.06	0.17
known_NIR_33447	0.33	0.36	0.41	0.25	0.53	0.11	0.09	0.19
known_NIR_33469	0.17	0.17	0.35	0.24	0.25	0.35	0.47	0.36
known_NIR_33470	0.77	0.73	0.5	0.69	0.6	0.52	0.4	0.33
known_NIR_33512	0.62	0.63	0.61	0.64	0.58	0.65	0.69	0.7
known_NIR_33582	0.52	0.62	0.55	0.42	0.62	0.42	0.38	0.4
known_NIR_33685	0.01	0.02	0	0.01	0.01	0	0	0
known_NIR_33686	0.99	1	0.99	0.99	0.98	1	1	1
known_NIR_33692	0.35	0.34	0.29	0.46	0.25	0.2	0.21	0.18
known_NIR_33813	0.04	0.07	0.03	0.05	0	0.19	0.23	0.35
known_NIR_33832	1	0.88	0.93	0.9	0.89	1	1	1
known_NIR_33949	0	0	0	0.01	0.01	0.02	0.02	0.03
known_NIR_34019	0.02	0.01	0.05	0.01	0.02	0.05	0.05	0.07
known_NIR_34210	0.19	0.13	0	0.07	0.2	0.35	0.26	0.4
known_NIR_34212	0.05	0.04	0.02	0.02	0.05	0.16	0.16	0.11
known_NIR_34243	0.06	0.06	0.02	0.11	0.07	0.01	0.03	0.01
known_NIR_34256	0.12	0.28	0.19	0.16	0.19	0.12	0.03	0.04
known_NIR_34257	0.09	0.18	0.12	0.12	0.12	0.08	0.02	0.03
known_NIR_34335	0.14	0.14	0.05	0.09	0.11	0.05	0.05	0.02
known_NIR_34377	0.08	0.07	0.06	0.06	0.14	0.04	0.02	0
known_NIR_34473	0.05	0.05	0.08	0.05	0.08	0.04	0.03	0.04
known_NIR_34530	0.04	0.08	0.06	0.05	0	0.09	0.09	0.08
known_NIR_34532	0.02	0.04	0.03	0.02	0	0.05	0.05	0.04
known_NIR_34566	0.19	0.39	0.24	0.23	0	0.1	0	0
known_NIR_34567	0.2	0.44	0.33	0.25	0	0.11	0	0
known_NIR_34579	0.08	0.04	0.13	0.1	0.12	0.13	0.17	0.14
known_NIR_34581	0.56	0.37	0.58	0.53	0.78	0.79	0.73	0.73
known_NIR_34584	0.08	0.14	0.12	0.07	0	0.45	0.41	0.22
known_NIR_34654	0.99	1	0.99	0.99	0.99	1	1	1
known_NIR_34655	0.01	0	0.01	0.01	0.01	0	0	0
known_NIR_34673	0.04	0.04	0.05	0.03	0.04	0.03	0.03	0.02
known_NIR_34724	0.85	0.67	0.87	0.75	0.79	0.86	0.88	0.94
known_NIR_34775	0.02	0.13	0.1	0.05	0.21	0	0.02	0
known_NIR_34823	0.01	0	0	0.02	0	0.02	0.02	0.02
known_NIR_34830	0.75	0.88	0.79	0.81	0.86	0.87	0.91	0.89
known_NIR_34847	0.87	0.86	0.59	0.75	0.76	0.58	0.64	0.64
known_NIR_34859	0.75	0.76	0.8	0.74	0.68	0.82	0.85	0.89
known_NIR_34860	0.78	0.81	0.79	0.79	0.76	0.85	0.87	0.93
known_NIR_34915	0.07	0.07	0.05	0.06	0.06	0.03	0.05	0.04
known_NIR_34940	0.07	0.06	0.03	0.04	0.02	0.07	0.07	0.07
known_NIR_35023	0.12	0.11	0.15	0.09	0	0.23	0.19	0.31
known_NIR_35204	0.28	0.24	0.3	0.22	0.28	0.22	0.23	0.2
known_NIR_35266	0.28	0.36	0.39	0.41	0.34	0.42	0.44	0.46
known_NIR_35291	0	0	0	0	0.03	0.02	0.03	0.02
known_NIR_35296	0	0.02	0.03	0.02	0.04	0.09	0.05	0.07
known_NIR_35298	0.08	0.11	0.14	0.19	0.15	0.23	0.3	0.28
known_NIR_35301	0.27	0.26	0.14	0.3	0.22	0.12	0.15	0.09
known_NIR_35417	0.3	0.3	0.34	0.39	0.27	0.24	0.28	0.24
known_NIR_35446	0.06	0.04	0.04	0.04	0.03	0.03	0.03	0.02
known_NIR_35470	0	0	0	0.01	0	0.03	0.02	0.02
known_NIR_35471	0	0.02	0.02	0.02	0.01	0.04	0.04	0.04
known_NIR_35507	0.02	0.01	0.01	0.02	0.01	0	0	0
known_NIR_35512	0.65	0.61	0.61	0.6	0.62	0.6	0.58	0.58
known_NIR_35558	0.98	0.97	0.97	0.97	0.98	0.99	0.98	0.99
known_NIR_35597	0.7	0.72	0.79	0.76	0.65	0.81	0.78	0.83
known_NIR_35601	0.28	0.24	0.33	0.27	0.39	0.24	0.16	0.14
known_NIR_35654	0.99	0.98	0.98	0.99	0.98	1	1	1
known_NIR_35670	0.43	0.37	0.27	0.26	0.3	0.25	0.23	0.21
known_NIR_35681	1	0.98	0.96	0.97	0.97	1	0.99	1
known_NIR_35711	0.01	0.02	0.06	0.02	0.04	0.01	0	0
known_NIR_35751	0.83	0.81	0.7	0.77	0.78	0.84	0.87	0.82
known_NIR_35764	0.26	0.23	0.17	0.05	0.15	0.03	0.07	0.08
known_NIR_35843	0.16	0.08	0.33	0.22	0.12	0.54	0.53	0.67
known_NIR_35987	0.92	0.87	0.75	0.8	0.88	0.72	0.79	0.71
known_NIR_36017	0.26	0.22	0.2	0.21	0.32	0.37	0.33	0.4
known_NIR_36052	0.93	0.9	0.98	0.94	0.92	0.96	0.98	0.99
known_NIR_36056	0.05	0.07	0.01	0.04	0.05	0.02	0.01	0.01
known_NIR_36073	0.1	0.08	0.05	0.1	0.06	0.02	0.03	0.05
known_NIR_36087	0.09	0.11	0.14	0	0.08	0.26	0.26	0.21
known_NIR_36105	0.02	0	0.06	0.05	0.05	0	0	0.01
known_NIR_36142	0	0	0.08	0	0	0.23	0.25	0.14
known_NIR_36182	0.02	0.02	0.01	0.03	0.01	0.01	0	0
known_NIR_36183	0.02	0.02	0.02	0.03	0.01	0.01	0	0
known_NIR_36205	0.22	0.26	0.26	0.25	0.38	0.08	0.08	0.21
known_NIR_36208	0.1	0.12	0.1	0.06	0.08	0.05	0.04	0.06
known_NIR_36320	0.06	0.09	0.13	0.03	0.04	0	0.02	0.02
known_NIR_36322	0	0.03	0.06	0.11	0.1	0	0	0
known_NIR_36323	0	0.03	0.06	0.12	0.07	0	0	0
known_NIR_36454	0.79	0.82	0.86	0.74	0.71	0.86	0.84	0.9
known_NIR_36483	0.67	0.5	0.67	0.66	0.56	0.5	0.42	0.35
known_NIR_36506	0.92	0.85	0.86	0.89	0.82	1	0.93	1
known_NIR_36516	0.07	0.12	0.11	0.12	0.18	0.01	0.06	0.05
known_NIR_36573	0.02	0.03	0.04	0.01	0.05	0.01	0	0
known_NIR_36574	0.02	0.04	0.05	0.01	0.06	0.01	0	0
known_NIR_36576	0.95	0.88	0.86	0.94	0.82	0.98	1	1
known_NIR_36657	0.04	0.01	0.01	0.02	0.02	0.05	0.05	0.04
known_NIR_36745	0.61	0.52	0.4	0.67	0.57	0.75	0.65	0.74
known_NIR_36837	0.03	0.05	0	0.07	0.03	0	0	0
known_NIR_36838	0.02	0.03	0	0.05	0.02	0	0	0
known_NIR_36840	0.98	0.96	1	0.94	0.97	1	1	1
known_NIR_36955	0.06	0.02	0.02	0.07	0.04	0.09	0.11	0.08
known_NIR_37008	0.03	0.02	0.02	0.03	0.03	0.01	0.01	0.02
known_NIR_37013	0.13	0.14	0.1	0.18	0.08	0.06	0.04	0.06
known_NIR_37113	0.04	0.04	0	0.02	0.07	0	0	0
known_NIR_37125	0.19	0.12	0.11	0.08	0	0	0	0
known_NIR_37128	0.01	0.01	0.01	0.01	0	0	0	0
known_NIR_37133	0.83	0.71	0.78	0.92	0.91	0.94	0.94	0.97
known_NIR_37134	0.17	0.25	0.33	0.08	0.18	0.05	0.06	0.09
known_NIR_37156	0.98	0.98	0.97	1	0.98	0.99	1	1
known_NIR_37223	0.04	0.11	0.17	0.11	0.04	0.23	0.17	0.23
known_NIR_37257	0.02	0.01	0	0.09	0.02	0.07	0.09	0.08
known_NIR_37323	0.95	0.99	0.98	0.97	0.98	1	1	1
known_NIR_37327	0.19	0.18	0.09	0.2	0.15	0.03	0.03	0.09
known_NIR_37328	0.28	0.23	0.1	0.22	0.15	0.05	0.04	0.11
known_NIR_37361	0.83	0.9	0.86	0.74	0.76	0.72	0.71	0.61
known_NIR_37367	0.87	0.86	0.86	0.94	1	1	1	1
known_NIR_37452	0.08	0.09	0.06	0.12	0.05	0.03	0.02	0.02
known_NIR_37473	0.01	0	0.01	0.01	0.02	0	0	0
known_NIR_37499	0.01	0.01	0.02	0.02	0.03	0.01	0	0
known_NIR_37500	0.01	0.01	0.02	0.02	0.04	0.01	0	0
known_NIR_37521	0.16	0.19	0.42	0.23	0.14	0.6	0.38	0.42
known_NIR_37566	0.71	0.64	0.57	0.7	0.6	0.96	0.94	0.85
known_NIR_37578	0.07	0.04	0.05	0.06	0.05	0.13	0.17	0.17
known_NIR_37607	0.07	0.08	0.02	0.05	0.05	0.01	0.02	0.02
known_NIR_37618	0.15	0.05	0.13	0.11	0.08	0.15	0.2	0.15
known_NIR_37698	0.47	0.65	0.49	0.81	0.6	0.81	0.82	0.81
known_NIR_37744	0.04	0.13	0.06	0.11	0.07	0.16	0.12	0.13
known_NIR_37777	0	0	0	0.02	0	0.04	0.07	0.05
known_NIR_37799	0.03	0.06	0.01	0.05	0.04	0.01	0.01	0.02
known_NIR_37825	0	0.03	0.03	0.04	0	0.1	0.13	0.06
known_NIR_37861	0	0.02	0.06	0	0	0.07	0.11	0.07
known_NIR_37882	0.95	1	1	1	1	0.92	0.95	0.92
known_NIR_37891	0.07	0.1	0.04	0.09	0.04	0.03	0.02	0
known_NIR_38009	0.31	0.44	0.17	0.49	0.26	0.55	0.53	0.49
known_NIR_38070	0.97	0.97	1	0.93	0.94	1	1	1
known_NIR_38073	0.93	0.93	1	0.9	0.89	1	1	1
known_NIR_38164	0.06	0.06	0.05	0.09	0.06	0.03	0.02	0
known_NIR_38185	0.26	0.29	0.36	0.34	0.23	0.21	0.22	0.25
known_NIR_38189	0.13	0.14	0.12	0.17	0.15	0.09	0.11	0.06
known_NIR_38190	0.12	0.13	0.11	0.16	0.14	0.08	0.1	0.06
known_NIR_38211	0.13	0.2	0.1	0.15	0.09	0.06	0.09	0.07
known_NIR_38219	0.12	0.08	0	0	0	0.12	0.14	0.09
known_NIR_38220	0.12	0.19	0.17	0.14	0.12	0.04	0.03	0.05
known_NIR_38291	0.09	0.03	0.07	0.09	0	0	0	0
known_NIR_38393	0.95	0.94	0.94	0.94	0.95	0.93	0.91	0.92
known_NIR_38427	0	0	0	0	0	0.03	0.04	0.04
known_NIR_38511	0.54	0.54	0.59	0.56	0.64	0.27	0.33	0.27
known_NIR_38609	0.03	0.04	0.07	0.08	0.02	0.09	0.08	0.09
known_NIR_38679	0.45	0.46	0.39	0.4	0.43	0.39	0.35	0.35
known_NIR_38758	1	1	0.97	1	1	0.95	0.97	0.93
known_NIR_38798	0.31	0.25	0.3	0.27	0.3	0.21	0.22	0.25
known_NIR_38884	0.2	0.18	0.24	0.24	0.19	0.14	0.17	0.16
known_NIR_38913	0.89	0.84	0.83	0.85	0.8	0.9	0.88	0.89
known_NIR_38914	0.09	0.13	0.14	0.14	0.16	0.08	0.1	0.09
known_NIR_38922	0.07	0.09	0.07	0.08	0.08	0.03	0.04	0.02
known_NIR_38924	0.9	0.87	0.92	0.91	0.88	0.96	0.94	0.98
known_NIR_38984	0	0.04	0.02	0.01	0	0.04	0.04	0.07
known_NIR_38985	0.03	0.01	0.01	0	0	0.05	0.05	0.06
known_NIR_39000	0.34	0.4	0.39	0.43	0.38	0.53	0.52	0.52
known_NIR_39014	0	0.17	0.17	0	0.27	0.36	0.25	0.5
known_NIR_39122	0.23	0.23	0.27	0.28	0.35	0.15	0.14	0.18
known_NIR_39133	0.5	0.62	0.49	0.62	0.55	0.64	0.63	0.7
known_NIR_39143	0.16	0.13	0.14	0.15	0.17	0.13	0.12	0.12
known_NIR_39287	0	0.04	0	0	0	0.05	0.1	0.06
known_NIR_39288	0.23	0.29	0.12	0.21	0.2	0.42	0.42	0.38
known_NIR_39289	0.12	0.08	0.13	0.13	0.13	0.07	0.06	0.06
known_NIR_39315	0.04	0.22	0.21	0.32	0.17	0.32	0.33	0.34
known_NIR_39333	0.02	0.03	0.03	0.04	0.02	0.04	0.05	0.04
known_NIR_39344	0.62	0.71	0.6	0.62	0.7	0.58	0.51	0.56
known_NIR_39361	0.97	0.88	0.92	0.96	0.93	1	0.98	1
known_NIR_39364	0.24	0.26	0.34	0.13	0.16	0.11	0.09	0.1
known_NIR_39369	0.63	0.63	0.49	0.78	0.72	0.81	0.84	0.82
known_NIR_39370	0.61	0.6	0.49	0.78	0.74	0.81	0.84	0.81
known_NIR_39392	0.02	0.02	0.02	0.01	0.02	0	0	0.01
known_NIR_39455	0.01	0.01	0.01	0.02	0	0	0	0
known_NIR_39462	0.03	0.04	0.04	0.05	0.03	0.02	0.02	0.02
known_NIR_39463	0.97	0.96	0.95	0.95	0.97	0.98	0.98	0.97
known_NIR_39477	0.3	0.46	0.59	0.34	0.76	0.73	0.75	0.9
known_NIR_39494	0.01	0	0.01	0.01	0.01	0	0	0
known_NIR_39539	0.02	0.05	0.04	0.06	0.03	0.02	0	0.01
known_NIR_39540	0.96	0.91	0.92	0.89	0.94	0.96	1	0.97
known_NIR_39555	0.93	0.87	0.75	0.97	0.8	1	1	1
known_NIR_39556	0.29	0.09	0.2	0.09	0.27	0.09	0.06	0
known_NIR_39600	0.25	0.25	0.26	0.29	0.4	0.09	0.17	0
known_NIR_39609	0.23	0.22	0.41	0.36	0.25	0.09	0.16	0.2
known_NIR_39611	0.64	0.64	0.43	0.49	0.61	0.85	0.74	0.67
known_NIR_39612	0.08	0.08	0.07	0.13	0.08	0.12	0.16	0.14
known_NIR_39703	0.32	0.26	0.57	0.48	0.59	0.64	0.7	0.71
known_NIR_39711	0.12	0.12	0.1	0.08	0.09	0.05	0.01	0.06
known_NIR_39719	0.78	0.78	0.82	0.86	0.84	0.91	0.97	0.89
known_NIR_39786	0.01	0.02	0	0	0.06	0.06	0.07	0.05
known_NIR_39842	0.14	0.08	0.06	0.11	0.05	0.04	0	0
known_NIR_39861	0.26	0.32	0.22	0.26	0.23	0.36	0.3	0.34
known_NIR_39907	0.1	0.05	0.07	0.06	0.07	0.11	0.11	0.1
known_NIR_39908	0.13	0.05	0.07	0.04	0.05	0.16	0.12	0.12
known_NIR_39938	0.57	0.64	0.5	0.6	0.77	0.3	0.46	0.33
known_NIR_39967	0.68	0.63	0.58	0.71	0.59	0.46	0.5	0.37
known_NIR_40021	0.35	0.44	0.36	0.39	0.3	0.28	0.27	0.31
known_NIR_40074	0.97	0.99	0.92	0.97	0.93	0.99	0.99	1
known_NIR_40122	0.67	0.8	0.76	0.79	0.78	0.82	0.82	0.84
known_NIR_40140	0.5	0.32	0.29	0.33	0.25	0.49	0.61	0.45
known_NIR_40159	0.42	0.32	0.33	0.3	0.25	0.24	0.16	0.21
known_NIR_40172	0.08	0	0	0	0	0.08	0.08	0.07
known_NIR_40173	0.31	0.25	0.22	0.21	0.26	0.38	0.3	0.38
known_NIR_40344	0.97	0.95	0.94	0.98	1	1	1	1
known_NIR_40361	0.02	0.01	0.02	0.05	0.05	0	0.01	0
known_NIR_40365	0	0.01	0	0	0	0.01	0.01	0.01
known_NIR_40407	0.22	0.17	0.04	0.28	0.17	0	0.05	0.05
known_NIR_40413	0.79	0.83	0.88	0.66	0.67	1	0.92	0.94
known_NIR_40447	0.47	0.46	0.41	0.39	0.42	0.35	0.39	0.38
known_NIR_40476	0.38	0.4	0.47	0.39	0.41	0.57	0.57	0.57
known_NIR_40572	0.19	0.2	0.25	0.18	0.22	0.17	0.17	0.15
known_NIR_40623	0.26	0.23	0.18	0.17	0.2	0.17	0.16	0.15
known_NIR_40795	0	0.03	0.03	0.04	0.01	0	0	0
known_NIR_40830	0.04	0.05	0.05	0.04	0.02	0.08	0.06	0.07
known_NIR_40873	0.02	0.04	0.02	0.01	0.02	0.01	0.01	0
known_NIR_40880	0.81	0.8	0.96	0.87	0.91	0.95	0.96	0.98
known_NIR_40883	0.04	0.06	0.05	0.04	0.05	0.03	0.03	0.03
known_NIR_40890	0.04	0.04	0.02	0.04	0.02	0.02	0.02	0.01
known_NIR_40925	0.07	0.12	0.13	0.16	0.16	0.31	0.28	0.3
known_NIR_40927	0.12	0.03	0.17	0.11	0.18	0	0.02	0
known_NIR_40928	0.14	0.05	0.23	0.12	0.24	0	0.02	0
known_NIR_40984	0.06	0.1	0.04	0.06	0.1	0.18	0.12	0.17
known_NIR_41040	0.78	0.77	0.61	0.64	0.64	0.61	0.59	0.53
known_NIR_41086	0.21	0.2	0.18	0.17	0.26	0.15	0.16	0.16
known_NIR_41104	0.54	0.62	0.67	0.74	0.78	0.77	0.91	0.85
known_NIR_41114	0.6	0.61	0.55	0.55	0.55	0.63	0.68	0.69
known_NIR_41184	0.03	0.09	0.02	0.03	0.03	0.08	0.11	0.1
known_NIR_41212	0.25	0.25	0.29	0.22	0	0.38	0.32	0.44
known_NIR_41227	0.04	0.02	0.02	0.06	0.04	0.08	0.05	0.07
known_NIR_41263	0.09	0.05	0.1	0.11	0	0	0	0
known_NIR_41270	0.14	0.14	0.09	0.12	0.09	0.08	0.09	0.06
known_NIR_41274	0.76	0.78	0.78	0.74	0.81	0.84	0.83	0.87
known_NIR_41302	0.44	0.48	0.4	0.37	0.43	0.49	0.5	0.49
known_NIR_41314	0.6	0.55	0.59	0.63	0.57	0.72	0.67	0.79
known_NIR_41350	0.01	0.01	0.02	0.01	0.01	0	0	0
known_NIR_41358	0.01	0.01	0.01	0.02	0	0	0	0
known_NIR_41361	0.01	0.02	0.01	0.01	0	0	0	0
known_NIR_41377	0	0.01	0	0	0	0.01	0.01	0.01
known_NIR_41378	1	0.99	1	1	1	0.99	0.99	0.99
known_NIR_41387	0.05	0.02	0	0.03	0.04	0.01	0	0
known_NIR_41396	0.06	0.05	0.04	0.04	0.08	0.04	0.02	0.03
known_NIR_41419	0.03	0.03	0.01	0.01	0.01	0.06	0.04	0.04
known_NIR_41488	0.76	0.74	0.74	0.73	0.83	0.63	0.67	0.54
known_NIR_41550	0.98	0.98	0.96	1	1	0.95	0.97	0.95
known_NIR_41551	0.98	0.98	0.94	1	1	0.93	0.93	0.94
known_NIR_41572	0.44	0.3	0.38	0.37	0.24	0.42	0.48	0.48
known_NIR_41625	0	0.04	0.04	0.05	0	0.09	0.05	0.07
known_NIR_41648	1	0.97	0.98	0.96	0.98	1	1	0.99
known_NIR_41650	0.67	0.76	0.79	0.87	0.72	0.88	0.94	0.84
known_NIR_41652	0.24	0.14	0.11	0.07	0.16	0.06	0.03	0.09
known_NIR_41657	0.83	0.79	0.75	0.82	0.73	0.67	0.69	0.74
known_NIR_41662	0.83	0.89	0.89	0.76	0.89	0.97	0.93	0.91
known_NIR_41674	0	0.02	0.02	0	0	0.09	0.05	0.09
known_NIR_41685	1	0.96	0.96	1	1	0.85	0.93	0.87
known_NIR_41689	0	0.02	0.02	0	0	0.11	0.05	0.09
known_NIR_41696	0.83	0.74	0.65	0.83	0.73	0.6	0.67	0.55
known_NIR_41792	0.59	0.41	0.35	0.37	0.43	0.23	0.29	0.24
known_NIR_41795	0.04	0.02	0.03	0.07	0.07	0	0	0
known_NIR_41801	0.8	0.91	0.96	0.95	0.86	1	1	1
known_NIR_41852	0.05	0.04	0.03	0.01	0.06	0.02	0	0
known_NIR_41887	0.21	0.12	0.06	0.11	0.11	0.05	0.06	0.03
known_NIR_41888	0.26	0.37	0.25	0.2	0.41	0.38	0.55	0.52
known_NIR_41897	0.09	0.14	0.51	0.23	0.2	0.52	0.54	0.73
known_NIR_41934	0.87	0.93	0.88	1	0.91	1	1	1
known_NIR_41938	0.67	0.47	0.55	0.46	0.48	0.87	0.82	0.83
known_NIR_41939	0.38	0.47	0.38	0.45	0.45	0.33	0.31	0.33
known_NIR_41948	0.84	0.84	0.78	0.9	0.81	0.79	0.75	0.72
known_NIR_41950	0.46	0.59	0.56	0.56	0.6	0.46	0.41	0.46
known_NIR_41955	0.46	0.39	0.46	0.41	0.42	0.49	0.48	0.52
known_NIR_41957	0.47	0.38	0.31	0.26	0.27	0.64	0.57	0.61
known_NIR_41965	0.44	0.41	0.44	0.38	0.42	0.53	0.55	0.54
known_NIR_41968	0.6	0.62	0.57	0.57	0.61	0.89	0.83	0.79
known_NIR_41974	0.13	0.21	0.29	0.18	0.35	0.33	0.32	0.38
known_NIR_41975	0.12	0.18	0.12	0.11	0.23	0.06	0	0
known_NIR_41976	0.02	0.06	0.05	0.02	0.1	0.02	0	0
known_NIR_41977	0.85	0.83	0.84	0.89	0.75	0.94	1	1
known_NIR_42010	0.05	0.16	0.04	0.08	0.23	0	0	0
known_NIR_42023	0.17	0.16	0.22	0.17	0.06	0.06	0.08	0.09
known_NIR_42045	0.07	0.06	0.04	0.06	0.04	0.11	0.09	0.13
known_NIR_42051	0.68	0.68	0.65	0.72	0.59	0.51	0.57	0.58
known_NIR_42062	0.51	0.44	0.48	0.58	0.16	0.2	0.14	0.21
known_NIR_42064	0.15	0.15	0.3	0.28	0.09	0.07	0.06	0.07
known_NIR_42078	0.03	0.03	0.06	0.09	0	0.11	0.12	0.09
known_NIR_42091	0.87	0.88	0.86	0.89	0.84	0.91	0.9	0.89
known_NIR_42097	0.2	0.17	0.1	0.28	0.23	0.37	0.32	0.3
known_NIR_42098	0.08	0.05	0.12	0.32	0	0.26	0.33	0.23
known_NIR_42146	0.61	0.7	0.76	0.81	0.75	0.82	0.86	0.8
known_NIR_42168	0.39	0.4	0.4	0.39	0.22	0.27	0.27	0.19
known_NIR_42169	0.33	0.36	0.38	0.33	0.21	0.24	0.25	0.17
known_NIR_42170	0.29	0.33	0.36	0.29	0.2	0.21	0.23	0.16
known_NIR_42209	0.02	0.02	0.02	0.02	0.01	0.01	0.01	0.01
known_NIR_42246	0.47	0.49	0.6	0.59	0.52	0.65	0.61	0.6
known_NIR_42333	0.97	0.98	0.93	0.94	1	0.81	0.81	0.88
known_NIR_42341	0.43	0.3	0.52	0.48	0.57	0.23	0.09	0.17
known_NIR_42342	0.46	0.28	0.57	0.47	0.57	0.26	0.11	0.15
known_NIR_42343	0.4	0.54	0.32	0.41	0.27	0.63	0.83	0.71
known_NIR_42409	0.02	0.03	0.02	0.01	0	0	0	0
known_NIR_42423	0.12	0.13	0.25	0.15	0.24	0.08	0.04	0.02
known_NIR_42504	0.96	0.95	0.98	0.96	1	0.94	0.95	0.94
known_NIR_42535	0.9	0.9	0.84	0.84	0.87	0.96	0.95	0.95
known_NIR_42545	0.77	0.88	0.69	0.77	0.79	0.92	0.85	0.93
known_NIR_42691	0.06	0.02	0.03	0	0.06	0	0	0
known_NIR_42713	1	1	0.98	1	1	0.97	0.97	0.98
known_NIR_42776	0.36	0.38	0.45	0.35	0.43	0.26	0.32	0.31
known_NIR_42923	0.18	0.22	0.23	0.11	0.2	0.26	0.24	0.29
known_NIR_42933	0.79	0.82	0.82	0.86	0.76	0.72	0.75	0.71
known_NIR_42937	0.14	0.1	0.11	0.08	0.15	0.18	0.17	0.18
known_NIR_43075	0.93	0.8	0.87	0.67	0.88	0.75	0.67	0.65
known_NIR_43117	0.01	0	0.01	0.02	0	0.02	0.02	0.02
known_NIR_43142	0.51	0.55	0.46	0.53	0.52	0.47	0.47	0.43
known_NIR_43151	0.04	0.04	0.02	0.04	0.05	0.01	0.01	0.02
known_NIR_43190	0.11	0.16	0.16	0.13	0.09	0.08	0.05	0.07
known_NIR_43206	0.13	0.12	0.22	0.29	0.33	0.41	0.48	0.34
known_NIR_43218	0.23	0.15	0.22	0.13	0.22	0.46	0.53	0.45
known_NIR_43259	0.07	0.08	0.12	0.09	0.02	0.12	0.19	0.16
known_NIR_43264	0.35	0.34	0.31	0.34	0.32	0.37	0.37	0.35
known_NIR_43295	0.24	0.2	0.14	0.23	0.22	0.28	0.34	0.3
known_NIR_43369	0.88	0.97	1	0.9	1	0.85	0.88	0.89
known_NIR_43376	0.14	0.11	0	0.13	0.25	0	0.03	0
known_NIR_43446	0.04	0.07	0.06	0.1	0.06	0.01	0	0.01
known_NIR_43448	0.04	0.07	0.06	0.11	0.07	0.01	0	0.01
known_NIR_43449	0.04	0.07	0.05	0.11	0.07	0.01	0	0.01
known_NIR_43479	0.03	0.02	0	0.05	0.02	0	0	0
known_NIR_43579	0.06	0.09	0.09	0.16	0.12	0.04	0	0
known_NIR_43610	0.24	0.22	0.42	0.21	0.38	0.08	0.1	0.21
known_NIR_43611	0.8	0.85	0.91	0.87	0.86	0.94	0.94	0.95
known_NIR_43612	0.77	0.79	0.63	0.79	0.66	0.93	0.91	0.81
known_NIR_43613	0.87	0.93	0.97	0.93	0.95	0.98	0.98	0.98
known_NIR_43616	0.13	0.12	0.43	0.2	0.55	0.49	0.53	0.56
known_NIR_43625	0.34	0.5	0.46	0.6	0.3	0.73	0.74	0.71
known_NIR_43714	0.95	0.91	0.95	0.95	0.91	0.97	0.96	0.96
known_NIR_43831	0.39	0.4	0.33	0.42	0.32	0.48	0.47	0.49
known_NIR_43924	0.01	0	0.02	0.01	0	0.02	0.02	0.02
known_NIR_43975	0.27	0.23	0.29	0.1	0.22	0.33	0.31	0.38
known_NIR_44047	0.11	0.2	0.08	0.09	0.11	0.07	0.02	0.02
known_NIR_44141	0.86	0.85	0.61	0.89	0.89	0.98	1	0.95
known_NIR_44142	0.1	0.11	0.32	0.12	0.11	0.01	0.02	0.03
known_NIR_44150	0	0.02	0.01	0.02	0.01	0	0	0
known_NIR_44173	0.64	0.64	0.63	0.62	0.59	0.66	0.67	0.68
known_NIR_44204	0.4	0.32	0.43	0.48	0.25	0.47	0.48	0.57
known_NIR_44228	0.13	0.08	0.06	0.08	0.09	0.06	0.06	0.03
known_NIR_44383	0.54	0.48	0.46	0.47	0.52	0.57	0.56	0.58
known_NIR_44430	0.15	0.11	0.12	0.09	0.03	0.23	0.16	0.21
known_NIR_44441	0	0.01	0.01	0	0	0.02	0.02	0.02
known_NIR_44523	0.82	0.82	0.9	0.9	0.94	0.93	0.95	0.95
known_NIR_44533	0.98	0.99	0.99	0.99	1	1	1	1
known_NIR_44539	0.97	0.9	1	1	0.93	0.83	0.86	0.84
known_NIR_44562	0.02	0.03	0.02	0.02	0.03	0.01	0	0.01
known_NIR_44574	0.01	0.01	0	0.02	0.02	0	0	0
known_NIR_44631	0.11	0.18	0.12	0.1	0.19	0.09	0.08	0.07
known_NIR_44747	0.15	0.14	0.14	0.12	0.15	0.08	0.09	0.08
known_NIR_44760	0.1	0.13	0.1	0.12	0.14	0.17	0.18	0.16
known_NIR_44802	0.36	0.52	0.68	0.53	0.53	0.66	0.73	0.67
known_NIR_44844	0.89	0.82	0.79	0.79	0.85	0.88	0.88	0.92
known_NIR_44897	0.06	0.1	0.2	0.08	0.11	0.03	0	0
known_NIR_44923	0.02	0.01	0.03	0.02	0.02	0.04	0.04	0.04
known_NIR_44948	0.18	0.11	0.12	0.31	0.2	0.27	0.31	0.29
known_NIR_44949	0.19	0.11	0.11	0.32	0.23	0.27	0.33	0.38
known_NIR_45156	0.56	0.54	0.43	0.43	0.47	0.41	0.43	0.38
known_NIR_45164	0.03	0.02	0.02	0.02	0.02	0.04	0.03	0.04
known_NIR_45273	0.12	0.17	0.13	0.11	0.09	0.24	0.25	0.23
known_NIR_45305	0.03	0.05	0.03	0.03	0.02	0.01	0.02	0.01
known_NIR_45309	0.97	0.95	0.97	0.97	0.97	0.99	0.98	0.99
known_NIR_45362	0.62	0.8	0.52	0.68	0.83	0.89	0.86	0.87
known_NIR_45404	0.4	0.28	0.33	0.27	0.29	0.21	0.24	0.23
known_NIR_45486	0.96	0.97	0.97	0.97	0.99	0.99	0.99	0.99
known_NIR_45487	0.01	0.01	0.02	0.02	0.01	0.02	0.03	0.03
known_NIR_45507	0.9	0.81	0.92	0.71	0.94	0.96	1	0.98
known_NIR_45508	0.9	0.82	0.89	0.69	0.88	0.96	1	0.96
known_NIR_45525	0.07	0.1	0.04	0.05	0.05	0.14	0.16	0.1
known_NIR_45569	0.11	0.25	0.13	0.12	0	0.31	0.44	0.35
known_NIR_45650	0.56	0.66	0.7	0.69	0.7	0.75	0.73	0.73
known_NIR_45657	0.43	0.45	0.39	0.4	0.36	0.34	0.35	0.35
known_NIR_45658	0.43	0.45	0.39	0.41	0.36	0.34	0.35	0.35
known_NIR_45713	0	0	0	0.1	0.06	0.2	0.12	0.12
known_NIR_45747	0.42	0.47	0.37	0.34	0.36	0.34	0.26	0.29
known_NIR_45781	0.95	0.93	0.96	0.94	0.95	0.98	0.99	1
known_NIR_45910	0.32	0.3	0.37	0.21	0.25	0.34	0.43	0.45
known_NIR_46015	0.79	0.79	0.77	0.69	0.88	0.88	0.88	0.86
known_NIR_46017	0.82	0.75	0.72	0.72	0.8	0.82	0.87	0.81
known_NIR_46060	0.01	0	0.02	0.01	0.01	0	0	0
known_NIR_46097	0.03	0	0	0	0	0.04	0.05	0.04
known_NIR_46140	0.03	0.04	0.04	0.02	0.1	0	0	0.02
known_NIR_46162	0.07	0.05	0.04	0.08	0.02	0	0	0.02
known_NIR_46163	0.04	0.02	0.02	0.04	0.01	0	0	0.01
known_NIR_46171	0.01	0.01	0.02	0.03	0.03	0	0	0.01
known_NIR_46209	0.25	0.39	0.2	0.27	0.29	0.1	0.12	0.16
known_NIR_46235	0.03	0.06	0.03	0.05	0.06	0.02	0.02	0.03
known_NIR_46253	0.96	1	0.98	0.98	0.97	1	1	1
known_NIR_46272	0.02	0	0.07	0.03	0	0.13	0.16	0.13
known_NIR_46301	0.49	0.47	0.53	0.46	0.44	0.6	0.6	0.64
known_NIR_46306	0.41	0.42	0.34	0.38	0.41	0.23	0.22	0.21
known_NIR_46323	0	0.04	0	0	0	0.29	0.19	0.14
known_NIR_46430	0.37	0.48	0.37	0.41	0.31	0.49	0.5	0.47
known_NIR_46461	0.46	0.44	0.32	0.39	0.49	0.36	0.26	0.29
known_NIR_46492	0.05	0.05	0.07	0.06	0.1	0.1	0.12	0.15
known_NIR_46532	0.75	0.71	0.65	0.8	0.85	0.55	0.52	0.57
known_NIR_46541	0.25	0.17	0.18	0.17	0.08	0.38	0.33	0.28
known_NIR_46544	1	0.99	1	0.99	1	0.98	0.99	0.98
known_NIR_46592	0.88	0.67	0.6	0.74	0.83	0.59	0.58	0.43
known_NIR_46656	0.02	0.03	0	0.01	0	0.03	0.03	0.03
known_NIR_46674	0.98	0.98	0.99	0.97	0.96	1	1	0.99
known_NIR_46703	0.11	0.11	0.11	0.09	0.1	0.04	0.07	0.06
known_NIR_46716	0.29	0.24	0.29	0.19	0.24	0.11	0.18	0.15
known_NIR_46865	0	0.14	0	0	0	0.11	0.12	0.2
known_NIR_47001	0.19	0.11	0.24	0.1	0.43	0.33	0.42	0.39
known_NIR_47002	0.35	0.16	0.4	0.21	0.46	0.55	0.76	0.5
known_NIR_47003	0.5	0.6	0.47	0.33	0.4	0.85	0.76	0.81
known_NIR_47018	0.68	0.84	0.72	0.67	0.64	0.58	0.47	0.6
known_NIR_47087	0.79	0.83	0.92	0.84	0.91	0.98	0.92	0.93
known_NIR_47105	0.57	0.67	0.78	0.82	0.71	0.83	0.88	0.88
known_NIR_47149	0.1	0.3	0.29	0.13	0.13	0.04	0.11	0
known_NIR_47157	0.07	0.09	0.04	0.14	0	0	0	0
known_NIR_47165	0	0.08	0.04	0.07	0.04	0	0	0
known_NIR_47234	0.18	0.19	0.3	0.1	0.24	0.42	0.37	0.39
known_NIR_47253	0.98	0.99	0.98	0.99	0.99	0.98	0.97	0.97
known_NIR_47281	0.91	0.95	0.97	0.93	0.94	0.96	0.97	0.98
known_NIR_47283	0.05	0.03	0.01	0.04	0.03	0.02	0.01	0.01
known_NIR_47327	0.67	0.44	0.56	0.53	0.58	0.49	0.42	0.38
known_NIR_47346	0.29	0.46	0.34	0.33	0.28	0.48	0.5	0.54
known_NIR_47348	0.17	0.38	0.53	0.29	0.45	0.56	0.61	0.73
known_NIR_47353	0.68	0.47	0.28	0.38	0.21	0.14	0.21	0.09
known_NIR_47354	0.72	0.57	0.36	0.52	0.33	0.15	0.28	0.12
known_NIR_47358	0.72	0.5	0.36	0.54	0.23	0.15	0.27	0.16
known_NIR_47364	0.33	0.47	0.15	0.28	0.2	0.12	0.09	0.14
known_NIR_47374	0.5	0.47	0.98	0.72	0.73	0.97	0.93	1
known_NIR_47381	0.73	0.58	0.95	0.66	0.5	0.96	0.92	0.85
known_NIR_47387	0.02	0.02	0	0.02	0.01	0	0	0
known_NIR_47413	0.26	0.24	0.27	0.22	0.11	0.1	0.09	0.08
known_NIR_47469	0.96	1	0.92	1	1	0.82	0.9	0.83
known_NIR_47601	0.07	0.05	0.07	0.08	0.05	0.04	0.04	0.04
known_NIR_47659	0	0	0.04	0	0	0.12	0.12	0.12
known_NIR_47668	0.05	0.07	0.12	0.1	0.05	0.17	0.14	0.14
known_NIR_47766	0.62	0.7	0.7	0.66	0.77	0.78	0.77	0.78
known_NIR_47779	1	0.81	0.91	0.94	0.84	0.72	0.76	0.73
known_NIR_47780	0	0.1	0.05	0.03	0.14	0.17	0.14	0.16
known_NIR_47889	0	0	0	0.06	0.06	0.06	0.06	0.1
known_NIR_47890	0	0	0	0.06	0.06	0.07	0.06	0.1
known_NIR_47901	0.93	0.93	0.95	0.88	0.82	0.78	0.71	0.83
known_NIR_47937	0.05	0.03	0.03	0.02	0.03	0.01	0.01	0.02
known_NIR_48141	0.65	0.65	0.65	0.63	0.62	0.68	0.68	0.69
known_NIR_48181	0.79	0.82	0.79	0.76	0.71	0.85	0.82	0.82
known_NIR_48268	0.03	0.02	0.03	0.03	0.03	0.02	0.02	0.02
known_NIR_48281	0.23	0.25	0.32	0.26	0.3	0.33	0.33	0.37
known_NIR_48365	0.12	0.14	0.14	0.2	0.16	0.19	0.18	0.2
known_NIR_48403	0.01	0.02	0.01	0.01	0.02	0.02	0.03	0.03
known_NIR_48404	0.01	0.02	0.03	0.02	0.01	0.03	0.04	0.04
known_NIR_48477	0.66	0.73	0.71	0.74	0.69	0.77	0.77	0.73
known_NIR_48493	0.07	0	0	0	0	0.1	0.13	0.14
known_NIR_48620	0.02	0.06	0.07	0.08	0	0	0	0
known_NIR_48647	0.81	0.83	0.73	0.75	0.84	0.85	0.85	0.89
known_NIR_48663	0.09	0.08	0.13	0.09	0	0.25	0.17	0.33
known_NIR_48747	0.07	0.05	0.03	0.09	0.05	0.11	0.09	0.08
known_NIR_48750	0.99	0.99	0.99	0.98	1	0.97	0.98	0.97
known_NIR_48836	0.13	0.16	0.2	0.12	0.15	0.22	0.18	0.23
known_NIR_48910	0.23	0.07	0.24	0.22	0.2	0.26	0.35	0.32
known_NIR_48911	0.22	0.13	0.22	0.19	0.17	0.29	0.36	0.3
known_NIR_48993	0.06	0.05	0	0.06	0	0.09	0.12	0.07
known_NIR_49029	0	0.01	0	0	0	0.03	0.02	0.03
known_NIR_49033	0.51	0.45	0.57	0.39	0.49	0.29	0.26	0.32
known_NIR_49071	0.79	0.69	0.89	0.83	0.83	0.89	0.97	1
known_NIR_49083	0.3	0.34	0.21	0.36	0.26	0.19	0.23	0.14
known_NIR_49124	0.12	0.1	0.11	0.11	0	0.14	0.15	0.19
known_NIR_49197	0	0	0	0	0	0.02	0.03	0.04
known_NIR_49200	0.06	0.07	0.05	0.02	0.07	0.01	0	0.03
known_NIR_49300	0.74	0.75	0.61	0.63	0.53	0.87	0.81	0.8
known_NIR_49315	0.38	0.52	0.35	0.62	0.5	0.69	0.78	0.8
known_NIR_49339	0.02	0.05	0.03	0.02	0.02	0	0.01	0.01
known_NIR_49341	0	0	0	0	0	0.08	0.09	0.06
known_NIR_49355	0.04	0.02	0.07	0.05	0.05	0.09	0.09	0.14
known_NIR_49364	0.01	0.02	0	0	0.06	0.08	0.06	0.05
known_NIR_49365	0.25	0.12	0.22	0.12	0.21	0	0.06	0.02
known_NIR_49465	0.96	0.97	0.94	0.99	0.96	0.98	0.99	0.99
known_NIR_49469	0.02	0	0	0.05	0	0.04	0.08	0.07
known_NIR_49611	0.71	0.75	0.76	0.77	0.72	0.83	0.84	0.82
known_NIR_49622	0.88	0.87	0.73	0.72	0.87	0.98	0.98	0.96
known_NIR_49623	0.24	0.34	0.1	0.24	0.23	0.71	0.64	0.75
known_NIR_49624	0.78	0.95	0.48	0.78	0.81	0.95	0.98	1
known_NIR_49625	0.3	0.39	0.21	0.2	0.19	0.18	0.13	0.1
known_NIR_49630	0.09	0.14	0.24	0.3	0.12	0.03	0.03	0.04
known_NIR_49631	0.02	0.02	0.04	0.06	0.05	0	0	0.01
known_NIR_49632	0.88	0.75	0.97	0.92	0.94	0.65	0.79	0.75
known_NIR_49633	0.69	0.68	0.88	0.78	0.76	0.42	0.42	0.27
known_NIR_49634	0.33	0.24	0.52	0.35	0.51	0.07	0.08	0.05
known_NIR_49639	0.04	0.01	0.12	0.05	0.07	0.01	0	0
known_NIR_49654	0.02	0.03	0.11	0.06	0	0.12	0.12	0.09
known_NIR_49665	0.46	0.49	0.4	0.42	0.36	0.31	0.35	0.35
known_NIR_49701	0.13	0.18	0.12	0.12	0.1	0.19	0.19	0.22
known_NIR_49713	0.82	0.85	0.86	0.83	1	0.98	0.95	1
known_NIR_49860	0.96	0.89	0.93	0.98	0.89	0.98	1	1
known_NIR_49920	0.21	0.07	0.12	0.15	0.24	0.06	0.09	0.07
known_NIR_49945	0.88	0.63	0.85	0.62	1	0.47	0.27	0.36
known_NIR_49951	0.25	0.3	0.34	0.29	0.1	0.15	0.14	0.12
known_NIR_50048	0.91	0.94	0.99	0.91	0.96	0.89	0.88	0.91
known_NIR_50093	0.88	0.84	0.84	0.81	0.9	0.92	0.92	0.89
known_NIR_50161	0.12	0.09	0.12	0.04	0	0.34	0.21	0.38
known_NIR_50202	0.8	0.88	0.9	0.91	0.92	0.97	0.96	0.98
known_NIR_50234	0.2	0.3	0.21	0.26	0.27	0.34	0.45	0.47
known_NIR_50309	0.03	0.05	0.03	0.01	0.03	0.07	0.07	0.06
known_NIR_50311	0.62	0.6	0.6	0.71	0.64	0.75	0.7	0.72
known_NIR_50319	0.28	0.26	0.12	0.21	0.33	0.04	0.07	0
known_NIR_50320	0.27	0.27	0.14	0.21	0.22	0.04	0.08	0
known_NIR_50333	0.98	0.94	0.93	0.92	0.85	0.99	0.97	1
known_NIR_50334	0.95	0.84	0.9	0.81	0.87	0.98	0.92	1
known_NIR_50338	0.16	0.18	0.04	0.19	0.19	0.05	0.09	0.01
known_NIR_50339	0.11	0.11	0.03	0.12	0.11	0.03	0.06	0.05
known_NIR_50389	0.99	1	1	1	1	0.99	0.99	0.99
known_NIR_50407	0.1	0.17	0.15	0.18	0.09	0.09	0.08	0.06
known_NIR_50420	0.94	0.97	0.94	0.96	0.95	0.98	0.97	0.97
known_NIR_50439	0.04	0.06	0.07	0.04	0.09	0.02	0	0
known_NIR_50440	0.11	0.09	0.09	0.22	0.07	0.18	0.18	0.23
known_NIR_50456	0.02	0.01	0	0	0.02	0.03	0.02	0.03
known_NIR_50465	0.01	0.01	0.01	0.02	0.03	0	0	0
known_NIR_50494	0.68	0.74	0.72	0.62	0.73	0.56	0.57	0.65
known_NIR_50634	0.65	0.66	0.62	0.63	0.81	0.58	0.51	0.53
known_NIR_50707	0.23	0.12	0.1	0.14	0.06	0	0.03	0
known_NIR_50709	0.47	0.32	0.14	0.21	0.09	0	0.06	0
known_NIR_50711	0.75	0.88	0.7	0.68	0.8	0.94	0.91	1
known_NIR_50712	0.68	0.71	0.81	0.71	0.88	1	0.96	1
known_NIR_50713	0.38	0.25	0.32	0.29	0.3	0.43	0.45	0.56
known_NIR_50720	0.11	0.07	0.1	0.12	0.08	0.01	0.02	0
known_NIR_50721	0.11	0.08	0.11	0.13	0.08	0.01	0.02	0
known_NIR_50722	0.13	0.08	0.12	0.13	0.09	0.01	0.03	0
known_NIR_50723	0.88	0.92	0.89	0.88	0.92	0.99	0.97	1
known_NIR_50794	0.08	0.07	0.08	0.06	0.06	0.05	0.04	0.04
known_NIR_50808	0.02	0.05	0	0	0	0.05	0.09	0.06
known_NIR_50810	0.76	0.89	0.67	0.86	0.91	0.65	0.69	0.67
known_NIR_50814	0.23	0.17	0.35	0.17	0.09	0.45	0.31	0.35
known_NIR_50847	0.95	0.88	0.9	0.9	0.96	0.96	0.98	1
known_NIR_50899	0.06	0.1	0.13	0.08	0.07	0.04	0.04	0.02
known_NIR_50915	0.07	0.21	0	0	0.06	0.2	0.16	0.19
known_NIR_50922	0.03	0.01	0.02	0.02	0.02	0.03	0.03	0.03
known_NIR_50946	0.51	0.48	0.54	0.45	0.47	0.41	0.36	0.43
known_NIR_50957	0.3	0.33	0.42	0.2	0.2	0.42	0.46	0.4
known_NIR_50985	0.03	0	0.01	0	0	0.03	0.04	0.02
known_NIR_50994	0.46	0.54	0.35	0.45	0.42	0.34	0.38	0.35
known_NIR_51001	0	0	0	0.02	0	0.04	0.03	0.02
known_NIR_51011	0	0	0	0.14	0	0.18	0.17	0.09
known_NIR_51059	0.01	0	0.02	0.04	0.03	0	0	0
known_NIR_51060	0.01	0	0.01	0.02	0.01	0	0	0
known_NIR_51146	0.76	0.65	1	0.86	0.68	0.91	1	1
known_NIR_51168	0.7	0.86	0.79	0.87	0.8	0.73	0.67	0.67
known_NIR_51215	0.87	0.9	0.86	0.9	0.89	0.86	0.83	0.82
known_NIR_51224	0.58	0.59	0.72	0.57	0.61	0.4	0.44	0.49
known_NIR_51248	0.02	0.01	0.02	0.01	0.02	0.01	0	0
known_NIR_51258	0.21	0.3	0.13	0.2	0.15	0.28	0.3	0.26
known_NIR_51259	0.18	0.27	0.13	0.19	0.11	0.27	0.27	0.28
known_NIR_51309	0.04	0.03	0.02	0.02	0.02	0.01	0.01	0
known_NIR_51320	0.94	0.93	0.98	0.88	0.9	0.98	0.96	1
known_NIR_51329	0.07	0.1	0.06	0.04	0.05	0.03	0.03	0.04
known_NIR_51436	0.16	0.16	0.13	0.11	0.19	0.09	0.09	0.08
known_NIR_51471	0.12	0.07	0.11	0.07	0.1	0.06	0.07	0.05
known_NIR_51499	0.05	0.06	0.04	0.05	0.04	0.03	0.04	0.03
known_NIR_51500	0.05	0.06	0.04	0.05	0.04	0.03	0.04	0.03
known_NIR_51559	0.6	0.64	0.57	0.69	0.61	0.7	0.69	0.69
known_NIR_51561	0.68	0.74	0.78	0.76	0.74	0.67	0.64	0.61
known_NIR_51562	0.75	0.76	0.84	0.79	0.78	0.7	0.64	0.71
known_NIR_51563	0.71	0.76	0.79	0.77	0.74	0.67	0.63	0.68
known_NIR_51572	0.31	0.35	0.53	0.47	0.38	0.28	0.28	0.31
known_NIR_51590	0.45	0.47	0.72	0.51	0.5	0.37	0.35	0.44
known_NIR_51591	0.45	0.5	0.72	0.57	0.5	0.42	0.39	0.42
known_NIR_51613	0.6	0.54	0.74	0.55	0.56	0.38	0.3	0.45
known_NIR_51614	0.37	0.45	0.27	0.52	0.53	0.64	0.65	0.54
known_NIR_51622	0.36	0.29	0.13	0.12	0.31	0.11	0.1	0.08
known_NIR_51626	0.6	0.63	0.4	0.56	0.52	0.31	0.33	0.23
known_NIR_51628	0.64	0.48	0.85	0.77	0.73	0.86	0.85	0.97
known_NIR_51649	0.99	1	0.98	0.98	1	0.96	0.95	0.97
known_NIR_51653	0.23	0.19	0.21	0.2	0.41	0.1	0.12	0.06
known_NIR_51657	0.82	0.78	0.85	0.78	0.82	0.61	0.73	0.61
known_NIR_51674	0.05	0.07	0.08	0.09	0.11	0.12	0.16	0.18
known_NIR_51676	0.05	0.04	0.07	0.05	0.05	0.07	0.09	0.08
novel_NIR_254	0.29	0.34	0.45	0.44	0.47	0.52	0.54	0.6
novel_NIR_546	0.23	0.04	0	0.09	0.03	0.21	0.33	0.29
novel_NIR_547	0.15	0.12	0	0.25	0.03	0.23	0.33	0.29
novel_NIR_1107	0.35	0.48	0.26	0.19	0	0	0	0
novel_NIR_1379	0.57	0.38	0.42	0.53	0.5	0.23	0.33	0.28
novel_NIR_1625	0.87	0.85	0.9	0.83	0.89	0.95	0.92	0.93
novel_NIR_1626	0.81	0.79	0.85	0.68	0.81	0.88	0.89	0.93
novel_NIR_1627	0.77	0.75	0.82	0.72	0.81	0.91	0.85	0.88
novel_NIR_1794	0.12	0.09	0.15	0	0.12	0.05	0	0
novel_NIR_2437	0	0.09	0.11	0.1	0	0.16	0.19	0.14
novel_NIR_2438	0	0	0	0	0.11	0.14	0.18	0.17
novel_NIR_2456	0.13	0.19	0.05	0.32	0.21	0.06	0	0
novel_NIR_2566	0.14	0.23	0.19	0.29	0.11	0.05	0.11	0.11
novel_NIR_2613	0.47	0.59	0.23	0.46	0.3	0.7	0.71	0.64
novel_NIR_3211	0.19	0.15	0.13	0.07	0	0.01	0	0.04
novel_NIR_3321	0.1	0	0	0.06	0.04	0.17	0.19	0.14
novel_NIR_3325	0.09	0.08	0.14	0.12	0.14	0.16	0.17	0.19
novel_NIR_3326	0.13	0.11	0.19	0.17	0.2	0.23	0.24	0.25
novel_NIR_3374	0.05	0	0	0	0	0.13	0.18	0.15
novel_NIR_3439	0.05	0.06	0.08	0.09	0	0.17	0.16	0.13
novel_NIR_3441	0.19	0.29	0.28	0.47	0	0.57	0.69	0.44
novel_NIR_3536	0.11	0.07	0.14	0.11	0.09	0.19	0.14	0.16
novel_NIR_3908	0.1	0.12	0.15	0.11	0.08	0.07	0.04	0
novel_NIR_3924	0	0	0	0.07	0	0.09	0.13	0.17
novel_NIR_4291	0.16	0.06	0	0.04	0.06	0.18	0.14	0.12
novel_NIR_4301	0.1	0.07	0.05	0.2	0	0.23	0.27	0.22
novel_NIR_4506	0.04	0.06	0.14	0.08	0.05	0.11	0.14	0.16
novel_NIR_4644	0	0	0	0	0	0.17	0.2	0.21
novel_NIR_6155	0.1	0.02	0	0.15	0	0.35	0.25	0.19
novel_NIR_6289	0.08	0.09	0.12	0	0.07	0.19	0.24	0.22
novel_NIR_6455	0.13	0.35	0.23	0.06	0.11	0.36	0.31	0.36
novel_NIR_6569	0.04	0.12	0.16	0.08	0.12	0.23	0.25	0.21
novel_NIR_6676	0.19	0.1	0.07	0.1	0.18	0.05	0	0.07
novel_NIR_6910	0.09	0.08	0.06	0.08	0.17	0	0.04	0
novel_NIR_6934	0.03	0.19	0.11	0.08	0.08	0	0	0.05
novel_NIR_7075	0.75	0.64	0.67	0.8	0.83	0.95	0.82	0.96
novel_NIR_7666	0	0	0	0.12	0	0.12	0.15	0.11
novel_NIR_7671	0	0	0.05	0.1	0	0.2	0.14	0.16
novel_NIR_7867	0.41	0.47	0.46	0.12	0.44	0.18	0.2	0.14
novel_NIR_7892	0.72	0.7	0.9	0.72	0.84	0.65	0.59	0.68
novel_NIR_8646	0.21	0.14	0.41	0.3	0.31	0.39	0.45	0.41
novel_NIR_8648	0.12	0.07	0.28	0.18	0.18	0.24	0.29	0.26
novel_NIR_8916	0.15	0.11	0.05	0.09	0.04	0.04	0	0.03
novel_NIR_8922	0.32	0.3	0.29	0.4	0.31	0.22	0.24	0.2
novel_NIR_8923	0.52	0.46	0.47	0.6	0.49	0.3	0.37	0.36
novel_NIR_8924	0.37	0.32	0.32	0.44	0.33	0.18	0.23	0.22
novel_NIR_8925	0.47	0.48	0.44	0.51	0.56	0.31	0.33	0.28
novel_NIR_9044	0.16	0.04	0.06	0.05	0.09	0	0	0
novel_NIR_9350	0	0.11	0.18	0	0	0.17	0.17	0.2
novel_NIR_9368	0.33	0.22	0.24	0.31	0.4	0.07	0	0
novel_NIR_9369	0.45	0.36	0.17	0.17	0.4	0.07	0	0
novel_NIR_10049	0	0.24	0	0.35	0	0.64	0.55	0.75
novel_NIR_10054	0	0.13	0	0.21	0	0.47	0.44	0.6
novel_NIR_10102	0.77	0.56	0.36	0.67	0.5	0.94	0.83	0.92
novel_NIR_10327	0	0	0	0.9	0	0.9	0.96	0.95
novel_NIR_10344	0.46	0.53	0.17	0	0.74	0	0	0
novel_NIR_10371	0	0.15	0.15	0.04	0.21	0.24	0.22	0.22
novel_NIR_10373	0	0.14	0.14	0.03	0.2	0.24	0.22	0.21
novel_NIR_10577	0	0	0.44	0.21	0.14	0.42	0.41	0.43
novel_NIR_11982	0.34	0.12	0.33	0.23	0.52	0.08	0.08	0.09
novel_NIR_11983	0.34	0.12	0.33	0.23	0.52	0.08	0.08	0.09
novel_NIR_11984	0.24	0.1	0.28	0.2	0.46	0.09	0.09	0.08
novel_NIR_11987	0.3	0.09	0.25	0.21	0.32	0.07	0.07	0.09
novel_NIR_12147	0.79	0.89	1	0.96	1	0.74	0.82	0.75
novel_NIR_12316	0.56	0.35	0.25	0.52	0.4	0.56	0.67	0.58
novel_NIR_12685	0.04	0.05	0.07	0.11	0	0.11	0.13	0.15
novel_NIR_13257	0.14	0.13	0.06	0.15	0.19	0.05	0	0
novel_NIR_13418	0.41	0.46	0.09	0.32	0.07	0.8	0.7	0.73
novel_NIR_13973	0	0	0.36	0.22	0.1	0.36	0.52	0.43
novel_NIR_14114	0.06	0.07	0.06	0.07	0.08	0.15	0.16	0.19
novel_NIR_14116	0	0.2	0.15	0.16	0.06	0.03	0	0
novel_NIR_14204	0.65	0.6	0.76	0.71	0.74	0.84	0.76	0.8
novel_NIR_14208	0.48	0.43	0.62	0.55	0.59	0.73	0.61	0.67
novel_NIR_14211	0	0	0.89	0	0	0.87	0.71	0.78
novel_NIR_14212	0	0	0.89	0	0	0.78	0.6	0.78
novel_NIR_14408	0.59	0.13	0.54	0.57	0.47	0.71	0.85	0.79
novel_NIR_14413	0.42	0.07	0.38	0.4	0.36	0.55	0.74	0.66
novel_NIR_14705	0.25	0.26	0.04	0.32	0.15	0.03	0	0.09
novel_NIR_14927	0.08	0.17	0.12	0.18	0.08	0.05	0.04	0.03
novel_NIR_14979	0.2	0.1	0	0.09	0	0.24	0.18	0.28
novel_NIR_15002	0	0	0	0	0.4	0.4	0.44	0.65
novel_NIR_15147	0.24	0.22	0.26	0.28	0.57	0.17	0.05	0.05
novel_NIR_15183	0.35	0.56	0.35	0.57	0.4	0.1	0.21	0.29
novel_NIR_15481	0.11	0.2	0.17	0.16	0.12	0.07	0.07	0.02
novel_NIR_16570	0.47	0.39	0.57	0.32	0.38	0.25	0.22	0.22
novel_NIR_17216	0.06	0	0.03	0	0.33	0.29	0.3	0.33
novel_NIR_17679	0	0.02	0.02	0.04	0.1	0.09	0.15	0.12
novel_NIR_18328	0.23	0.33	0	0.08	0	0.36	0.26	0.33
novel_NIR_18434	0.08	0.05	0.1	0.07	0.16	0.01	0.02	0.05
novel_NIR_18597	0.04	0.09	0.18	0.1	0.31	0	0	0
novel_NIR_19761	0.67	0.44	0.29	0.35	0.22	0.05	0	0
novel_NIR_19811	0.18	0.06	0	0.07	0	0.16	0.21	0.18
novel_NIR_20071	0.17	0.1	0.12	0.14	0.05	0.07	0	0.04
novel_NIR_20181	0.05	0.04	0.08	0.05	0.12	0.16	0.12	0.16
novel_NIR_21081	0	0.16	0.29	0.2	0.14	0.07	0	0
novel_NIR_21143	0.12	0.35	0.11	0.17	0.11	0.38	0.41	0.29
novel_NIR_21167	0.25	0	0	0.11	0.23	0.41	0.27	0.25
novel_NIR_21341	0.07	0.12	0.16	0.2	0.08	0.05	0.01	0.02
novel_NIR_21991	0.05	0.09	0.18	0.24	0	0.24	0.23	0.29
novel_NIR_22563	0.11	0.17	0.16	0.17	0.1	0.09	0.09	0.11
novel_NIR_22606	0.01	0.03	0.17	0.04	0	0.14	0.17	0.19
novel_NIR_23727	0.18	0.09	0	0.15	0.2	0	0.06	0
novel_NIR_24557	0.08	0.05	0.21	0.08	0.08	0.18	0.22	0.22
novel_NIR_25087	0.32	0.46	0.49	0.56	0.47	0.61	0.67	0.6
novel_NIR_25090	0.82	0.79	0.83	0.63	0.85	0.62	0.58	0.5
novel_NIR_25787	0.1	0.14	0.26	0.1	0.19	0.07	0.09	0.01
novel_NIR_25897	0.05	0.09	0.1	0.1	0.17	0	0	0.06
novel_NIR_26671	0.95	0.95	0.96	0.96	1	1	0.98	1
novel_NIR_27086	0.19	0.21	0.1	0.28	0.33	0.12	0.11	0
novel_NIR_27138	0.09	0.11	0.14	0.17	0.15	0.17	0.24	0.21
novel_NIR_27142	0	0.15	0.15	0	0	0.15	0.21	0.14
novel_NIR_27951	0.04	0.06	0	0	0.22	0.25	0.17	0.32
novel_NIR_27952	0.03	0.06	0	0	0.33	0.25	0.33	0.39
novel_NIR_28387	0.63	0.74	0.85	0.67	0.5	0.37	0.22	0.42
novel_NIR_28476	0.19	0.08	0	0.07	0	0.33	0.34	0.23
novel_NIR_28632	0	0.16	0.03	0.08	0	0.54	0.4	0.33
novel_NIR_28909	0.19	0.3	0.23	0.21	0.16	0.33	0.29	0.29
novel_NIR_29218	0.07	0.07	0.13	0.06	0.13	0.16	0.13	0.2
novel_NIR_30294	0	0.17	0.16	0.18	0.17	0	0	0
novel_NIR_30608	0.17	0.1	0.1	0.26	0.16	0.07	0.07	0.03
novel_NIR_30610	0	0	0	0	0.18	0.24	0.22	0.23
novel_NIR_31005	0.23	0.28	0.65	0.18	0.31	0.1	0.05	0.14
novel_NIR_31144	0.56	0.51	0.82	0.45	0.67	0.28	0.31	0.45
novel_NIR_31291	0.09	0.15	0.07	0.09	0.09	0.33	0.23	0.22
novel_NIR_31427	0	0.11	0.02	0.08	0	0.13	0.15	0.23
novel_NIR_31488	0	0	0.05	0.08	0	0.13	0.09	0.2
novel_NIR_32210	0.04	0.04	0.12	0.05	0	0.2	0.19	0.22
novel_NIR_33022	0	0.15	0.17	0.16	0	0.24	0.17	0.22
novel_NIR_33029	0.26	0.31	0.33	0.29	0.31	0.54	0.43	0.53
novel_NIR_33031	0.41	0.46	0.49	0.44	0.48	0.7	0.59	0.69
novel_NIR_33551	0.67	0.7	0.64	0.74	0.75	0.85	1	0.9
novel_NIR_33917	0.13	0.19	0.04	0.14	0	0	0	0
novel_NIR_34553	0.19	0.11	0.1	0.34	0.22	0.28	0.33	0.34
novel_NIR_34631	0.34	0.32	0.21	0.22	0.24	0.39	0.42	0.32
novel_NIR_34636	0.34	0.32	0.21	0.22	0.24	0.39	0.41	0.32
novel_NIR_35038	0.12	0.08	0.07	0	0	0.15	0.16	0.2
novel_NIR_35140	0	0.33	0.19	0.19	0	0.45	0.44	0.5
novel_NIR_35390	0	0.06	0	0.11	0	0.17	0.11	0.14
novel_NIR_35912	0	0.15	0	0.26	0	0.24	0.21	0.28
novel_NIR_36215	0.3	0.09	0.31	0.3	0.17	0.38	0.46	0.43
novel_NIR_36334	0.35	0	0.1	0.43	0.25	0.42	0.62	0.56
novel_NIR_36597	0.03	0.11	0.16	0.05	0.04	0.24	0.14	0.22
novel_NIR_36849	0.33	0.17	0.28	0.48	0.3	0.6	0.42	0.53
novel_NIR_36853	0.28	0.46	0.06	0.09	0.42	0.49	0.43	0.61
novel_NIR_36945	0.08	0.07	0.12	0.1	0.08	0.15	0.14	0.16
novel_NIR_37226	0.1	0.05	0.1	0.16	0.26	0.45	0.38	0.32
novel_NIR_37227	0.07	0.07	0.06	0.19	0.15	0.35	0.3	0.22
novel_NIR_37382	0.22	0.06	0.14	0.11	0.1	0.04	0.01	0.05
novel_NIR_37450	0.36	0.1	0.15	0.29	0.27	0.5	0.47	0.34
novel_NIR_37540	0.15	0.2	0.16	0.18	0.18	0.24	0.25	0.21
novel_NIR_37541	0.13	0.19	0.15	0.17	0.15	0.22	0.24	0.2
novel_NIR_37581	0.04	0.14	0	0.17	0	0.24	0.23	0.21
novel_NIR_37582	0.05	0.24	0	0.25	0	0.35	0.31	0.31
novel_NIR_37583	0	0.14	0	0.17	0	0.24	0.22	0.21
novel_NIR_37584	0	0.24	0	0.25	0	0.35	0.3	0.31
novel_NIR_37589	0	0.24	0	0.31	0	0.42	0.38	0.38
novel_NIR_37802	0	0	0.05	0.03	0	0.12	0.13	0.17
novel_NIR_38181	0.46	0.6	0.25	0.54	0	0.83	0.74	0.8
novel_NIR_38344	0	0.04	0.09	0.04	0	0.14	0.18	0.11
novel_NIR_39338	0.19	0.22	0.32	0.08	0.33	0.07	0.14	0
novel_NIR_39454	0.48	0.46	0.83	0.35	0.67	0.19	0.11	0.12
novel_NIR_39526	0.17	0	0	0.11	0	0.17	0.16	0.15
novel_NIR_39652	0.08	0.09	0.06	0.04	0.05	0.15	0.16	0.14
novel_NIR_40087	0.18	0.14	0.07	0.15	0.08	0.06	0.02	0.07
novel_NIR_40088	0.19	0.16	0.08	0.12	0.12	0.05	0.03	0.07
novel_NIR_40181	0.07	0.16	0.1	0.04	0.1	0.15	0.25	0.24
novel_NIR_40694	0.03	0.08	0	0.06	0	0.24	0.24	0.38
novel_NIR_41057	0.23	0.2	0	0.1	0.11	0	0	0
novel_NIR_41138	0	0.15	0.14	0.07	0.3	0.35	0.38	0.42
novel_NIR_41340	0.52	0.53	0.77	0.69	0.67	0.78	0.76	0.79
novel_NIR_41393	0.17	0.26	0.32	0.09	0.14	0.04	0.12	0.06
novel_NIR_41563	0.37	0.42	0.51	0.53	0.5	0.6	0.55	0.7
novel_NIR_41590	0.27	0.18	0.37	0.25	0.43	0.09	0.17	0.06
novel_NIR_41591	0.36	0.27	0.45	0.31	0.54	0.17	0.29	0.12
novel_NIR_41836	0.1	0	0	0.09	0	0.18	0.12	0.14
novel_NIR_41842	0.4	0.38	0.35	0.36	0.6	0.33	0.25	0.23
novel_NIR_42218	0.21	0.08	0.12	0.13	0.15	0.07	0	0.07
novel_NIR_42402	0.01	0.06	0.06	0.1	0	0.1	0.2	0.14
novel_NIR_43886	0.32	0.39	0.59	0.47	0.23	0.63	0.54	0.73
novel_NIR_44089	0.16	0.12	0.07	0.08	0.16	0.03	0	0.07
novel_NIR_44411	0.26	0.29	0.32	0.39	0.29	0.41	0.43	0.41
novel_NIR_44649	0.53	0.34	1	0.5	1	0.43	0	0
novel_NIR_44781	0.32	0.33	0.71	0.42	0.5	0.65	0.74	0.78
novel_NIR_44791	0.44	0.36	0.63	0.44	0.5	0.61	0.74	0.8
novel_NIR_44793	0.19	0.2	0.55	0.26	0.33	0.48	0.59	0.65
novel_NIR_44795	0.76	0.7	0.74	0.81	0.69	0.83	0.83	0.79
novel_NIR_44821	0.14	0.08	0.12	0.13	0.1	0.16	0.17	0.2
novel_NIR_44828	0.22	0.2	0.38	0.55	0.43	0.58	0.55	0.57
novel_NIR_44962	0.08	0.15	0	0.08	0.09	0.01	0.01	0
novel_NIR_45124	0.39	0.45	0.85	0.57	0.82	0.83	0.86	0.96
novel_NIR_45125	0.88	0.77	0.91	0.87	0.89	0.97	0.97	1
novel_NIR_45126	0.44	0.41	0.78	0.65	0.61	0.87	0.83	0.88
novel_NIR_45217	0.56	0.63	0.83	0.72	0.8	0.44	0.34	0.41
novel_NIR_45221	0.66	0.73	0.86	0.76	0.83	0.57	0.52	0.61
novel_NIR_45811	0	0	0.06	0.07	0	0.13	0.18	0.08
novel_NIR_45976	0.07	0	0.17	0.11	0.1	0.26	0.24	0.19
novel_NIR_46056	0.12	0.17	0.23	0.2	0.32	0.39	0.4	0.33
novel_NIR_46348	0.24	0.26	0.17	0.29	0.11	0.15	0.09	0.07
novel_NIR_46461	0.23	0.25	0.59	0.37	0.78	0.77	0.66	0.8
novel_NIR_46571	0	0.01	0	0	0	0.16	0.13	0.16
novel_NIR_46821	0.24	0.12	0.19	0.07	0.12	0.36	0.31	0.44
novel_NIR_46822	0.18	0.07	0.11	0.03	0.12	0.22	0.18	0.28
novel_NIR_46829	0	0	0.12	0	0.08	0.13	0.15	0.14
novel_NIR_47223	1	1	1	1	1	0.75	0.78	0.82
novel_NIR_47228	0.25	0.34	0.45	0.43	0.41	0.24	0.24	0.27
novel_NIR_47232	0.64	0.9	0.69	0.79	0.67	0.89	0.92	0.83
novel_NIR_47680	0.13	0.11	0.33	0.43	0.14	0.42	0.48	0.5
novel_NIR_47790	0	0	0.1	0.03	0	0.1	0.09	0.15
novel_NIR_47913	0.2	0.18	0.2	0.3	0.04	0.06	0.04	0.06
novel_NIR_47997	0.3	0.42	0.39	0.67	0.37	0.6	0.64	0.59
novel_NIR_48245	0.23	0.24	0.39	0.18	0.38	0	0	0.05
novel_NIR_48453	0.07	0	0.05	0.15	0	0.16	0.24	0.19
novel_NIR_48455	0.27	0.31	0.29	0.35	0.27	0.24	0.25	0.27
novel_NIR_48585	0.46	0.42	0.24	0.55	0.52	0.88	0.84	0.75
novel_NIR_48586	0.63	0.73	0.84	0.81	0.91	0.96	0.97	0.97
novel_NIR_48587	0.13	0.1	0.12	0.14	0.29	0.24	0.23	0.3
novel_NIR_48588	0.21	0.16	0.16	0.25	0.36	0.35	0.34	0.42
novel_NIR_48589	0.92	0.95	0.87	0.94	0.89	0.96	0.96	0.97
novel_NIR_48696	0.43	0.3	0.45	0.36	0.58	0.32	0.2	0.2
novel_NIR_48782	0.13	0.15	0.21	0.12	0.19	0	0.07	0.08
novel_NIR_49490	0.89	0.86	0.73	0.86	0.93	1	1	1
novel_NIR_49492	0	0	0.02	0.02	0	0.16	0.22	0.11
novel_NIR_50812	0.18	0.32	0.14	0.17	0	0.5	0.45	0.4
novel_NIR_51239	0.06	0.03	0	0.03	0	0.09	0.11	0.15
novel_NIR_51264	0	0.16	0	0.15	0.2	0.22	0.28	0.19
novel_NIR_51595	0.14	0.07	0.04	0.17	0.15	0.19	0.16	0.22
novel_NIR_51804	0.14	0.06	0.3	0.19	0.2	0	0.04	0.11
novel_NIR_51824	0.2	0	0.28	0	0.34	0.41	0.46	0.66
novel_NIR_52083	0.08	0.26	0.21	0.08	0.17	0.06	0	0
novel_NIR_52085	0.09	0.28	0.16	0.12	0.2	0.06	0	0
novel_NIR_52490	0.11	0.38	0.18	0.3	0	0.62	0.78	0.8
novel_NIR_53274	0.04	0.03	0	0.05	0	0.15	0.13	0.19
novel_NIR_53666	0.43	1	0.73	0.69	0.45	0.29	0.08	0.24
novel_NIR_53924	0	0.29	0.29	0.19	0.2	0.33	0.32	0.41
novel_NIR_54041	0.38	0.29	0.32	0.49	0.31	0.63	0.47	0.57
novel_NIR_54043	0.27	0.21	0.22	0.38	0.18	0.51	0.34	0.49
novel_NIR_54066	0.09	0	0.08	0	0.09	0.13	0.11	0.15
novel_NIR_54129	0.11	0.08	0.06	0.05	0.16	0.02	0.03	0.04
novel_NIR_54130	0.45	0.39	0.41	0.21	0.53	0.12	0.2	0.25
novel_NIR_54131	0.14	0.11	0.08	0.07	0.18	0.03	0.04	0.05
novel_NIR_55788	0.16	0	0.26	0.15	0.33	0.03	0	0
novel_NIR_55827	0.2	0.2	0.19	0.25	0	0.31	0.35	0.52
novel_NIR_55856	0	0.06	0	0	0	0.15	0.09	0.07
novel_NIR_55966	0.25	0.21	0.32	0.22	0.23	0.31	0.34	0.37
novel_NIR_55967	0.2	0.18	0.24	0.18	0.19	0.25	0.29	0.32
novel_NIR_56111	0.63	0.45	0.45	0.7	0.33	0.79	0.72	0.83
novel_NIR_56133	0.24	0.23	0.32	0.08	0.06	0.05	0	0
novel_NIR_56625	0.3	0.39	0.55	0.54	0.53	0.14	0.33	0.18
novel_NIR_56667	0.06	0.08	0.11	0	0.12	0.2	0.14	0.17
novel_NIR_56913	0.17	0.24	0.18	0.17	0.21	0.28	0.25	0.27
novel_NIR_56914	0.15	0.16	0.12	0.1	0.13	0.2	0.16	0.18
novel_NIR_56915	0.13	0.15	0.11	0.1	0.14	0.19	0.16	0.16
novel_NIR_56927	0.08	0.14	0.16	0.12	0.09	0.27	0.29	0.23
novel_NIR_56929	0.08	0.07	0.09	0.09	0.05	0.19	0.17	0.13
novel_NIR_56979	0.23	0.26	0.06	0.2	0.29	0	0.12	0.06
novel_NIR_57238	0.13	0.23	0.1	0.1	0.2	0	0	0
novel_NIR_57429	0.04	0.15	0.08	0.09	0.09	0.01	0.06	0.02
novel_NIR_57469	0.13	0.05	0	0.11	0.16	0.18	0.17	0.17
novel_NIR_57710	0	0	0	0.16	0	0.13	0.14	0.17
novel_NIR_57817	0.06	0.11	0.17	0.05	0.21	0.02	0.03	0
novel_NIR_58248	0.08	0.12	0.12	0.18	0.09	0.04	0.01	0.02
