# Supplementary material for: ZC3H18 regulates alternative splicing and related genes in cervical cancer
Source: Front Genet. 2025 Sep 9;16:1621238. doi: 10.3389/fgene.2025.1621238 (PMC12454084; doi:10.3389/fgene.2025.1621238)
Supplement: Supplementary file 13 [file Table13.xlsx]

## Sheet: Additional file 12
Additional file 13. Intersection of RASGs regulated by ZC3H18 in GEO and TCGA databases.
X.ID	Chr	Ass1	Ass2	Strand	Mss1	Mss2	Type	Isoform	KorN	Gene	Symbol	Chr	GeneType	Description	siFFL_1.Ratio	siFFL_1.Alt_average_sj	siFFL_1.Model_average_sj	siFFL_1.Alt_sj	siFFL_1.Model_sj	siFFL_1.isfiltered	siFFL_2.Ratio	siFFL_2.Alt_average_sj	siFFL_2.Model_average_sj	siFFL_2.Alt_sj	siFFL_2.Model_sj	siFFL_2.isfiltered	siFFL_3.Ratio	siFFL_3.Alt_average_sj	siFFL_3.Model_average_sj	siFFL_3.Alt_sj	siFFL_3.Model_sj	siFFL_3.isfiltered	siFFL_4.Ratio	siFFL_4.Alt_average_sj	siFFL_4.Model_average_sj	siFFL_4.Alt_sj	siFFL_4.Model_sj	siFFL_4.isfiltered	siFFL_5.Ratio	siFFL_5.Alt_average_sj	siFFL_5.Model_average_sj	siFFL_5.Alt_sj	siFFL_5.Model_sj	siFFL_5.isfiltered	siZC3H18_1.Ratio	siZC3H18_1.Alt_average_sj	siZC3H18_1.Model_average_sj	siZC3H18_1.Alt_sj	siZC3H18_1.Model_sj
known_NIR_56	chr1	101001587	101021641	-	101001544	101021641	A3SS	ENST00000492067.5	known	ENSG00000117543.21	DPH5	chr1	protein_coding	diphthamide biosynthesis 5	0.53	27	24	27	24	y	0.32	14	30	14	30	y	0.41	26	37	26	37	y	0.4	42	63	42	63	y	0.65	15	8	15	8	y	0.29	18	44	18	44
known_NIR_905	chr1	151055993;151056786	151056656;151059479	-	151055993	151059479	cassetteExon	ENST00000439374.6	known	ENSG00000197622.13	CDC42SE1	chr1	protein_coding	CDC42 small effector 1	0.02	6	283	2;10	283	y	0.03	9	279	6;12	279	y	0.04	7	183	2;12	183	y	0.02	10	595	4;16	595	y	0.04	4	105	0;8	105	n	0.06	31.5	496	7;56	496
known_NIR_922	chr1	151199081	151224248	+	151198117	151224248	A5SS	ENST00000447555.5	known	ENSG00000143398.20	PIP5K1A	chr1	protein_coding	phosphatidylinositol-4-phosphate 5-kinase type 1 alpha	0.91	87	9	87	9	y	0.89	90	11	90	11	y	0.9	43	5	43	5	y	0.93	158	11	158	11	y	0.93	26	2	26	2	y	0.96	173	8	173	8
known_NIR_1350	chr1	155689243	155709773	+	155709125	155709773	A5SS&ES	ENST00000471214.5	known	ENSG00000132676.16	DAP3	chr1	protein_coding	death associated protein 3	0.98	422	8	422	8	y	0.96	428	18	428	18	y	0.91	263	26	263	26	y	0.94	801	52	801	52	y	0.93	127	10	127	10	y	0.9	576	62	576	62
known_NIR_1814	chr1	168231919	168236589	+	168231919;168235182	168235101;168236589	ES	ENST00000471981.1	known	ENSG00000213064.10	SFT2D2	chr1	protein_coding	SFT2 domain containing 2	0.02	2	113	2	148;78	y	0	0	93.5	0	104;83	n	0.02	1	46	1	53;39	n	0.02	3	119.5	3	157;82	y	0	0	33.5	0	47;20	n	0.03	3	105.5	3	137;74
known_NIR_1837	chr1	169850345	169851817	+	169850566	169851817	A5SS&ES	ENST00000498289.5	known	ENSG00000000460.17	C1orf112	chr1	protein_coding	chromosome 1 open reading frame 112	0.93	67	5	67	5	y	0.95	52	3	52	3	y	0.93	95	7	95	7	y	0.99	84	1	84	1	n	0.93	14	1	14	1	n	0.99	80	1	80	1
known_NIR_1977	chr1	179131481	179229241	-	179131481	179133312	5pMXE	ENST00000659126.1	known	ENSG00000143322.21	ABL2	chr1	protein_coding	ABL proto-oncogene 2, non-receptor tyrosine kinase	0.29	8	20	8	20	y	0.46	12	14	12	14	y	0.16	17	87	17	87	y	0.12	8	58	8	58	y	0.2	5	20	5	20	y	0.04	3	73	3	73
known_NIR_1979	chr1	179131481	179229241	-	179131481;179133374	179133312;179229241	ES	ENST00000502732.6	known	ENSG00000143322.21	ABL2	chr1	protein_coding	ABL proto-oncogene 2, non-receptor tyrosine kinase	0.4	8	12	8	20;4	y	0.6	12	8	12	14;2	y	0.26	17	48	17	87;9	y	0.21	8	31	8	58;4	y	0.33	5	10	5	20;0	n	0.07	3	39	3	73;5
known_NIR_2270	chr1	203795775	203796293	+	203795794	203796293	A5SS	ENST00000466470.5	known	ENSG00000058673.17	ZC3H11A	chr1	protein_coding	zinc finger CCCH-type containing 11A	0.34	85	165	85	165	y	0.39	94	149	94	149	y	0.36	116	202	116	202	y	0.42	205	280	205	280	y	0.33	47	96	47	96	y	0.47	272	301	272	301
known_NIR_2568	chr1	220528873;220576736	220576646;220579354	+	220528873	220579354	cassetteExon	ENST00000366917.6	known	ENSG00000116141.17	MARK1	chr1	protein_coding	microtubule affinity regulating kinase 1	0.22	2	7	0;4	7	n	0.14	3	19	0;6	19	n	0.03	0.5	15	0;1	15	n	0.21	5	19	2;8	19	y	0.14	0.5	3	0;1	3	n	0	0	15	0;0	15
known_NIR_3329	chr1	26473817	26474085	+	26473732	26474085	A5SS	ENST00000361427.6	known	ENSG00000198830.11	HMGN2	chr1	protein_coding	high mobility group nucleosomal binding domain 2	0.01	2	396	2	396	y	0	1	398	1	398	n	0	1	684	1	684	n	0	6	2038	6	2038	y	0	0	256	0	256	n	0.01	10	1356	10	1356
known_NIR_3780	chr1	39414477	39422374	+	39388658	39422374	A5SS	ENST00000361689.7	known	ENSG00000127603.31	MACF1	chr1	protein_coding	microtubule actin crosslinking factor 1	0.27	22	61	22	61	y	0.3	18	42	18	42	y	0.28	15	38	15	38	y	0.32	12	25	12	25	y	0.26	6	17	6	17	y	0.26	21	59	21	59
known_NIR_4154	chr1	45584205;45591270	45591223;45613169	+	45584205;45606591	45602255;45613169	MXE	ENST00000525515.5	known	ENSG00000132780.17	NASP	chr1	protein_coding	nuclear autoantigenic sperm protein	0.62	168	101.5	335;1	2;201	n	0.61	172.5	112.5	343;2	1;224	n	0.6	178	117.5	356;0	2;233	n	0.67	308.5	152	614;3	0;304	n	0.6	78	53	156;0	0;106	n	0.59	220	151	431;9	0;302
known_NIR_4160	chr1	45591270	45600385	+	45591270	45613169	A3SS	ENST00000527359.5	known	ENSG00000132780.17	NASP	chr1	protein_coding	nuclear autoantigenic sperm protein	0.89	8	1	8	1	n	0.8	8	2	8	2	y	1	3	0	3	0	n	0.8	12	3	12	3	y	1	2	0	2	0	n	0.44	7	9	7	9
known_NIR_4372	chr1	53946549	53951986	+	53946549;53947821	53947788;53951986	ES	ENST00000371370.8	known	ENSG00000116212.15	LRRC42	chr1	protein_coding	leucine rich repeat containing 42	0.49	17	17.5	17	15;20	y	0.47	22	25	22	28;22	y	0.46	32	37.5	32	26;49	y	0.59	57	39	57	32;46	y	0.5	9	9	9	5;13	y	0.42	23	32	23	20;44
known_NIR_4559	chr1	63490218	63508528	-	63454968	63508528	A3SS	ENST00000462285.5	known	ENSG00000142856.17	ITGB3BP	chr1	protein_coding	integrin subunit beta 3 binding protein	0.88	666	94	666	94	y	0.86	768	120	768	120	y	0.87	3060	474	3060	474	y	0.86	1769	287	1769	287	y	0.9	1046	116	1046	116	y	0.92	1569	129	1569	129
known_NIR_4960	chr1	88969467;88988351	88988252;88992585	-	88969467	88992585	cassetteExon	ENST00000370491.7	known	ENSG00000137944.18	KYAT3	chr1	protein_coding	kynurenine aminotransferase 3	0.41	125.5	178	99;152	178	y	0.36	126.5	225	98;155	225	y	0.37	151.5	260	93;210	260	y	0.39	265	412	170;360	412	y	0.31	59	131	43;75	131	y	0.47	126.5	143	51;202	143
known_NIR_5183	chr10	101583681	101584878	-	101583681	101587246	A5SS	ENST00000339310.7	known	ENSG00000166169.17	POLL	chr10	protein_coding	DNA polymerase lambda	0.25	1	3	1	3	n	-	-	-	-	-	-	0.75	9	3	9	3	y	0.5	6	6	6	6	y	0	0	1	0	1	n	1	6	0	6	0
known_NIR_5353	chr10	110130486	110133326	+	110130486	110132305	3pMXE	ENST00000479805.1	known	ENSG00000148700.15	ADD3	chr10	protein_coding	adducin 3	0.31	33	73	33	73	y	0.16	15	80	15	80	y	0.24	21	67	21	67	y	0.25	25	74	25	74	y	0.21	9	34	9	34	y	0.16	16	87	16	87
known_NIR_5427	chr10	113692070	113697494	+	113679349	113697494	A5SS	ENST00000621345.4	known	ENSG00000165806.21	CASP7	chr10	protein_coding	caspase 7	0.2	3	12	3	12	y	0.26	5	14	5	14	y	0.29	2	5	2	5	n	0.3	9	21	9	21	y	0	0	2	0	2	n	0.33	10	20	10	20
known_NIR_5450	chr10	118336423	118342270	-	118336423	118341727	5pMXE	ENST00000369170.4	known	ENSG00000165669.14	FAM204A	chr10	protein_coding	family with sequence similarity 204 member A	0.48	84	91	84	91	y	0.48	93	102	93	102	y	0.64	144	82	144	82	y	0.52	164	150	164	150	y	0.62	57	35	57	35	y	0.62	156	94	156	94
known_NIR_5598	chr10	13108289	13109112	+	13108289	13108962	A3SS&ES	ENST00000378748.7	known	ENSG00000123240.17	OPTN	chr10	protein_coding	optineurin	0.85	11	2	11	2	y	0.89	8	1	8	1	n	0.75	6	2	6	2	n	0.57	8	6	8	6	y	-	-	-	-	-	-	0.57	8	6	8	6
known_NIR_5599	chr10	13108289;13109015	13108962;13109112	+	13108289	13109112	cassetteExon	ENST00000263036.9	known	ENSG00000123240.17	OPTN	chr10	protein_coding	optineurin	0.27	4	11	2;6	11	y	0.24	2.5	8	1;4	8	n	0.14	1	6	2;0	6	n	0.36	4.5	8	6;3	8	y	-	-	-	-	-	-	0.41	5.5	8	6;5	8
known_NIR_5736	chr10	21919929;21928552	21928506;21929040	-	21919929;21920963	21920798;21929040	MXE	ENST00000476103.3	known	ENSG00000136770.11	DNAJC1	chr10	protein_coding	DnaJ heat shock protein family (Hsp40) member C1	0.44	38.5	48.5	2;75	94;3	y	0.46	35.5	42	0;71	81;3	n	0.41	23	33.5	0;46	64;3	n	0.38	38	61.5	2;74	120;3	y	0.45	13	16	0;26	32;0	n	0.36	36.5	65	0;73	130;0
known_NIR_5838	chr10	28533582	28533998	+	28533007	28533998	A5SS	ENST00000428935.6	known	ENSG00000095787.24	WAC	chr10	protein_coding	WW domain containing adaptor with coiled-coil	0.27	4	11	4	11	y	0.44	11	14	11	14	y	0.56	5	4	5	4	n	0.44	7	9	7	9	y	0.57	4	3	4	3	n	0.6	12	8	12	8
known_NIR_5991	chr10	35071339	35090430	-	35071339	35090179	5pMXE	ENST00000374749.8	known	ENSG00000108094.16	CUL2	chr10	protein_coding	cullin 2	0.33	14	29	14	29	y	0.57	44	33	44	33	y	0.26	23	66	23	66	y	0.36	39	68	39	68	y	0.34	12	23	12	23	y	0.52	59	54	59	54
known_NIR_8267	chr11	57426389	57426588	-	57426352	57426588	A3SS	ENST00000395123.6	known	ENSG00000134802.18	SLC43A3	chr11	protein_coding	solute carrier family 43 member 3	0.11	46	384	46	384	y	0.12	54	408	54	408	y	0.11	83	684	83	684	y	0.11	110	858	110	858	y	0.1	28	251	28	251	y	0.09	104	999	104	999
known_NIR_8583	chr11	62856381	62881019	+	62856381;62871669	62871577;62881019	ES	ENST00000680729.1	known	ENSG00000168003.18	SLC3A2	chr11	protein_coding	solute carrier family 3 member 2	0.2	89	361	89	183;539	y	0.13	52	346.5	52	161;532	y	0.13	34	231	34	49;413	y	0.2	137	561.5	137	261;862	y	0.17	26	130.5	26	44;217	y	0.09	33	321	33	137;505
known_NIR_9123	chr11	71928035	71928365	-	71923475	71928365	A3SS	ENST00000679695.1	known	ENSG00000254469.9	RP11-849H4.2	chr11	protein_coding	--	0.03	1	29	1	29	n	0.11	3	24	3	24	y	0.04	2	48	2	48	y	0.09	4	41	4	41	y	0.19	3	13	3	13	y	0	0	20	0	20
known_NIR_9539	chr11	833026	836063	+	833026;834591	834530;836063	ES	ENST00000642413.1	known	ENSG00000177697.19	CD151	chr11	protein_coding	CD151 molecule (Raph blood group)	0.31	127	285	127	214;356	y	0.29	147	362	147	237;487	y	0.26	68	195	68	124;266	y	0.35	269	495.5	269	318;673	y	0.27	30	82.5	30	56;109	y	0.22	210	736	210	452;1020
known_NIR_9540	chr11	833026	836063	+	834591	836063	A5SS&ES	ENST00000322008.9	known	ENSG00000177697.19	CD151	chr11	protein_coding	CD151 molecule (Raph blood group)	0.26	127	356	127	356	y	0.23	147	487	147	487	y	0.2	68	266	68	266	y	0.29	269	673	269	673	y	0.22	30	109	30	109	y	0.17	210	1020	210	1020
known_NIR_9541	chr11	833026;834591	834458;836063	+	833026	836063	cassetteExon	ENST00000530155.5	known	ENSG00000177697.19	CD151	chr11	protein_coding	CD151 molecule (Raph blood group)	0.58	178	127	0;356	127	n	0.62	243.5	147	0;487	147	n	0.66	133	68	0;266	68	n	0.56	337.5	269	2;673	269	y	0.65	55	30	1;109	30	n	0.71	511	210	2;1020	210
known_NIR_9572	chr11	85628688;85629262	85629132;85631687	+	85628688;85631316	85631145;85631687	MXE	ENST00000393375.5	known	ENSG00000171204.13	TMEM126B	chr11	protein_coding	transmembrane protein 126B	0.17	51.5	247.5	80;23	307;188	y	0.15	49	272.5	79;19	368;177	y	0.11	31.5	264	49;14	385;143	y	0.16	129	659.5	237;21	965;354	y	0.13	25	160.5	39;11	229;92	y	0.21	100	379	175;25	520;238
known_NIR_9759	chr11	93734660	93736290	-	93734660	93734963	5pMXE	ENST00000546088.5	known	ENSG00000166012.17	TAF1D	chr11	protein_coding	TATA-box binding protein associated factor, RNA polymerase I subunit D	0.17	3	15	3	15	y	0.29	5	12	5	12	y	0.21	6	23	6	23	y	0.19	4	17	4	17	y	0.21	4	15	4	15	y	0.12	3	21	3	21
known_NIR_9812	chr11	94445890	94447219	-	94445893	94447219	A3SS	ENST00000323929.8	known	ENSG00000020922.13	MRE11	chr11	protein_coding	MRE11 homolog, double strand break repair nuclease	0.12	21	154	21	154	y	0.11	14	117	14	117	y	0.1	27	242	27	242	y	0.11	18	147	18	147	y	0.1	7	64	7	64	y	0.04	6	136	6	136
known_NIR_10162	chr12	106879947	106885904	+	106870942	106885904	A5SS	ENST00000392837.9	known	ENSG00000111785.21	RIC8B	chr12	protein_coding	RIC8 guanine nucleotide exchange factor B	0.45	5	6	5	6	y	0.21	3	11	3	11	y	0	0	7	0	7	n	0.2	1	4	1	4	n	0.25	1	3	1	3	n	0.45	5	6	5	6
known_NIR_10533	chr12	118117882	118121501	-	118117882	118121029	5pMXE	ENST00000321694.5	known	ENSG00000176834.14	VSIG10	chr12	protein_coding	V-set and immunoglobulin domain containing 10	0.6	6	4	6	4	y	0.85	11	2	11	2	y	1	9	0	9	0	n	0.8	4	1	4	1	n	1	4	0	4	0	n	0.54	7	6	7	6
known_NIR_10559	chr12	120197462;120198739	120198554;120199118	-	120197462;120199000	120198854;120199118	MXE	ENST00000313104.9	known	ENSG00000089157.16	RPLP0	chr12	protein_coding	ribosomal protein lateral stalk subunit P0	0.46	4754.5	5630	9507;2	171;11089	y	0.45	4753	5824	9504;2	202;11446	y	0.48	6127.5	6580	12255;0	239;12921	n	0.5	7882	8008	15762;2	257;15759	y	0.49	2379	2473	4758;0	107;4839	n	0.5	7358	7433.5	14716;0	289;14578
known_NIR_10713	chr12	122336748	122340753	-	122336748	122340981	A5SS	ENST00000361654.8	known	ENSG00000130779.22	CLIP1	chr12	protein_coding	CAP-Gly domain containing linker protein 1	0.99	141	1	141	1	n	0.98	116	2	116	2	y	0.98	89	2	89	2	y	0.97	102	3	102	3	y	1	27	0	27	0	n	1	113	0	113	0
known_NIR_10759	chr12	123161383	123163014	-	123161383	123162115	A5SS	ENST00000545974.5	known	ENSG00000051825.15	MPHOSPH9	chr12	protein_coding	M-phase phosphoprotein 9	0.11	14	112	14	112	y	0.06	5	80	5	80	y	0.15	10	56	10	56	y	0.17	14	66	14	66	y	0.03	1	34	1	34	n	0.03	2	59	2	59
known_NIR_10760	chr12	123161383	123163014	-	123161383;123162218	123162115;123163014	ES	ENST00000541603.6	known	ENSG00000051825.15	MPHOSPH9	chr12	protein_coding	M-phase phosphoprotein 9	0.13	14	92.5	14	112;73	y	0.07	5	66.5	5	80;53	y	0.18	10	47	10	56;38	y	0.22	14	50	14	66;34	y	0.03	1	28	1	34;22	n	0.03	2	55.5	2	59;52
known_NIR_10761	chr12	123161383;123162192	123162115;123163014	-	123161383	123163014	cassetteExon	ENST00000302373.8	known	ENSG00000051825.15	MPHOSPH9	chr12	protein_coding	M-phase phosphoprotein 9	0.8	57.5	14	112;3	14	y	0.9	43.5	5	80;7	5	y	0.75	30.5	10	56;5	10	y	0.71	34	14	66;2	14	y	0.95	20	1	34;6	1	n	0.94	31.5	2	59;4	2
known_NIR_11194	chr12	30710470	30711566	-	30710514	30711566	A3SS	ENST00000537553.5	known	ENSG00000110888.17	CAPRIN2	chr12	protein_coding	caprin family member 2	0.85	11	2	11	2	y	0.67	10	5	10	5	y	0.83	20	4	20	4	y	1	14	0	14	0	n	1	4	0	4	0	n	0.67	12	6	12	6
known_NIR_11361	chr12	42375074	42387456	+	42375074;42384996	42384940;42387456	ES	ENST00000549190.5	known	ENSG00000134283.18	PPHLN1	chr12	protein_coding	periphilin 1	0.32	53	110.5	53	117;104	y	0.34	45	88.5	45	98;79	y	0.34	67	132.5	67	132;133	y	0.31	72	157.5	72	170;145	y	0.32	32	67	32	79;55	y	0.16	33	170	33	171;169
known_NIR_11441	chr12	45964188	45991885	-	45964188	45990353	5pMXE	ENST00000369367.8	known	ENSG00000139218.18	SCAF11	chr12	protein_coding	SR-related CTD associated factor 11	0.03	7	224	7	224	y	0.03	7	214	7	214	y	0.01	1	139	1	139	n	0.06	17	266	17	266	y	0.03	2	58	2	58	y	0.01	2	210	2	210
known_NIR_11799	chr12	50018589	50025398	-	50006636	50025398	A3SS	ENST00000551145.5	known	ENSG00000161800.13	RACGAP1	chr12	protein_coding	Rac GTPase activating protein 1	0.62	5	3	5	3	n	0.4	4	6	4	6	y	0.58	7	5	7	5	y	0.38	5	8	5	8	y	0.6	3	2	3	2	n	0.65	17	9	17	9
known_NIR_12042	chr12	53049248	53051855	+	53047063	53051855	A5SS	ENST00000379902.7	known	ENSG00000111077.18	TNS2	chr12	protein_coding	tensin 2	1	23	0	23	0	n	1	14	0	14	0	n	1	40	0	40	0	n	1	37	0	37	0	n	1	55	0	55	0	n	0.96	74	3	74	3
known_NIR_12429	chr12	54342287;54345515	54345460;54347767	+	54342287;54343316	54343225;54347767	MXE	ENST00000551962.5	known	ENSG00000111481.10	COPZ1	chr12	protein_coding	COPI coat complex subunit zeta 1	0.51	477.5	451.5	27;928	890;13	y	0.51	462.5	450.5	35;890	900;1	n	0.43	430.5	571.5	16;845	1140;3	y	0.46	698.5	826.5	39;1358	1650;3	y	0.48	227	244	8;446	485;3	y	0.43	598	782	23;1173	1551;13
known_NIR_12522	chr12	56158711	56159975	+	56158711	56159587	3pMXE	ENST00000548571.1	known	ENSG00000196465.10	MYL6B	chr12	protein_coding	myosin light chain 6B	0.04	127	3391	127	3391	y	0.03	160	4598	160	4598	y	0.02	200	9928	200	9928	y	0.03	358	11261	358	11261	y	0.03	183	5356	183	5356	y	0.02	300	12460	300	12460
known_NIR_12878	chr12	6200973	6225426	+	6200072	6225426	A5SS	ENST00000642746.1	known	ENSG00000010278.15	CD9	chr12	protein_coding	CD9 molecule	0.5	2	2	2	2	n	0.6	3	2	3	2	n	1	3	0	3	0	n	0.58	7	5	7	5	y	-	-	-	-	-	-	0.33	2	4	2	4
known_NIR_13092	chr12	68611043;68624873	68624671;68648699	+	68611043	68648699	cassetteExon	ENST00000460800.5	known	ENSG00000127314.18	RAP1B	chr12	protein_coding	RAP1B, member of RAS oncogene family	0.06	5.5	86	0;11	86	n	0.07	8.5	115	3;14	115	y	0.02	1.5	63	0;3	63	n	0.06	9	153	7;11	153	y	0.07	2.5	35	0;5	35	n	0.08	10	123	2;18	123
known_NIR_13093	chr12	68611043;68624873	68624675;68648699	+	68611043	68648699	cassetteExon	ENST00000460800.5	known	ENSG00000127314.18	RAP1B	chr12	protein_coding	RAP1B, member of RAS oncogene family	0.06	5.5	86	0;11	86	n	0.06	7.5	115	1;14	115	n	0.02	1.5	63	0;3	63	n	0.04	6	153	1;11	153	n	0.07	2.5	35	0;5	35	n	0.07	9	123	0;18	123
known_NIR_13382	chr12	862270	878212	+	862270	871265	A3SS&ES	ENST00000535572.5	known	ENSG00000060237.19	WNK1	chr12	protein_coding	WNK lysine deficient protein kinase 1	0.37	73	125	73	125	y	0.36	67	118	67	118	y	0.51	47	45	47	45	y	0.44	46	58	46	58	y	0.49	27	28	27	28	y	0.34	74	143	74	143
known_NIR_14495	chr14	103124506	103126310	+	103123951	103126310	A5SS	ENST00000333007.8	known	ENSG00000185215.11	TNFAIP2	chr14	protein_coding	TNF alpha induced protein 2	0.09	1	10	1	10	n	0.36	9	16	9	16	y	0.27	3	8	3	8	y	0.22	5	18	5	18	y	0.38	3	5	3	5	n	0.37	10	17	10	17
known_NIR_14646	chr14	20313801;20315618	20315485;20316227	-	20313801	20316227	cassetteExon	ENST00000398160.6	known	ENSG00000100814.18	CCNB1IP1	chr14	protein_coding	cyclin B1 interacting protein 1	0	1	237	1;1	237	n	0.01	1.5	276	0;3	276	n	0	0.5	351	0;1	351	n	0.01	4	348	2;6	348	y	0	0.5	101	0;1	101	n	0.02	5.5	293	5;6	293
known_NIR_14753	chr14	21263829	21269298	-	21234229	21269298	A3SS	ENST00000336053.10	known	ENSG00000092199.18	HNRNPC	chr14	protein_coding	heterogeneous nuclear ribonucleoprotein C	0.16	336	1718	336	1718	y	0.15	347	1976	347	1976	y	0.07	171	2449	171	2449	y	0.11	663	5150	663	5150	y	0.11	130	1028	130	1028	y	0.08	408	4426	408	4426
known_NIR_14815	chr14	22911403;22917802	22917479;22918999	-	22911403;22913845	22913724;22918999	MXE	ENST00000555676.5	known	ENSG00000100461.18	RBM23	chr14	protein_coding	RNA binding motif protein 23	0.2	0.5	2	0;1	0;4	n	0.33	2	4	2;2	3;5	y	0.43	1.5	2	1;2	2;2	n	0.17	0.5	2.5	0;1	0;5	n	0.33	1.5	3	0;3	2;4	n	1	4.5	0	7;2	0;0
known_NIR_15665	chr14	64924126	64926010	+	64924126	64926007	A3SS	ENST00000607599.6	known	ENSG00000258289.10	CHURC1	chr14	protein_coding	churchill domain containing 1	0.85	97	17	97	17	y	0.81	93	22	93	22	y	0.82	136	29	136	29	y	0.84	183	34	183	34	y	0.79	58	15	58	15	y	0.91	175	17	175	17
known_NIR_15979	chr14	74882016;74885634	74885586;74889275	+	74882016;74889147	74882591;74889275	MXE	ENST00000554806.5	known	ENSG00000119689.15	DLST	chr14	protein_coding	dihydrolipoamide S-succinyltransferase	0.05	6	111	8;4	125;97	y	0.05	6	119	10;2	132;106	y	0.03	3	105.5	6;0	127;84	n	0.04	7.5	197	15;0	237;157	n	0.02	1	51	2;0	61;41	n	0.02	4.5	200.5	9;0	221;180
known_NIR_16155	chr14	91465419	91470837	-	91465419	91466261	5pMXE	ENST00000555718.5	known	ENSG00000100796.18	PPP4R3A	chr14	protein_coding	protein phosphatase 4 regulatory subunit 3A	0.74	62	22	62	22	y	0.86	66	11	66	11	y	0.68	34	16	34	16	y	0.8	75	19	75	19	y	0.85	22	4	22	4	y	0.69	50	22	50	22
known_NIR_16156	chr14	91465419;91466416	91466261;91470837	-	91465419	91470837	cassetteExon	ENST00000554943.6	known	ENSG00000100796.18	PPP4R3A	chr14	protein_coding	protein phosphatase 4 regulatory subunit 3A	0.21	16.5	62	22;11	62	y	0.14	11	66	11;11	66	y	0.2	8.5	34	16;1	34	n	0.17	15	75	19;11	75	y	0.08	2	22	4;0	22	n	0.24	15.5	50	22;9	50
known_NIR_17513	chr15	72752892	72755556	-	72752895	72755556	A3SS	ENST00000456471.3	known	ENSG00000159322.18	ADPGK	chr15	protein_coding	ADP dependent glucokinase	0.63	38	22	38	22	y	0.55	32	26	32	26	y	0.64	27	15	27	15	y	0.6	30	20	30	20	y	0.67	16	8	16	8	y	0.48	26	28	26	28
known_NIR_17878	chr15	80072647	80120328	+	80098578	80120328	A5SS&ES	ENST00000261749.11	known	ENSG00000086666.19	ZFAND6	chr15	protein_coding	zinc finger AN1-type containing 6	0.06	4	61	4	61	y	0.09	10	97	10	97	y	0.08	10	112	10	112	y	0.08	11	123	11	123	y	0.21	14	52	14	52	y	0.17	21	105	21	105
known_NIR_17886	chr15	80072647;80098578	80098416;80120328	+	80072647	80120328	cassetteExon	ENST00000559835.5	known	ENSG00000086666.19	ZFAND6	chr15	protein_coding	zinc finger AN1-type containing 6	0.89	33.5	4	6;61	4	y	0.84	52.5	10	8;97	10	y	0.88	74	10	36;112	10	y	0.86	66.5	11	10;123	11	y	0.72	35.5	14	19;52	14	y	0.76	65.5	21	26;105	21
known_NIR_18505	chr16	2076585	2079032	+	2076585;2077726	2077598;2079032	ES	ENST00000643946.1	known	ENSG00000103197.18	TSC2	chr16	protein_coding	TSC complex subunit 2	0.85	11	2	11	1;3	n	0.93	20	1.5	20	2;1	n	0.87	13	2	13	1;3	n	0.88	14	2	14	2;2	y	0.88	7	1	7	2;0	n	0.83	34	7	34	13;1
known_NIR_18596	chr16	2264331	2268055	-	2264760	2268055	A3SS&ES	ENST00000569598.6	known	ENSG00000205937.12	RNPS1	chr16	protein_coding	RNA binding protein with serine rich domain 1	0.38	93	150	93	150	y	0.41	115	164	115	164	y	0.34	162	315	162	315	y	0.43	312	409	312	409	y	0.39	88	135	88	135	y	0.31	206	450	206	450
known_NIR_18786	chr16	30064505	30067234	+	30065927	30067234	5pMXE	ENST00000643777.4	known	ENSG00000149925.22	ALDOA	chr16	protein_coding	aldolase, fructose-bisphosphate A	0.65	460	247	460	247	y	0.7	409	175	409	175	y	0.71	495	203	495	203	y	0.77	993	300	993	300	y	0.65	255	137	255	137	y	0.81	738	170	738	170
known_NIR_19223	chr16	57173869	57174169	-	57173869	57186031	A5SS	ENST00000562324.5	known	ENSG00000172775.17	PSME3IP1	chr16	protein_coding	proteasome activator subunit 3 interacting protein 1	0.06	5	79	5	79	y	0.05	6	105	6	105	y	0.11	19	149	19	149	y	0.07	15	203	15	203	y	0.09	7	72	7	72	y	0.15	41	241	41	241
known_NIR_19228	chr16	57173869	57174620	-	57173869	57186031	A5SS	ENST00000562324.5	known	ENSG00000172775.17	PSME3IP1	chr16	protein_coding	proteasome activator subunit 3 interacting protein 1	0.26	28	79	28	79	y	0.18	23	105	23	105	y	0.31	67	149	67	149	y	0.18	46	203	46	203	y	0.33	35	72	35	72	y	0.08	22	241	22	241
known_NIR_20067	chr16	81082963;81084594	81084463;81096131	-	81082963;81090680	81090601;81096131	MXE	ENST00000569885.6	known	ENSG00000140905.11	GCSH	chr16	protein_coding	glycine cleavage system protein H	0.87	467	68.5	931;3	2;135	y	0.87	441	63.5	877;5	0;127	n	0.88	588.5	83	1175;2	0;166	n	0.87	914.5	132	1826;3	5;259	y	0.86	252	40.5	504;0	1;80	n	0.89	840	109	1678;2	2;216
known_NIR_20480	chr17	10706550	10710834	+	10706554	10710834	A5SS	ENST00000379774.5	known	ENSG00000170222.12	ADPRM	chr17	protein_coding	ADP-ribose/CDP-alcohol diphosphatase, manganese dependent	0.16	7	36	7	36	y	0.09	4	40	4	40	y	0.15	9	52	9	52	y	0.12	9	63	9	63	y	0.22	4	14	4	14	y	0.03	2	59	2	59
known_NIR_20630	chr17	16217461	16217548	+	16217461	16233971	A3SS	ENST00000607144.4	known	ENSG00000108474.17	PIGL	chr17	protein_coding	phosphatidylinositol glycan anchor biosynthesis class L	0.28	9	23	9	23	y	0.16	7	36	7	36	y	0.23	14	46	14	46	y	0.19	15	63	15	63	y	0.23	7	23	7	23	y	0.09	4	42	4	42
known_NIR_20885	chr17	20232414	20245926	+	20232405	20245926	A5SS	ENST00000678321.1	known	ENSG00000128487.18	SPECC1	chr17	protein_coding	sperm antigen with calponin homology and coiled-coil domains 1	0.04	5	117	5	117	y	0.04	3	73	3	73	y	0.05	3	56	3	56	y	0.09	6	61	6	61	y	0	0	41	0	41	n	0.01	1	84	1	84
known_NIR_21816	chr17	44708839	44722880	+	44708839;44709366	44709304;44722880	ES	ENST00000393547.6	known	ENSG00000161692.18	DBF4B	chr17	protein_coding	DBF4 zinc finger B	0.19	17	74	17	66;82	y	0.1	7	62	7	65;59	y	0.19	18	74.5	18	75;74	y	0.24	37	115.5	37	130;101	y	0.14	8	51	8	53;49	y	0.23	37	125	37	126;124
known_NIR_21964	chr17	47604049	47605333	+	47604049	47605466	A3SS	ENST00000677710.1	known	ENSG00000141279.17	NPEPPS	chr17	protein_coding	aminopeptidase puromycin sensitive	0.97	174	5	174	5	y	0.99	139	1	139	1	n	0.98	118	2	118	2	y	0.99	133	1	133	1	n	0.99	73	1	73	1	n	1	151	0	151	0
known_NIR_22121	chr17	49622876;49636809	49636759;49677933	-	49622876;49676016	49668027;49677933	MXE	ENST00000451526.6	known	ENSG00000121067.19	SPOP	chr17	protein_coding	speckle type BTB/POZ protein	0.61	7	4.5	8;6	4;5	y	0.68	6.5	3	7;6	1;5	n	0.74	12.5	4.5	15;10	5;4	y	0.77	24.5	7.5	23;26	5;10	y	0.74	7	2.5	6;8	3;2	y	0.77	20.5	6	20;21	6;6
known_NIR_22125	chr17	49622876;49668078	49668027;49677933	-	49622876	49677933	cassetteExon	ENST00000504102.6	known	ENSG00000121067.19	SPOP	chr17	protein_coding	speckle type BTB/POZ protein	0.04	4	104	4;4	104	y	0.02	2	105	1;3	105	n	0.03	3	104	5;1	104	n	0.02	5.5	218	5;6	218	y	0.04	2.5	57	3;2	57	y	0.02	4.5	177	6;3	177
known_NIR_22290	chr17	5480144	5481101	-	5480144	5485151	A5SS	ENST00000572834.5	known	ENSG00000072849.11	DERL2	chr17	protein_coding	derlin 2	0.67	8	4	8	4	y	0.92	11	1	11	1	n	1	8	0	8	0	n	0.73	16	6	16	6	y	-	-	-	-	-	-	0.44	4	5	4	5
known_NIR_22408	chr17	58207729	58207894	-	58207218	58207894	A3SS	ENST00000678763.1	known	ENSG00000011143.19	MKS1	chr17	protein_coding	MKS transition zone complex subunit 1	0	0	18	0	18	n	0	0	6	0	6	n	0.09	1	10	1	10	n	0	0	14	0	14	n	0.14	1	6	1	6	n	0.25	6	18	6	18
known_NIR_22725	chr17	6644659	6650356	-	6644659;6650078	6649982;6650356	ES	ENST00000225728.8	known	ENSG00000108590.11	MED31	chr17	protein_coding	mediator complex subunit 31	0.16	15	81	15	53;109	y	0.14	16	96	16	61;131	y	0.19	36	150.5	36	85;216	y	0.14	32	201.5	32	117;286	y	0.16	18	92.5	18	62;123	y	0.11	26	202.5	26	111;294
known_NIR_22790	chr17	68512548	68515394	+	68515119	68515394	A5SS&ES	ENST00000589017.5	known	ENSG00000108946.15	PRKAR1A	chr17	protein_coding	protein kinase cAMP-dependent type I regulatory subunit alpha	0.81	58	14	58	14	y	0.66	37	19	37	19	y	0.92	35	3	35	3	y	0.74	61	21	61	21	y	0.86	12	2	12	2	y	0.49	30	31	30	31
known_NIR_23504	chr17	81035308;81036961	81036863;81053668	+	81035308	81053668	cassetteExon	ENST00000321280.11	known	ENSG00000175866.16	BAIAP2	chr17	protein_coding	BAR/IMD domain containing adaptor protein 2	0.17	2	10	1;3	10	n	0.07	1.5	20	2;1	20	n	0.1	4	35	7;1	35	n	0.13	9.5	62	14;5	62	y	0.08	2	24	3;1	24	n	0.04	1.5	37	3;0	37
known_NIR_24424	chr18	49491584	49492131	-	49491584	49492258	A5SS	ENST00000579248.5	known	ENSG00000265681.8	RPL17	chr18	protein_coding	ribosomal protein L17	0	0	99	0	99	n	0	0	128	0	128	n	0	0	135	0	135	n	0.07	11	152	11	152	y	0	0	60	0	60	n	0.08	15	163	15	163
known_NIR_24647	chr18	694334	706470	-	694334;697355	697240;706470	ES	ENST00000647584.2	known	ENSG00000132199.20	ENOSF1	chr18	protein_coding	enolase superfamily member 1	0.13	12	77.5	12	84;71	y	0.12	8	58.5	8	69;48	y	0.22	18	62.5	18	72;53	y	0.11	10	80.5	10	96;65	y	0.17	9	44	9	50;38	y	0.08	11	124	11	138;110
known_NIR_24648	chr18	694334	706470	-	697355	706470	3pMXE	ENST00000581332.1	known	ENSG00000132199.20	ENOSF1	chr18	protein_coding	enolase superfamily member 1	0.14	12	71	12	71	y	0.14	8	48	8	48	y	0.25	18	53	18	53	y	0.13	10	65	10	65	y	0.19	9	38	9	38	y	0.09	11	110	11	110
known_NIR_24874	chr19	11035132	11041298	+	11035132	11041307	A3SS	ENST00000646484.1	known	ENSG00000127616.20	SMARCA4	chr19	protein_coding	SWI/SNF related, matrix associated, actin dependent regulator of chromatin, subfamily a, member 4	0.31	17	38	17	38	y	0.19	7	29	7	29	y	0.15	4	23	4	23	y	0.36	18	32	18	32	y	0	0	9	0	9	n	0.38	21	35	21	35
known_NIR_25158	chr19	1475258	1478774	-	1461824	1478774	A3SS	ENST00000588427.5	known	ENSG00000119559.17	C19orf25	chr19	protein_coding	chromosome 19 open reading frame 25	0	0	9	0	9	n	0.4	6	9	6	9	y	0.1	2	18	2	18	y	0.18	9	41	9	41	y	0.1	1	9	1	9	n	0.29	15	36	15	36
known_NIR_25199	chr19	15403555	15403653	-	15403555	15403658	A5SS	ENST00000609519.5	known	ENSG00000011243.19	AKAP8L	chr19	protein_coding	A-kinase anchoring protein 8 like	0	0	12	0	12	n	0	0	7	0	7	n	0	0	44	0	44	n	0	0	13	0	13	n	0	0	17	0	17	n	0.06	2	34	2	34
known_NIR_25265	chr19	16646800	16647120	-	16646800	16647096	A5SS	ENST00000593404.5	known	ENSG00000214046.9	SMIM7	chr19	protein_coding	small integral membrane protein 7	0.46	43	50	43	50	y	0.36	35	61	35	61	y	0.28	22	57	22	57	y	0.34	64	123	64	123	y	0.29	10	25	10	25	y	0.48	83	91	83	91
known_NIR_26021	chr19	38931171	38931276	+	38930998	38931276	A5SS	ENST00000598734.1	known	ENSG00000128626.12	MRPS12	chr19	protein_coding	mitochondrial ribosomal protein S12	0.22	27	94	27	94	y	0.2	33	129	33	129	y	0.21	34	127	34	127	y	0.3	152	349	152	349	y	0.26	26	74	26	74	y	0.32	118	256	118	256
known_NIR_26119	chr19	40348768	40366419	+	40365930	40366419	A5SS&ES	ENST00000600479.5	known	ENSG00000105223.20	PLD3	chr19	protein_coding	phospholipase D family member 3	0.43	50	67	50	67	y	0.56	74	57	74	57	y	0.65	111	59	111	59	y	0.73	212	78	212	78	y	0.51	29	28	29	28	y	0.39	88	137	88	137
known_NIR_26129	chr19	40348768;40365930	40365662;40366419	+	40348768	40366419	cassetteExon	ENST00000602131.5	known	ENSG00000105223.20	PLD3	chr19	protein_coding	phospholipase D family member 3	0.44	38.5	50	10;67	50	y	0.3	31	74	5;57	74	y	0.22	32	111	5;59	111	y	0.18	46.5	212	15;78	212	y	0.33	14	29	0;28	29	n	0.46	73.5	88	10;137	88
known_NIR_26131	chr19	40348768;40365930	40365718;40366419	+	40348768	40366419	cassetteExon	ENST00000602131.5	known	ENSG00000105223.20	PLD3	chr19	protein_coding	phospholipase D family member 3	0.44	38.5	50	10;67	50	y	0.31	33	74	9;57	74	y	0.25	36.5	111	14;59	111	y	0.22	59.5	212	41;78	212	y	0.34	15	29	2;28	29	y	0.46	75	88	13;137	88
known_NIR_26316	chr19	43934694	43935230	-	43934694	43934924	A5SS	ENST00000269973.10	known	ENSG00000124459.12	ZNF45	chr19	protein_coding	zinc finger protein 45	0.3	3	7	3	7	y	0.33	5	10	5	10	y	0.5	7	7	7	7	y	0.14	2	12	2	12	y	0	0	3	0	3	n	0.54	7	6	7	6
known_NIR_27717	chr2	121407715	121410866	-	121407715;121409047	121409024;121410866	ES	ENST00000409078.8	known	ENSG00000074054.20	CLASP1	chr2	protein_coding	cytoplasmic linker associated protein 1	0.94	16	1	16	0;2	n	0.86	21	3.5	21	3;4	y	0.9	31	3.5	31	3;4	y	0.85	25	4.5	25	6;3	y	0.78	9	2.5	9	2;3	y	1	40	0	40	0;0
known_NIR_27718	chr2	121407715	121410866	-	121409047	121410866	A3SS&ES	ENST00000541377.5	known	ENSG00000074054.20	CLASP1	chr2	protein_coding	cytoplasmic linker associated protein 1	0.89	16	2	16	2	y	0.84	21	4	21	4	y	0.89	31	4	31	4	y	0.89	25	3	25	3	y	0.75	9	3	9	3	y	1	40	0	40	0
known_NIR_27839	chr2	135605016	135616668	+	135605016;135616193	135616152;135616668	ES	ENST00000683871.1	known	ENSG00000048991.17	R3HDM1	chr2	protein_coding	R3H domain containing 1	0.8	2	0.5	2	0;1	n	1	4	0	4	0;0	n	0.93	7	0.5	7	1;0	n	0.8	2	0.5	2	0;1	n	1	1	0	1	0;0	n	0.77	10	3	10	2;4
known_NIR_29355	chr2	241268541	241269201	-	241268541	241315102	A5SS	ENST00000391976.6	known	ENSG00000115677.18	HDLBP	chr2	protein_coding	high density lipoprotein binding protein	0	0	53	0	53	n	0.02	1	57	1	57	n	0.06	3	51	3	51	y	0	0	84	0	84	n	0	0	28	0	28	n	0.04	1	24	1	24
known_NIR_29688	chr2	27445449;27445629	27445553;27445745	-	27445449	27445745	cassetteExon	ENST00000509128.5	known	ENSG00000138002.16	IFT172	chr2	protein_coding	intraflagellar transport 172	0.2	3	12	3;3	12	y	0.18	3	14	2;4	14	y	0.23	5	17	3;7	17	y	0.35	5.5	10	10;1	10	n	0.43	3	4	2;4	4	y	0.11	1	8	1;1	8
known_NIR_29769	chr2	31869952	31883386	-	31869952	31917926	A5SS	ENST00000490459.5	known	ENSG00000162959.14	MEMO1	chr2	protein_coding	mediator of cell motility 1	0.96	95	4	95	4	y	0.99	107	1	107	1	n	0.96	73	3	73	3	y	0.97	126	4	126	4	y	0.98	49	1	49	1	n	0.99	136	1	136	1
known_NIR_29771	chr2	31869952	31917926	-	31869952	31891992	A5SS&ES	ENST00000422936.5	known	ENSG00000162959.14	MEMO1	chr2	protein_coding	mediator of cell motility 1	0.21	4	15	4	15	y	0.07	1	13	1	13	n	0.27	3	8	3	8	y	0.14	4	24	4	24	y	0.25	1	3	1	3	n	0.1	1	9	1	9
known_NIR_29772	chr2	31869952;31892134	31891992;31917926	-	31869952	31917926	cassetteExon	ENST00000490459.5	known	ENSG00000162959.14	MEMO1	chr2	protein_coding	mediator of cell motility 1	0.94	67.5	4	15;120	4	y	0.98	59	1	13;105	1	n	0.94	48.5	3	8;89	3	y	0.96	90	4	24;156	4	y	0.96	27	1	3;51	1	n	0.99	102	1	9;195	1
known_NIR_30349	chr2	63841232	63856306	+	63842437	63856306	5pMXE	ENST00000445915.6	known	ENSG00000169764.16	UGP2	chr2	protein_coding	UDP-glucose pyrophosphorylase 2	1	225	0	225	0	n	1	306	0	306	0	n	1	356	0	356	0	n	1	503	0	503	0	n	0.98	212	5	212	5	y	0.97	506	14	506	14
known_NIR_31560	chr20	35699456	35699633	+	35699451	35699633	A5SS	ENST00000374078.5	known	ENSG00000125995.16	ROMO1	chr20	protein_coding	reactive oxygen species modulator 1	0.75	258	84	258	84	y	0.76	306	95	306	95	y	0.8	188	48	188	48	y	0.75	959	320	959	320	y	0.73	172	63	172	63	y	0.8	642	162	642	162
known_NIR_32006	chr20	49124605	49135833	-	49124587	49135833	A3SS	ENST00000371856.7	known	ENSG00000124214.21	STAU1	chr20	protein_coding	staufen double-stranded RNA binding protein 1	0.07	11	147	11	147	y	0.1	11	103	11	103	y	0.17	21	99	21	99	y	0.09	18	191	18	191	y	0.12	9	66	9	66	y	0.07	13	169	13	169
known_NIR_32893	chr21	44305935	44306681	+	44300190	44306681	A5SS	ENST00000349048.9	known	ENSG00000141959.17	PFKL	chr21	protein_coding	phosphofructokinase, liver type	0.12	1	7	1	7	n	0.12	1	7	1	7	n	-	-	-	-	-	-	0	0	10	0	10	n	0	0	3	0	3	n	0.33	4	8	4	8
known_NIR_33040	chr22	17706825	17726677	+	17689142	17726677	A5SS	ENST00000355028.4	known	ENSG00000099968.18	BCL2L13	chr22	protein_coding	BCL2 like 13	0.36	5	9	5	9	y	0.64	9	5	9	5	y	0.75	9	3	9	3	y	0.5	10	10	10	10	y	0.88	7	1	7	1	n	0.89	63	8	63	8
known_NIR_33042	chr22	17706825	17726677	+	17702386	17726677	A5SS	ENST00000337612.9	known	ENSG00000099968.18	BCL2L13	chr22	protein_coding	BCL2 like 13	0.05	5	106	5	106	y	0.07	9	112	9	112	y	0.08	9	100	9	100	y	0.08	10	121	10	121	y	0.13	7	45	7	45	y	0.46	63	75	63	75
known_NIR_33225	chr22	26470922	26472302	-	26470813	26472302	A3SS	ENST00000398145.7	known	ENSG00000100099.21	HPS4	chr22	protein_coding	HPS4 biogenesis of lysosomal organelles complex 3 subunit 2	0.21	9	34	9	34	y	0.16	6	32	6	32	y	0.09	2	21	2	21	y	0.07	3	38	3	38	y	0.18	2	9	2	9	y	0.03	1	31	1	31
known_NIR_33346	chr22	29681601	29694752	+	29681601	29683020	3pMXE	ENST00000403999.7	known	ENSG00000186575.19	NF2	chr22	protein_coding	neurofibromin 2	0.35	17	31	17	31	y	0.15	6	35	6	35	y	0.3	10	23	10	23	y	0.15	8	45	8	45	y	0.21	4	15	4	15	y	0.38	33	54	33	54
known_NIR_33347	chr22	29681601;29683064	29683020;29694752	+	29681601	29694752	cassetteExon	ENST00000672805.1	known	ENSG00000186575.19	NF2	chr22	protein_coding	neurofibromin 2	0.68	35.5	17	31;40	17	y	0.86	37	6	35;39	6	y	0.75	30	10	23;37	10	y	0.88	56	8	45;67	8	y	0.85	23.5	4	15;32	4	y	0.67	68	33	54;82	33
known_NIR_33363	chr22	29832342	29834442	-	29832342	29834489	A5SS	ENST00000458594.5	known	ENSG00000100325.15	ASCC2	chr22	protein_coding	activating signal cointegrator 1 complex subunit 2	0	0	6	0	6	n	0	0	1	0	1	n	0	0	3	0	3	n	0	0	12	0	12	n	0	0	3	0	3	n	0.14	3	18	3	18
known_NIR_33446	chr22	31508376	31546861	+	31508376	31528690	3pMXE	ENST00000548143.1	known	ENSG00000185721.13	DRG1	chr22	protein_coding	developmentally regulated GTP binding protein 1	0.26	7	20	7	20	y	0.31	8	18	8	18	y	0.39	14	22	14	22	y	0.25	7	21	7	21	y	0.46	13	15	13	15	y	0.09	4	43	4	43
known_NIR_33447	chr22	31508376	31546861	+	31508376;31528863	31528690;31546861	ES	ENST00000540643.5	known	ENSG00000198089.16	SFI1	chr22	protein_coding	SFI1 centrin binding protein	0.33	7	14	7	20;8	y	0.36	8	14.5	8	18;11	y	0.41	14	20.5	14	22;19	y	0.25	7	21.5	7	21;22	y	0.53	13	11.5	13	15;8	y	0.11	4	32.5	4	43;22
known_NIR_33450	chr22	31531129	31546861	+	31508376	31546861	A5SS	ENST00000443011.5	known	ENSG00000198089.16	SFI1	chr22	protein_coding	SFI1 centrin binding protein	0.53	8	7	8	7	y	0.38	5	8	5	8	y	0.46	12	14	12	14	y	0.53	8	7	8	7	y	0.19	3	13	3	13	y	0.71	10	4	10	4
known_NIR_33512	chr22	35781743	35809780	-	35781746	35809780	A3SS	ENST00000405409.6	known	ENSG00000100320.23	RBFOX2	chr22	protein_coding	RNA binding fox-1 homolog 2	0.62	122	76	122	76	y	0.63	90	53	90	53	y	0.61	74	47	74	47	y	0.64	101	57	101	57	y	0.58	42	31	42	31	y	0.65	154	83	154	83
known_NIR_33582	chr22	38057587	38057753	+	38057436	38057753	A5SS	ENST00000445628.5	known	ENSG00000100151.16	PICK1	chr22	protein_coding	protein interacting with PRKCA 1	0.52	17	16	17	16	y	0.62	20	12	20	12	y	0.55	18	15	18	15	y	0.42	17	23	17	23	y	0.62	10	6	10	6	y	0.42	24	33	24	33
known_NIR_34673	chr3	136862319;136867525	136867431;136927984	+	136862319	136927984	cassetteExon	ENST00000288986.6	known	ENSG00000158092.7	NCK1	chr3	protein_coding	NCK adaptor protein 1	0.04	6.5	177	9;4	177	y	0.04	8.5	216	10;7	216	y	0.05	16	311	13;19	311	y	0.03	17	485	19;15	485	y	0.04	5	120	6;4	120	y	0.03	13	407	15;11	407
known_NIR_34708	chr3	138349032	138372866	+	138348325	138372866	A5SS	ENST00000289104.8	known	ENSG00000158186.13	MRAS	chr3	protein_coding	muscle RAS oncogene homolog	0.42	5	7	5	7	y	0.31	5	11	5	11	y	0.67	4	2	4	2	n	0.55	18	15	18	15	y	0.33	1	2	1	2	n	0.28	7	18	7	18
known_NIR_34940	chr3	149750851	149751323	-	149750851	149751403	A5SS	ENST00000473414.6	known	ENSG00000114744.9	COMMD2	chr3	protein_coding	COMM domain containing 2	0.07	6	79	6	79	y	0.06	5	79	5	79	y	0.03	2	58	2	58	y	0.04	5	118	5	118	y	0.02	1	45	1	45	n	0.07	8	111	8	111
known_NIR_35301	chr3	172040624	172112452	+	172039771	172112452	A5SS	ENST00000415807.7	known	ENSG00000075420.13	FNDC3B	chr3	protein_coding	fibronectin type III domain containing 3B	0.27	14	38	14	38	y	0.26	9	25	9	25	y	0.14	8	49	8	49	y	0.3	15	35	15	35	y	0.22	4	14	4	14	y	0.12	8	61	8	61
known_NIR_35597	chr3	183635793	183643480	+	183635793	183636221	3pMXE	ENST00000481126.1	known	ENSG00000114796.16	KLHL24	chr3	protein_coding	kelch like family member 24	0.7	33	14	33	14	y	0.72	42	16	42	16	y	0.79	23	6	23	6	y	0.76	44	14	44	14	y	0.65	11	6	11	6	y	0.81	38	9	38	9
known_NIR_35601	chr3	183635793;183636311	183636221;183643480	+	183635793	183643480	cassetteExon	ENST00000437402.5	known	ENSG00000114796.16	KLHL24	chr3	protein_coding	kelch like family member 24	0.28	13	33	14;12	33	y	0.24	13.5	42	16;11	42	y	0.33	11.5	23	6;17	23	y	0.27	16.5	44	14;19	44	y	0.39	7	11	6;8	11	y	0.24	12	38	9;15	38
known_NIR_35751	chr3	186804724	186806290	-	186804724	186806425	A5SS	ENST00000392481.6	known	ENSG00000163918.12	RFC4	chr3	protein_coding	replication factor C subunit 4	0.83	121	25	121	25	y	0.81	112	26	112	26	y	0.7	328	138	328	138	y	0.77	424	130	424	130	y	0.78	149	43	149	43	y	0.84	441	85	441	85
known_NIR_36087	chr3	31822243	31830040	-	31748120	31830040	A3SS	ENST00000429492.6	known	ENSG00000144645.15	OSBPL10	chr3	protein_coding	oxysterol binding protein like 10	0.09	5	48	5	48	y	0.11	6	50	6	50	y	0.14	6	38	6	38	y	0	0	62	0	62	n	0.08	2	22	2	22	y	0.26	23	64	23	64
known_NIR_36198	chr3	37121536	37129063	-	37121691	37129063	3pMXE	ENST00000438374.5	known	ENSG00000093167.18	LRRFIP2	chr3	protein_coding	LRR binding FLII interacting protein 2	-	-	-	-	-	-	0.33	1	2	1	2	n	0.67	2	1	2	1	n	0.5	2	2	2	2	n	0.5	1	1	1	1	n	0	0	5	0	5
known_NIR_36497	chr3	48298523	48300527	-	48298523	48300431	A5SS	ENST00000452211.5	known	ENSG00000172113.10	NME6	chr3	protein_coding	NME/NM23 nucleoside diphosphate kinase 6	0	0	3	0	3	n	0.44	4	5	4	5	n	0.33	1	2	1	2	n	0.25	2	6	2	6	n	0	0	2	0	2	n	1	8	0	8	0
known_NIR_37125	chr3	68989017	69004378	-	69001714	69004378	A3SS&ES	ENST00000295571.9	known	ENSG00000163378.14	EOGT	chr3	protein_coding	EGF domain specific O-linked N-acetylglucosamine transferase	0.19	3	13	3	13	y	0.12	2	15	2	15	y	0.11	1	8	1	8	n	0.08	1	12	1	12	n	0	0	14	0	14	n	0	0	14	0	14
known_NIR_37128	chr3	69071617	69077798	-	69071617;69075510	69075430;69077798	ES	ENST00000361055.9	known	ENSG00000144744.17	UBA3	chr3	protein_coding	ubiquitin like modifier activating enzyme 3	0.01	1	147.5	1	127;168	n	0.01	1	174.5	1	144;205	n	0.01	1	150	1	107;193	n	0.01	4	349	4	241;457	y	0	0	105	0	59;151	n	0	1	325	1	207;443
known_NIR_37257	chr3	9464672;9468575	9468519;9470459	+	9464672	9470459	cassetteExon	ENST00000402198.7	known	ENSG00000168137.19	SETD5	chr3	protein_coding	SET domain containing 5	0.02	3.5	138	3;4	138	y	0.01	1	101	2;0	101	n	0	0	42	0;0	42	n	0.09	6.5	64	9;4	64	y	0.02	0.5	23	1;0	23	n	0.07	8	105	9;7	105
known_NIR_37499	chr4	105453642	105473894	-	105453642;105456745	105456681;105473894	ES	ENST00000341695.10	known	ENSG00000138777.20	PPA2	chr4	protein_coding	inorganic pyrophosphatase 2	0.01	1	154	1	178;130	n	0.01	1	174.5	1	203;146	n	0.02	2	126.5	2	147;106	y	0.02	5	288	5	279;297	y	0.03	3	85.5	3	107;64	y	0.01	1	187	1	193;181
known_NIR_37500	chr4	105453642	105473894	-	105456745	105473894	A3SS&ES	ENST00000432483.6	known	ENSG00000138777.20	PPA2	chr4	protein_coding	inorganic pyrophosphatase 2	0.01	1	130	1	130	n	0.01	1	146	1	146	n	0.02	2	106	2	106	y	0.02	5	297	5	297	y	0.04	3	64	3	64	y	0.01	1	181	1	181
known_NIR_38679	chr4	56476702;56478649	56478379;56484736	+	56476702;56483270	56483139;56484736	MXE	ENST00000510663.6	known	ENSG00000174780.17	SRP72	chr4	protein_coding	signal recognition particle 72	0.45	173	209	346;0	2;416	n	0.46	166	198	332;0	1;395	n	0.39	114	178.5	228;0	0;357	n	0.4	143	214	285;1	0;428	n	0.43	51.5	68.5	102;1	1;136	n	0.39	158	248	314;2	3;493
known_NIR_38798	chr4	76118194;76124756	76124649;76148308	-	76118194;76144473	76130656;76148308	MXE	ENST00000507257.5	known	ENSG00000138750.15	NUP54	chr4	protein_coding	nucleoporin 54	0.31	48.5	105.5	96;1	1;210	n	0.25	42.5	125	85;0	1;249	n	0.3	45.5	107.5	90;1	1;214	n	0.27	57.5	158.5	113;2	3;314	y	0.3	21	50	42;0	1;99	n	0.21	48.5	180.5	97;0	7;354
known_NIR_38884	chr4	82861708	82863318	-	82861708;82862572	82862534;82863318	ES	ENST00000395310.7	known	ENSG00000138674.17	SEC31A	chr4	protein_coding	SEC31 homolog A, COPII coat complex component	0.2	24	93.5	24	86;101	y	0.18	18	80.5	18	76;85	y	0.24	16	52	16	50;54	y	0.24	22	70.5	22	65;76	y	0.19	11	47.5	11	44;51	y	0.14	17	101.5	17	104;99
known_NIR_39609	chr5	138166108	138167934	-	138166108	138166518	5pMXE	ENST00000463620.1	known	ENSG00000112983.18	BRD8	chr5	protein_coding	bromodomain containing 8	0.23	18	60	18	60	y	0.22	19	66	19	66	y	0.41	34	48	34	48	y	0.36	23	41	23	41	y	0.25	9	27	9	27	y	0.09	9	96	9	96
known_NIR_39611	chr5	138166108;138166610	138166518;138167934	-	138166108	138167934	cassetteExon	ENST00000441656.5	known	ENSG00000112983.18	BRD8	chr5	protein_coding	bromodomain containing 8	0.64	31.5	18	60;3	18	y	0.64	34.5	19	66;3	19	y	0.43	25.5	34	48;3	34	y	0.49	22.5	23	41;4	23	y	0.61	14	9	27;1	9	n	0.85	50	9	96;4	9
known_NIR_40365	chr5	177304077	177304576	+	177304077	177304625	A3SS	ENST00000303204.9	known	ENSG00000169230.10	PRELID1	chr5	protein_coding	PRELI domain containing 1	0	0	246	0	246	n	0.01	2	190	2	190	y	0	0	217	0	217	n	0	0	332	0	332	n	0	0	117	0	117	n	0.01	5	344	5	344
known_NIR_40623	chr5	181237042;181239177	181239067;181239487	-	181237042;181238239	181237609;181239487	MXE	ENST00000502905.5	known	ENSG00000204628.12	RACK1	chr5	protein_coding	receptor for activated C kinase 1	0.26	1922	5512.5	6;3838	11021;4	y	0.23	1912	6415	1;3823	12826;4	n	0.18	2238.5	10473.5	5;4472	20947;0	n	0.17	1912.5	9057	8;3817	18108;6	y	0.2	755.5	3072	0;1511	6144;0	n	0.17	2114	10214	8;4220	20426;2
known_NIR_41887	chr6	107030107	107039749	+	107028271	107039749	A5SS	ENST00000311381.8	known	ENSG00000130349.10	MTRES1	chr6	protein_coding	mitochondrial transcription rescue factor 1	0.21	19	70	19	70	y	0.12	9	66	9	66	y	0.06	7	119	7	119	y	0.11	21	167	21	167	y	0.11	10	80	10	80	y	0.05	5	89	5	89
known_NIR_41939	chr6	109095575	109106035	+	109095575	109100192	A3SS&ES	ENST00000521737.5	known	ENSG00000183137.15	CEP57L1	chr6	protein_coding	centrosomal protein 57 like 1	0.38	6	10	6	10	y	0.47	8	9	8	9	y	0.38	18	30	18	30	y	0.45	9	11	9	11	y	0.45	9	11	9	11	y	0.33	13	26	13	26
known_NIR_42078	chr6	11201046	11213281	-	11193692	11213281	A3SS	ENST00000379446.10	known	ENSG00000111859.17	NEDD9	chr6	protein_coding	neural precursor cell expressed, developmentally down-regulated 9	0.03	5	179	5	179	y	0.03	4	150	4	150	y	0.06	6	94	6	94	y	0.09	21	225	21	225	y	0	0	23	0	23	n	0.11	20	169	20	169
known_NIR_42097	chr6	116571655;116572985	116572858;116580295	+	116571655;116574171	116574058;116580295	MXE	ENST00000487832.6	known	ENSG00000111832.13	RWDD1	chr6	protein_coding	RWD domain containing 1	0.2	6	23.5	11;1	27;20	n	0.17	5.5	26.5	10;1	23;30	n	0.1	4	34.5	6;2	44;25	y	0.28	15.5	40.5	23;8	53;28	y	0.23	6	20.5	12;0	25;16	n	0.37	17	29	29;5	39;19
known_NIR_42124	chr6	125045444	125057942	+	125046661	125057942	5pMXE	ENST00000368415.2	known	ENSG00000146373.17	RNF217	chr6	protein_coding	ring finger protein 217	0.89	16	2	16	2	y	0.95	21	1	21	1	n	0.91	10	1	10	1	n	0.88	15	2	15	2	y	1	7	0	7	0	n	1	19	0	19	0
known_NIR_42168	chr6	127314896	127327002	-	127314896	127316450	5pMXE	ENST00000461239.2	known	ENSG00000093144.19	ECHDC1	chr6	protein_coding	ethylmalonyl-CoA decarboxylase 1	0.39	45	71	45	71	y	0.4	50	75	50	75	y	0.4	37	55	37	55	y	0.39	69	109	69	109	y	0.22	13	46	13	46	y	0.27	31	85	31	85
known_NIR_42169	chr6	127314896	127327002	-	127314896;127316502	127316450;127327002	ES	ENST00000531967.5	known	ENSG00000093144.19	ECHDC1	chr6	protein_coding	ethylmalonyl-CoA decarboxylase 1	0.33	45	89.5	45	71;108	y	0.36	50	88	50	75;101	y	0.38	37	60	37	55;65	y	0.33	69	139	69	109;169	y	0.21	13	49.5	13	46;53	y	0.24	31	100	31	85;115
known_NIR_42170	chr6	127314896	127327002	-	127316502	127327002	3pMXE	ENST00000474240.1	known	ENSG00000093144.19	ECHDC1	chr6	protein_coding	ethylmalonyl-CoA decarboxylase 1	0.29	45	108	45	108	y	0.33	50	101	50	101	y	0.36	37	65	37	65	y	0.29	69	169	69	169	y	0.2	13	53	13	53	y	0.21	31	115	31	115
known_NIR_42341	chr6	138921124	138929977	-	138921124	138926401	A5SS	ENST00000483468.5	known	ENSG00000135597.19	REPS1	chr6	protein_coding	RALBP1 associated Eps domain containing 1	0.43	16	21	16	21	y	0.3	9	21	9	21	y	0.52	14	13	14	13	y	0.48	11	12	11	12	y	0.57	4	3	4	3	n	0.23	13	44	13	44
known_NIR_42342	chr6	138921124	138929977	-	138921124;138926481	138926401;138929977	ES	ENST00000450536.7	known	ENSG00000135597.19	REPS1	chr6	protein_coding	RALBP1 associated Eps domain containing 1	0.46	16	18.5	16	21;16	y	0.28	9	23	9	21;25	y	0.57	14	10.5	14	13;8	y	0.47	11	12.5	11	12;13	y	0.57	4	3	4	3;3	y	0.26	13	36.5	13	44;29
known_NIR_42343	chr6	138921124;138926478	138926401;138929977	-	138921124	138929977	cassetteExon	ENST00000367663.8	known	ENSG00000135597.19	REPS1	chr6	protein_coding	RALBP1 associated Eps domain containing 1	0.4	10.5	16	21;0	16	n	0.54	10.5	9	21;0	9	n	0.32	6.5	14	13;0	14	n	0.41	7.5	11	12;3	11	y	0.27	1.5	4	3;0	4	n	0.63	22	13	44;0	13
known_NIR_42423	chr6	150866635	150876090	+	150866049	150876090	A5SS	ENST00000611279.4	known	ENSG00000120254.16	MTHFD1L	chr6	protein_coding	methylenetetrahydrofolate dehydrogenase (NADP+ dependent) 1 like	0.12	3	21	3	21	y	0.13	3	20	3	20	y	0.25	10	30	10	30	y	0.15	6	33	6	33	y	0.24	5	16	5	16	y	0.08	4	44	4	44
known_NIR_44878	chr7	150370884	150371231	+	150370884	150371228	A3SS	ENST00000479668.5	known	ENSG00000214022.12	REPIN1	chr7	protein_coding	replication initiator 1	0.4	2	3	2	3	n	0.33	1	2	1	2	n	0.5	1	1	1	1	n	0.2	1	4	1	4	n	0.5	1	1	1	1	n	0.17	2	10	2	10
known_NIR_44934	chr7	152156343	152157761	-	152156346	152157761	A3SS	ENST00000360104.8	known	ENSG00000055609.21	KMT2C	chr7	protein_coding	lysine methyltransferase 2C	0.26	6	17	6	17	y	0.27	4	11	4	11	y	0	0	11	0	11	n	0.11	2	17	2	17	y	0.12	1	7	1	7	n	0	0	31	0	31
known_NIR_46301	chr7	99458355;99459263	99459147;99466111	-	99458355;99460193	99460086;99466111	MXE	ENST00000359832.8	known	ENSG00000241468.8	ATP5MF	chr7	protein_coding	ATP synthase membrane subunit f	0.49	657	679.5	1314;0	71;1288	n	0.47	754.5	838.5	1509;0	96;1581	n	0.53	1182	1045.5	2364;0	67;2024	n	0.46	2164	2554.5	4325;3	297;4812	y	0.44	849.5	1087.5	1698;1	71;2104	n	0.6	2100.5	1405	4199;2	179;2631
known_NIR_46306	chr7	99460193	99466111	-	99460193	99466129	A5SS	ENST00000413834.5	known	ENSG00000248919.7	ATP5MF-PTCD1	chr7	protein_coding	ATP5MF-PTCD1 readthrough	0.41	1288	1869	1288	1869	y	0.42	1581	2213	1581	2213	y	0.34	2024	3891	2024	3891	y	0.38	4812	7926	4812	7926	y	0.41	2104	3017	2104	3017	y	0.23	2631	8997	2631	8997
known_NIR_46541	chr8	108243463	108248613	-	108229195	108248613	A3SS	ENST00000519627.2	known	ENSG00000104408.11	EIF3E	chr8	protein_coding	eukaryotic translation initiation factor 3 subunit E	0.25	5	15	5	15	y	0.17	4	19	4	19	y	0.18	9	41	9	41	y	0.17	8	39	8	39	y	0.08	2	23	2	23	y	0.38	16	26	16	26
known_NIR_46716	chr8	125091958	125102317	+	125091958;125102146	125102051;125102317	ES	ENST00000520866.5	known	ENSG00000156831.8	NSMCE2	chr8	protein_coding	NSE2 (MMS21) homolog, SMC5-SMC6 complex SUMO ligase	0.29	34	83	34	81;85	y	0.24	28	89.5	28	91;88	y	0.29	86	212.5	86	236;189	y	0.19	47	203.5	47	224;183	y	0.24	25	81	25	78;84	y	0.11	29	238.5	29	233;244
known_NIR_47281	chr8	143586849	143597348	-	143594071	143597348	A3SS&ES	ENST00000530191.6	known	ENSG00000104529.18	EEF1D	chr8	protein_coding	eukaryotic translation elongation factor 1 delta	0.91	240	23	240	23	y	0.95	241	13	241	13	y	0.97	545	15	545	15	y	0.93	682	53	682	53	y	0.94	162	10	162	10	y	0.96	702	31	702	31
known_NIR_48268	chr8	73956054	73972077	-	73956054;73959818	73959765;73972077	ES	ENST00000520242.6	known	ENSG00000154582.17	ELOC	chr8	protein_coding	elongin C	0.03	23	694.5	23	893;496	y	0.02	19	788.5	19	1022;555	y	0.03	20	716	20	971;461	y	0.03	71	2167.5	71	2732;1603	y	0.03	14	503	14	653;353	y	0.02	39	1735	39	2366;1104
known_NIR_48365	chr8	85214631	85217386	-	85215037	85217386	3pMXE	ENST00000523281.5	known	ENSG00000176731.12	RBIS	chr8	protein_coding	ribosomal biogenesis factor	0.12	34	238	34	238	y	0.14	47	278	47	278	y	0.14	83	505	83	505	y	0.2	150	606	150	606	y	0.16	55	286	55	286	y	0.19	153	659	153	659
known_NIR_49189	chr9	129908999;129923939	129923844;129924960	-	129908999	129924960	cassetteExon	ENST00000443566.6	known	ENSG00000187239.17	FNBP1	chr9	protein_coding	formin binding protein 1	0.82	13.5	3	23;4	3	y	0.94	15.5	1	24;7	1	n	0.8	4	1	8;0	1	n	0.78	3.5	1	7;0	1	n	0.71	2.5	1	5;0	1	n	1	17	0	30;4	0
known_NIR_49190	chr9	129908999;129923996	129923844;129924960	-	129908999	129924960	cassetteExon	ENST00000443566.6	known	ENSG00000187239.17	FNBP1	chr9	protein_coding	formin binding protein 1	0.86	18.5	3	23;14	3	y	0.94	17	1	24;10	1	n	0.88	7.5	1	8;7	1	n	0.88	7.5	1	7;8	1	n	0.78	3.5	1	5;2	1	n	1	18.5	0	30;7	0
known_NIR_49315	chr9	136407938	136410328	-	136407938;136410239	136410090;136410328	ES	ENST00000298537.11	known	ENSG00000165689.17	ENTR1	chr9	protein_coding	endosome associated trafficking regulator 1	0.38	7	11.5	7	20;3	y	0.52	12	11	12	17;5	y	0.35	4	7.5	4	12;3	y	0.62	14	8.5	14	14;3	y	0.5	2	2	2	4;0	n	0.69	11	5	11	7;3
known_NIR_49339	chr9	136792358	136799102	+	136792358	136792819	3pMXE	ENST00000290079.9	known	ENSG00000244187.8	TMEM141	chr9	protein_coding	transmembrane protein 141	0.02	3	129	3	129	y	0.05	8	156	8	156	y	0.03	6	176	6	176	y	0.02	4	260	4	260	y	0.02	2	116	2	116	y	0	1	317	1	317
known_NIR_49364	chr9	137189151	137189807	+	137189265	137189807	A5SS	ENST00000459860.1	known	ENSG00000176101.12	SSNA1	chr9	protein_coding	SS nuclear autoantigen 1	0.01	1	138	1	138	n	0.02	2	98	2	98	y	0	0	32	0	32	n	0	0	158	0	158	n	0.06	2	31	2	31	y	0.08	12	132	12	132
known_NIR_49622	chr9	32989895	32997243	-	32989895	33024804	A5SS	ENST00000673360.1	known	ENSG00000137074.20	APTX	chr9	protein_coding	aprataxin	0.88	14	2	14	2	y	0.87	20	3	20	3	y	0.73	11	4	11	4	y	0.72	39	15	39	15	y	0.87	13	2	13	2	y	0.98	54	1	54	1
known_NIR_49628	chr9	32989895	33001333	-	32989895	33024804	A5SS	ENST00000673360.1	known	ENSG00000137074.20	APTX	chr9	protein_coding	aprataxin	0.75	6	2	6	2	n	0.81	13	3	13	3	y	0.43	3	4	3	4	n	0.4	10	15	10	15	y	0.6	3	2	3	2	n	0.92	12	1	12	1
known_NIR_49630	chr9	32989895	33024804	-	32989895	33001516	5pMXE	ENST00000672519.1	known	ENSG00000137074.20	APTX	chr9	protein_coding	aprataxin	0.09	2	20	2	20	y	0.14	3	18	3	18	y	0.24	4	13	4	13	y	0.3	15	35	15	35	y	0.12	2	14	2	14	y	0.03	1	31	1	31
known_NIR_49631	chr9	32989895	33024804	-	32989895	33001567	5pMXE	ENST00000672846.1	known	ENSG00000137074.20	APTX	chr9	protein_coding	aprataxin	0.02	2	93	2	93	y	0.02	3	122	3	122	y	0.04	4	89	4	89	y	0.06	15	225	15	225	y	0.05	2	42	2	42	y	0	1	291	1	291
known_NIR_50048	chr9	92068098	92080016	-	92079566	92080016	3pMXE	ENST00000337841.4	known	ENSG00000090054.15	SPTLC1	chr9	protein_coding	serine palmitoyltransferase long chain base subunit 1	0.91	183	18	183	18	y	0.94	151	10	151	10	y	0.99	187	1	187	1	n	0.91	296	29	296	29	y	0.96	97	4	97	4	y	0.89	262	33	262	33
known_NIR_50338	chrX	108091879	108126077	+	108091836	108126077	A5SS	ENST00000345734.7	known	ENSG00000101844.18	ATG4A	chrX	protein_coding	autophagy related 4A cysteine peptidase	0.16	7	38	7	38	y	0.18	10	45	10	45	y	0.04	3	68	3	68	y	0.19	23	100	23	100	y	0.19	11	46	11	46	y	0.05	5	100	5	100
known_NIR_50339	chrX	108126187;108127094	108126793;108128781	+	108126187	108128781	cassetteExon	ENST00000345734.7	known	ENSG00000101844.18	ATG4A	chrX	protein_coding	autophagy related 4A cysteine peptidase	0.11	4	32	7;1	32	n	0.11	3.5	27	6;1	27	n	0.03	1	33	2;0	33	n	0.12	8.5	65	11;6	65	y	0.11	2.5	20	5;0	20	n	0.03	2.5	75	3;2	75
known_NIR_50407	chrX	118346580	118387340	+	118346580;118378452	118378419;118387340	ES	ENST00000254029.8	known	ENSG00000131725.14	WDR44	chrX	protein_coding	WD repeat domain 44	0.1	10	90	10	91;89	y	0.17	11	53	11	53;53	y	0.15	6	34	6	31;37	y	0.18	16	74	16	68;80	y	0.09	2	20	2	18;22	y	0.09	7	67.5	7	60;75
known_NIR_50634	chrX	13762444;13763855	13763745;13767127	+	13762444	13767127	cassetteExon	ENST00000684577.1	known	ENSG00000046651.16	OFD1	chrX	protein_coding	OFD1 centriole and centriolar satellite protein	0.65	40.5	22	30;51	22	y	0.66	42.5	22	31;54	22	y	0.62	47	29	43;51	29	y	0.63	49.5	29	36;63	29	y	0.81	25	6	23;27	6	y	0.58	57.5	42	66;49	42
known_NIR_51168	chrX	47836987	47846105	+	47842768	47846105	A5SS&ES	ENST00000334937.8	known	ENSG00000197779.15	ZNF81	chrX	protein_coding	zinc finger protein 81	0.7	7	3	7	3	y	0.86	18	3	18	3	y	0.79	19	5	19	5	y	0.87	26	4	26	4	y	0.8	8	2	8	2	y	0.73	24	9	24	9
known_NIR_51215	chrX	48895101	48896759	-	48895101;48895501	48895352;48896759	ES	ENST00000465150.6	known	ENSG00000126768.12	TIMM17B	chrX	protein_coding	translocase of inner mitochondrial membrane 17B	0.87	276	41	276	48;34	y	0.9	296	33.5	296	27;40	y	0.86	212	34	212	23;45	y	0.9	477	51	477	43;59	y	0.89	130	16.5	130	12;21	y	0.86	408	65.5	408	42;89
known_NIR_51320	chrX	54808433	54809303	+	54807802	54809303	A5SS	ENST00000375053.6	known	ENSG00000102316.17	MAGED2	chrX	protein_coding	MAGE family member D2	0.94	62	4	62	4	y	0.93	68	5	68	5	y	0.98	42	1	42	1	n	0.88	106	14	106	14	y	0.9	19	2	19	2	y	0.98	119	2	119	2
known_NIR_51329	chrX	55159228	55160975	-	55159228	55161137	A5SS	ENST00000332132.8	known	ENSG00000182518.13	FAM104B	chrX	protein_coding	family with sequence similarity 104 member B	0.07	3	41	3	41	y	0.1	7	61	7	61	y	0.06	15	252	15	252	y	0.04	11	239	11	239	y	0.05	7	142	7	142	y	0.03	6	194	6	194
novel_NIR_2849	chr1	204620218	204621293	-	204620218	204685320	A5SS	ENST00000367177.4	novel	ENSG00000170382.12	LRRN2	chr1	protein_coding	leucine rich repeat neuronal 2	-	-	-	-	-	-	-	-	-	-	-	-	0.5	2	2	2	2	y	0.2	2	8	2	8	y	0.33	1	2	1	2	n	1	3	0	3	0
novel_NIR_4444	chr1	35079442	35080747	+	35079442	35095819	A3SS	ENST00000475654.5	novel	ENSG00000197056.11	ZMYM1	chr1	protein_coding	zinc finger MYM-type containing 1	0	0	5	0	5	n	0.17	1	5	1	5	n	0	0	4	0	4	n	0.12	3	23	3	23	n	0	0	1	0	1	n	0.45	5	6	5	6
novel_NIR_5055	chr1	47313946	47314036	-	47313021	47314036	A3SS	ENST00000447475.7	novel	ENSG00000123473.17	STIL	chr1	protein_coding	STIL centriolar assembly protein	0	0	4	0	4	n	0.2	1	4	1	4	n	0.73	8	3	8	3	n	0.33	3	6	3	6	n	0.33	1	2	1	2	n	0.75	6	2	6	2
novel_NIR_7867	chr10	73575675	73575798	-	73575675	73576136	A5SS	ENST00000433394.1	novel	ENSG00000166348.19	USP54	chr10	protein_coding	ubiquitin specific peptidase 54	0.41	12	17	12	17	y	0.47	9	10	9	10	y	0.46	6	7	6	7	y	0.12	2	14	2	14	n	0.44	4	5	4	5	y	0.18	7	32	7	32
novel_NIR_10289	chr11	6533806	6538383	+	6533806	6538612	A3SS	ENST00000534210.6	novel	ENSG00000179532.13	DNHD1	chr11	protein_coding	dynein heavy chain domain 1	0.17	2	10	2	10	y	0	0	3	0	3	n	-	-	-	-	-	-	0	0	3	0	3	n	0.8	4	1	4	1	y	0.64	9	5	9	5
novel_NIR_12147	chr12	118117882	118126481	-	118117882	118121029	5pMXE	ENST00000321694.5	novel	ENSG00000176834.14	VSIG10	chr12	protein_coding	V-set and immunoglobulin domain containing 10	0.79	15	4	15	4	y	0.89	17	2	17	2	y	1	23	0	23	0	y	0.96	22	1	22	1	y	1	16	0	16	0	y	0.74	17	6	17	6
novel_NIR_12750	chr12	133122024	133122195	-	133122024	133128328	A5SS	ENST00000650709.1	novel	ENSG00000214029.6	ZNF891	chr12	protein_coding	zinc finger protein 891	1	1	0	1	0	n	-	-	-	-	-	-	0.75	3	1	3	1	y	0.5	1	1	1	1	n	-	-	-	-	-	-	0	0	1	0	1
novel_NIR_14927	chr12	8773466;8777077	8776767;8777590	+	8773466	8777590	cassetteExon	ENST00000544257.5	novel	ENSG00000166532.16	RIMKLB	chr12	protein_coding	ribosomal modification protein rimK like family member B	0.08	2	24	0;4	24	n	0.17	4	20	4;4	20	y	0.12	3	23	1;5	23	n	0.18	9	42	6;12	42	y	0.08	0.5	6	0;1	6	n	0.05	5	89	4;6	89
novel_NIR_16051	chr13	75635890;75636726	75636656;75727029	+	75635890;75713252	75713182;75727029	MXE	ENST00000533305.5	novel	ENSG00000136153.20	LMO7	chr13	protein_coding	LIM domain 7	0	0	9	0;0	0;18	n	0.18	1	4.5	0;2	0;9	n	0.15	3	17.5	2;4	1;34	y	0.04	0.5	13	0;1	2;24	n	0.1	0.5	4.5	1;0	0;9	n	0	0	12.5	0;0	0;25
novel_NIR_18995	chr15	60456794	60468061	-	60456794	60476063	A5SS	ENST00000560895.5	novel	ENSG00000128915.12	ICE2	chr15	protein_coding	interactor of little elongation complex ELL subunit 2	0	0	1	0	1	n	-	-	-	-	-	-	-	-	-	-	-	-	0	0	5	0	5	n	-	-	-	-	-	-	1	4	0	4	0
novel_NIR_19209	chr15	66352955	66356143	-	66352955	66386607	A5SS	ENST00000562124.5	novel	ENSG00000075131.10	TIPIN	chr15	protein_coding	TIMELESS interacting protein	0.75	6	2	6	2	y	0.75	6	2	6	2	y	0.5	5	5	5	5	y	0.78	25	7	25	7	y	1	8	0	8	0	y	1	9	0	9	0
novel_NIR_20181	chr15	99598511	99620864	+	99598511	99632978	A3SS	ENST00000560493.5	novel	ENSG00000068305.17	MEF2A	chr15	protein_coding	myocyte enhancer factor 2A	0.05	3	53	3	53	n	0.04	3	68	3	68	n	0.08	4	47	4	47	n	0.05	4	75	4	75	n	0.12	2	14	2	14	n	0.16	14	76	14	76
novel_NIR_25787	chr17	7857198	7883235	-	7857198	7857383	5pMXE	ENST00000575771.6	novel	ENSG00000183011.14	NAA38	chr17	protein_coding	N-alpha-acetyltransferase 38, NatC auxiliary subunit	0.1	17	153	17	153	n	0.14	26	159	26	159	n	0.26	12	35	12	35	y	0.1	41	377	41	377	n	0.19	15	65	15	65	y	0.07	17	226	17	226
novel_NIR_27683	chr19	16355851	16385129	-	16361984	16385129	3pMXE	ENST00000535753.6	novel	ENSG00000127527.14	EPS15L1	chr19	protein_coding	epidermal growth factor receptor pathway substrate 15 like 1	0.52	12	11	12	11	y	0.53	9	8	9	8	y	0.6	6	4	6	4	y	0.65	11	6	11	6	y	0.43	3	4	3	4	y	0.83	19	4	19	4
novel_NIR_28387	chr19	38619327	38624105	+	38619327	38624077	A3SS	ENST00000614624.4	novel	ENSG00000178982.10	EIF3K	chr19	protein_coding	eukaryotic translation initiation factor 3 subunit K	0.63	17	10	17	10	y	0.74	20	7	20	7	y	0.85	89	16	89	16	y	0.67	49	24	49	24	y	0.5	11	11	11	11	y	0.37	19	33	19	33
novel_NIR_29679	chr19	58492640	58498494	-	58483646	58498494	A3SS	ENST00000595851.5	novel	ENSG00000083807.10	SLC27A5	chr19	protein_coding	solute carrier family 27 member 5	0.5	1	1	1	1	n	0	0	1	0	1	n	0.38	3	5	3	5	y	0	0	1	0	1	n	0.5	2	2	2	2	y	1	3	0	3	0
novel_NIR_35870	chr21	43867346	43882504	+	43867346	43903957	A3SS	ENST00000448287.5	novel	ENSG00000160216.21	AGPAT3	chr21	protein_coding	1-acylglycerol-3-phosphate O-acyltransferase 3	0	0	1	0	1	n	0	0	7	0	7	n	0	0	1	0	1	n	0.5	2	2	2	2	y	-	-	-	-	-	-	1	4	0	4	0
novel_NIR_37361	chr22	46176836	46180513	+	46176836	46198342	A3SS	ENST00000440343.5	novel	ENSG00000186951.16	PPARA	chr22	protein_coding	peroxisome proliferator activated receptor alpha	0	0	5	0	5	n	0	0	3	0	3	n	0.4	2	3	2	3	y	0	0	7	0	7	n	-	-	-	-	-	-	0.5	3	3	3	3
novel_NIR_37863	chr3	122365466	122366453	-	122365466;122365633	122365565;122366453	ES	ENST00000466854.5	novel	ENSG00000160124.9	MIX23	chr3	protein_coding	mitochondrial matrix import factor 23	0.29	1	2.5	1	3;2	n	0.8	2	0.5	2	0;1	y	0.67	1	0.5	1	1;0	n	0.67	2	1	2	2;0	y	-	-	-	-	-	-	0	0	3.5	0	6;1
novel_NIR_38181	chr3	129848412	129880309	-	129832826	129880309	A3SS	ENST00000393238.8	novel	ENSG00000172765.18	TMCC1	chr3	protein_coding	transmembrane and coiled-coil domain family 1	0.46	6	7	6	7	y	0.6	9	6	9	6	y	0.25	4	12	4	12	y	0.54	14	12	14	12	y	0	0	6	0	6	n	0.83	19	4	19	4
novel_NIR_38433	chr3	141877562	141903620	+	141902227	141903620	A5SS&ES	ENST00000465172.5	novel	ENSG00000069849.11	ATP1B3	chr3	protein_coding	ATPase Na+/K+ transporting subunit beta 3	0.73	8	3	8	3	y	0.79	11	3	11	3	y	1	2	0	2	0	y	0.5	9	9	9	9	y	1	1	0	1	0	n	0.38	5	8	5	8
novel_NIR_38745	chr3	159763282	159764443	+	159764350	159764443	5pMXE	ENST00000639448.1	novel	ENSG00000283154.2	IQCJ-SCHIP1	chr3	protein_coding	IQCJ-SCHIP1 readthrough	0	0	2	0	2	n	0	0	8	0	8	n	0	0	1	0	1	n	0.38	6	10	6	10	y	0	0	1	0	1	n	0.5	4	4	4	4
novel_NIR_40782	chr3	67400851	67408865	-	67400851	67518247	A5SS	ENST00000460567.5	novel	ENSG00000172340.15	SUCLG2	chr3	protein_coding	succinate-CoA ligase GDP-forming subunit beta	-	-	-	-	-	-	-	-	-	-	-	-	0.25	1	3	1	3	n	-	-	-	-	-	-	0	0	1	0	1	n	1	5	0	5	0
novel_NIR_41190	chr4	105717709	105719060	+	105717778	105719060	A5SS	ENST00000394730.7	novel	ENSG00000138780.15	GSTCD	chr4	protein_coding	glutathione S-transferase C-terminal domain containing	0	0	4	0	4	n	-	-	-	-	-	-	0	0	2	0	2	n	-	-	-	-	-	-	-	-	-	-	-	-	0.43	3	4	3	4
novel_NIR_41842	chr4	17804756	17805107	-	17804771	17805107	A3SS	ENST00000382247.6	novel	ENSG00000163257.11	DCAF16	chr4	protein_coding	DDB1 and CUL4 associated factor 16	0.4	4	6	4	6	y	0.38	12	20	12	20	y	0.35	9	17	9	17	y	0.36	5	9	5	9	y	0.6	3	2	3	2	y	0.33	4	8	4	8
novel_NIR_42218	chr4	39273061	39273174	+	39273061	39274808	A3SS	ENST00000506869.5	novel	ENSG00000157796.18	WDR19	chr4	protein_coding	WD repeat domain 19	0.21	6	22	6	22	n	0.08	2	24	2	24	n	0.12	6	45	6	45	n	0.13	5	33	5	33	n	0.15	2	11	2	11	y	0.07	2	25	2	25
novel_NIR_44821	chr5	38904024	38904350	+	38904024	38904353	A3SS	ENST00000274276.8	novel	ENSG00000145623.13	OSMR	chr5	protein_coding	oncostatin M receptor	0.14	17	103	17	103	n	0.08	5	56	5	56	n	0.12	6	46	6	46	n	0.13	11	74	11	74	n	0.1	4	36	4	36	n	0.16	13	69	13	69
novel_NIR_47997	chr6	32129854	32130925	-	32129854	32130095	5pMXE	ENST00000375156.4	novel	ENSG00000204315.4	FKBPL	chr6	protein_coding	FKBP prolyl isomerase like	0.3	12	28	12	28	y	0.42	27	38	27	38	y	0.39	35	54	35	54	y	0.67	79	39	79	39	y	0.37	7	12	7	12	y	0.6	96	65	96	65
Abbreviations: RASGs, regulated alternative splicing genes.
[truncated: 17 more columns]
