# Supplementary material for: ZC3H18 regulates alternative splicing and related genes in cervical cancer
Source: Front Genet. 2025 Sep 9;16:1621238. doi: 10.3389/fgene.2025.1621238 (PMC12454084; doi:10.3389/fgene.2025.1621238)
Supplement: Supplementary file 14 [file Table7.xlsx]

## Sheet: Table7
Additional file 7. The KEGG pathways of ZC3H18-regulated alternative splicing genes.
Term	Database	ID	Input number	Background number	P-Value	Corrected P-Value	Input	Hyperlink
Metabolic pathways	KEGG PATHWAY	hsa01100	157	1432	2.55e-05	0.00772938	RPN2|AOC2|PCCB|NDUFB5|UQCRQ|MAN1B1|ALG10|DCTPP1|DMGDH|ASS1|ENOSF1|NDUFAB1|MVK|PIK3CB|DNMT1|ITPKB|SPTLC1|MTMR2|ENTPD5|ENTPD4|HMGCL|IDH1|NME6|APRT|CHSY1|SHMT2|CNDP2|PLD1|PCYT1A|FDPS|INPP5B|NME1|PLD3|HYAL3|ADCY9|PNPO|ATP6V1D|ALG8|ALG9|ALG1|ALG6|PHYKPL|G6PC3|PPOX|MGST1|PGS1|ACADM|PDHX|DCTD|FIG4|GMDS|UGP2|KYAT3|B4GALT4|GATB|PKM|UAP1|PGM3|RIMKLB|HYKK|MOGS|COX7A2|GALNT7|GALNT1|CSGALNACT1|GSTO2|PISD|ATP5…	http://www.genome.jp/kegg-bin/show_pathway?hsa01100/hsa:5144%09red/hsa:314%09red/hsa:8394%09red/hsa:158%09red/hsa:2530%09red/hsa:6652%09red/hsa:9896%09red/hsa:27115%09red/hsa:26275%09red/hsa:2023%09red/hsa:54802%09red/hsa:2027%09red/hsa:10901%09red/hsa:4731%09red/hsa:1635%09red/hsa:8898%09red/hsa:3417%09red/hsa:83440%09red/hsa:5238%09red/hsa:4524%09red/hsa:25902%09red/hsa:8540%09red/hsa:5152%09re…
Carbon metabolism	KEGG PATHWAY	hsa01200	22	117	0.000171914	0.0207992	ADPGK|TALDO1|PCCB|ALDOA|MDH1|HADHA|PFKL|PKM|PDHA1|MTHFR|IDH1|SUCLG2|ENO1|ME3|ENO3|CS|SHMT2|DLST|HIBCH|SDHC|SDHD|GCSH	http://www.genome.jp/kegg-bin/show_pathway?hsa01200/hsa:2653%09red/hsa:26275%09red/hsa:2023%09red/hsa:2027%09red/hsa:5096%09red/hsa:5211%09red/hsa:4524%09red/hsa:3417%09red/hsa:5315%09red/hsa:83440%09red/hsa:226%09red/hsa:6391%09red/hsa:6888%09red/hsa:1743%09red/hsa:1431%09red/hsa:6392%09red/hsa:8801%09red/hsa:10873%09red/hsa:3030%09red/hsa:6472%09red/hsa:4190%09red/hsa:5160%09red
Base excision repair	KEGG PATHWAY	hsa03410	10	33	0.000205932	0.0207992	MUTYH|HMGB1|TDG|APEX1|POLD1|POLB|NEIL3|POLL|OGG1|LIG1	http://www.genome.jp/kegg-bin/show_pathway?hsa03410/hsa:6996%09red/hsa:4595%09red/hsa:3978%09red/hsa:5423%09red/hsa:5424%09red/hsa:3146%09red/hsa:328%09red/hsa:27343%09red/hsa:4968%09red/hsa:55247%09red
Mismatch repair	KEGG PATHWAY	hsa03430	8	23	0.000312505	0.0236722	EXO1|RFC4|MSH3|RFC1|MLH1|POLD1|LIG1|SSBP1	http://www.genome.jp/kegg-bin/show_pathway?hsa03430/hsa:6742%09red/hsa:9156%09red/hsa:3978%09red/hsa:4437%09red/hsa:5424%09red/hsa:5981%09red/hsa:5984%09red/hsa:4292%09red
Ribosome	KEGG PATHWAY	hsa03010	25	153	0.000614989	0.0372683	RPS12|MRPL27|RPS15|MRPL22|RPL6|RPLP0|RPL35A|MRPS16|RPS3|RPS2|MRPL36|RPL36A-HNRNPH2|RPS9|RPL26|RPL41|RPL36A|MRPL11|MRPL35|RPL15|RPL17|MRPL2|RPL11|RPL32|UBA52|MRPS12	http://www.genome.jp/kegg-bin/show_pathway?hsa03010/hsa:6183%09red/hsa:6187%09red/hsa:6188%09red/hsa:65003%09red/hsa:100529097%09red/hsa:51069%09red/hsa:6154%09red/hsa:6175%09red/hsa:6171%09red/hsa:6173%09red/hsa:6135%09red/hsa:6138%09red/hsa:6139%09red/hsa:51264%09red/hsa:51021%09red/hsa:64979%09red/hsa:6161%09red/hsa:6203%09red/hsa:6206%09red/hsa:51318%09red/hsa:6165%09red/hsa:6209%09red/hsa:29…
RNA transport	KEGG PATHWAY	hsa03013	26	165	0.000847647	0.0428062	AAAS|NUP85|THOC2|RNPS1|XPO1|EIF3I|DDX39B|EIF3E|EIF3F|NUP43|NUP214|EIF3CL|CLNS1A|XPOT|SEC13|SENP2|FXR1|NMD3|THOC5|UBE2I|EIF4E2|NUP54|TRNT1|EIF4G1|PAIP1|EIF4A1	http://www.genome.jp/kegg-bin/show_pathway?hsa03013/hsa:8563%09red/hsa:59343%09red/hsa:348995%09red/hsa:7514%09red/hsa:1981%09red/hsa:10921%09red/hsa:51068%09red/hsa:1973%09red/hsa:57187%09red/hsa:8086%09red/hsa:8087%09red/hsa:7329%09red/hsa:8665%09red/hsa:7919%09red/hsa:11260%09red/hsa:1207%09red/hsa:79902%09red/hsa:728689%09red/hsa:8668%09red/hsa:9470%09red/hsa:8021%09red/hsa:53371%09red/hsa:63…
Protein processing in endoplasmic reticulum	KEGG PATHWAY	hsa04141	25	165	0.00186522	0.0676618	RPN2|UBE2D3|SEC62|DNAJC1|MAN1B1|NGLY1|SEC31A|HERPUD1|SEC23B|DNAJB2|UBQLN1|MAP3K5|DNAJB12|DERL2|UBE2G2|MAPK8|SEC13|DNAJC5|MOGS|EIF2AK2|EIF2AK4|SSR2|NFE2L2|ATF6B|ATXN3	http://www.genome.jp/kegg-bin/show_pathway?hsa04141/hsa:4780%09red/hsa:9709%09red/hsa:6185%09red/hsa:80331%09red/hsa:64215%09red/hsa:29979%09red/hsa:55768%09red/hsa:4287%09red/hsa:54788%09red/hsa:6746%09red/hsa:51009%09red/hsa:7327%09red/hsa:7323%09red/hsa:22872%09red/hsa:5599%09red/hsa:440275%09red/hsa:10483%09red/hsa:7095%09red/hsa:1388%09red/hsa:6396%09red/hsa:3300%09red/hsa:4217%09red/hsa:561…
N-Glycan biosynthesis	KEGG PATHWAY	hsa00510	11	50	0.00197743	0.0676618	MAN1B1|RPN2|ALG9|MOGS|ALG1|ALG6|ALG8|DOLPP1|ALG10|ALG11|FUT8	http://www.genome.jp/kegg-bin/show_pathway?hsa00510/hsa:57171%09red/hsa:440138%09red/hsa:2530%09red/hsa:29929%09red/hsa:79053%09red/hsa:84920%09red/hsa:79796%09red/hsa:56052%09red/hsa:6185%09red/hsa:7841%09red/hsa:11253%09red
Mitophagy - animal	KEGG PATHWAY	hsa04137	13	65	0.00201177	0.0676618	USP8|OPTN|GABARAPL1|BCL2L13|TBK1|TBC1D17|AMBRA1|MRAS|GABARAP|USP15|MAPK8|CSNK2B|TBC1D15	http://www.genome.jp/kegg-bin/show_pathway?hsa04137/hsa:29110%09red/hsa:23786%09red/hsa:64786%09red/hsa:10133%09red/hsa:55626%09red/hsa:79735%09red/hsa:5599%09red/hsa:9958%09red/hsa:23710%09red/hsa:22808%09red/hsa:11337%09red/hsa:9101%09red/hsa:1460%09red
Citrate cycle (TCA cycle)	KEGG PATHWAY	hsa00020	8	30	0.00223306	0.0676618	PDHA1|DLST|IDH1|SUCLG2|MDH1|CS|SDHC|SDHD	http://www.genome.jp/kegg-bin/show_pathway?hsa00020/hsa:1431%09red/hsa:6392%09red/hsa:8801%09red/hsa:1743%09red/hsa:6391%09red/hsa:4190%09red/hsa:3417%09red/hsa:5160%09red
RNA degradation	KEGG PATHWAY	hsa03018	14	79	0.00445264	0.12265	PAN3|PAN2|CNOT6L|ENO3|HSPD1|PARN|CNOT10|LSM2|EDC3|PFKL|CNOT2|CNOT1|DIS3L|ENO1	http://www.genome.jp/kegg-bin/show_pathway?hsa03018/hsa:2023%09red/hsa:3329%09red/hsa:2027%09red/hsa:5073%09red/hsa:255967%09red/hsa:23019%09red/hsa:25904%09red/hsa:9924%09red/hsa:5211%09red/hsa:4848%09red/hsa:115752%09red/hsa:246175%09red/hsa:80153%09red/hsa:57819%09red
Ubiquitin mediated proteolysis	KEGG PATHWAY	hsa04120	20	137	0.00775072	0.195706	BRCA1|UBE2I|PPIL2|FANCL|SKP2|CDC26|HUWE1|CUL2|UBE2F|UBE2D3|PIAS3|MID1|FBXO4|UBA3|UBE2G2|TRIP12|CUL3|ANAPC10|UBR5|ELOC	http://www.genome.jp/kegg-bin/show_pathway?hsa04120/hsa:140739%09red/hsa:26272%09red/hsa:10401%09red/hsa:672%09red/hsa:7323%09red/hsa:10075%09red/hsa:10393%09red/hsa:6502%09red/hsa:9320%09red/hsa:7327%09red/hsa:51366%09red/hsa:9039%09red/hsa:55120%09red/hsa:23759%09red/hsa:6921%09red/hsa:8452%09red/hsa:4281%09red/hsa:246184%09red/hsa:8453%09red/hsa:7329%09red
Purine metabolism	KEGG PATHWAY	hsa00230	19	130	0.00919734	0.214369	ENTPD5|ENTPD4|NME1|APRT|AK3|PRUNE1|PDE9A|ADCY9|GDA|ITPA|PDE7B|RRM2|NME6|ADSL|ADPRM|PDE4D|PDE10A|AK6|PKM	http://www.genome.jp/kegg-bin/show_pathway?hsa00230/hsa:957%09red/hsa:5144%09red/hsa:58497%09red/hsa:9583%09red/hsa:10846%09red/hsa:9615%09red/hsa:158%09red/hsa:27115%09red/hsa:4830%09red/hsa:3704%09red/hsa:50808%09red/hsa:56985%09red/hsa:353%09red/hsa:10201%09red/hsa:115%09red/hsa:6241%09red/hsa:5315%09red/hsa:102157402%09red/hsa:5152%09red
Cell cycle	KEGG PATHWAY	hsa04110	18	124	0.0118343	0.256129	YWHAZ|CDKN2A|SKP2|RAD21|SMAD4|CDC26|STAG1|STAG2|ANAPC10|SMAD2|CDK1|ESPL1|CDC45|ATR|CHEK2|TFDP2|TFDP1|CHEK1	http://www.genome.jp/kegg-bin/show_pathway?hsa04110/hsa:983%09red/hsa:10274%09red/hsa:1111%09red/hsa:7534%09red/hsa:9700%09red/hsa:11200%09red/hsa:7027%09red/hsa:1029%09red/hsa:545%09red/hsa:5885%09red/hsa:10735%09red/hsa:8318%09red/hsa:4089%09red/hsa:7029%09red/hsa:4087%09red/hsa:6502%09red/hsa:246184%09red/hsa:10393%09red
Autophagy - other	KEGG PATHWAY	hsa04136	7	32	0.0131668	0.265969	ATG10|GABARAPL1|PPP2CA|GABARAP|ATG4C|ATG4B|ATG4A	http://www.genome.jp/kegg-bin/show_pathway?hsa04136/hsa:83734%09red/hsa:115201%09red/hsa:23192%09red/hsa:23710%09red/hsa:5515%09red/hsa:84938%09red/hsa:11337%09red
Platinum drug resistance	KEGG PATHWAY	hsa01524	12	73	0.0146753	0.277913	GSTO2|BRCA1|CDKN2A|ERCC1|PIK3CB|MSH3|CASP8|MAP3K5|SLC31A1|MGST1|MLH1|XPA	http://www.genome.jp/kegg-bin/show_pathway?hsa01524/hsa:7507%09red/hsa:119391%09red/hsa:2067%09red/hsa:672%09red/hsa:5291%09red/hsa:1317%09red/hsa:4217%09red/hsa:4437%09red/hsa:841%09red/hsa:1029%09red/hsa:4257%09red/hsa:4292%09red
Homologous recombination	KEGG PATHWAY	hsa03440	8	41	0.0164236	0.28112	BRCA1|BARD1|MRE11|POLD1|RAD52|BABAM2|SSBP1|UIMC1	http://www.genome.jp/kegg-bin/show_pathway?hsa03440/hsa:6742%09red/hsa:672%09red/hsa:9577%09red/hsa:5424%09red/hsa:580%09red/hsa:4361%09red/hsa:51720%09red/hsa:5893%09red
Peroxisome	KEGG PATHWAY	hsa04146	13	83	0.0167002	0.28112	PEX1|AGPS|PEX5|HMGCL|MPV17|SCP2|PRDX1|DHRS4|ABCD3|MVK|HSD17B4|IDH1|PEX13	http://www.genome.jp/kegg-bin/show_pathway?hsa04146/hsa:5830%09red/hsa:10901%09red/hsa:5825%09red/hsa:3155%09red/hsa:8540%09red/hsa:4598%09red/hsa:6342%09red/hsa:4358%09red/hsa:3417%09red/hsa:5052%09red/hsa:5189%09red/hsa:5194%09red/hsa:3295%09red
Propanoate metabolism	KEGG PATHWAY	hsa00640	7	34	0.018259	0.291182	ACACA|PCCB|HADHA|LDHA|SUCLG2|HIBCH|ECHDC1	http://www.genome.jp/kegg-bin/show_pathway?hsa00640/hsa:31%09red/hsa:8801%09red/hsa:55862%09red/hsa:3030%09red/hsa:5096%09red/hsa:3939%09red/hsa:26275%09red
Lysine degradation	KEGG PATHWAY	hsa00310	10	59	0.0202991	0.306859	KMT2C|ASH1L|SUV39H2|DLST|HADHA|PHYKPL|HYKK|ALDH7A1|NSD1|TMLHE	http://www.genome.jp/kegg-bin/show_pathway?hsa00310/hsa:1743%09red/hsa:123688%09red/hsa:64324%09red/hsa:79723%09red/hsa:3030%09red/hsa:85007%09red/hsa:501%09red/hsa:55870%09red/hsa:55217%09red/hsa:58508%09red
Glycolysis / Gluconeogenesis	KEGG PATHWAY	hsa00010	11	68	0.0212675	0.306859	ALDH3B1|PDHA1|G6PC3|LDHA|ENO1|ENO3|ADPGK|ALDH7A1|ALDOA|PFKL|PKM	http://www.genome.jp/kegg-bin/show_pathway?hsa00010/hsa:2023%09red/hsa:226%09red/hsa:221%09red/hsa:2027%09red/hsa:3939%09red/hsa:5211%09red/hsa:501%09red/hsa:5315%09red/hsa:83440%09red/hsa:5160%09red/hsa:92579%09red
Other types of O-glycan biosynthesis	KEGG PATHWAY	hsa00514	5	22	0.0295924	0.388527	ST3GAL3|POGLUT1|POFUT2|EOGT|GXYLT2	http://www.genome.jp/kegg-bin/show_pathway?hsa00514/hsa:285203%09red/hsa:727936%09red/hsa:23275%09red/hsa:6487%09red/hsa:56983%09red
Fanconi anemia pathway	KEGG PATHWAY	hsa03460	9	54	0.0297697	0.388527	BRCA1|ERCC1|CENPS-CORT|MLH1|ATR|FANCA|FANCL|POLK|FANCI	http://www.genome.jp/kegg-bin/show_pathway?hsa03460/hsa:100526739%09red/hsa:672%09red/hsa:545%09red/hsa:55215%09red/hsa:2067%09red/hsa:51426%09red/hsa:55120%09red/hsa:4292%09red/hsa:2175%09red
Autophagy - animal	KEGG PATHWAY	hsa04140	17	128	0.0313864	0.388527	ATG10|MTMR14|GABARAPL1|PPP2CA|HMGB1|PRKACB|AMBRA1|MRAS|GABARAP|ATG4C|ATG4B|ATG4A|EIF2AK4|MAPK8|RHEB|TSC2|PIK3CB	http://www.genome.jp/kegg-bin/show_pathway?hsa04140/hsa:83734%09red/hsa:115201%09red/hsa:22808%09red/hsa:23192%09red/hsa:5291%09red/hsa:11337%09red/hsa:5515%09red/hsa:55626%09red/hsa:7249%09red/hsa:5599%09red/hsa:5567%09red/hsa:440275%09red/hsa:64419%09red/hsa:84938%09red/hsa:6009%09red/hsa:3146%09red/hsa:23710%09red
Glyoxylate and dicarboxylate metabolism	KEGG PATHWAY	hsa00630	6	30	0.0320567	0.388527	PCCB|AFMID|MDH1|CS|SHMT2|GCSH	http://www.genome.jp/kegg-bin/show_pathway?hsa00630/hsa:1431%09red/hsa:2653%09red/hsa:125061%09red/hsa:5096%09red/hsa:6472%09red/hsa:4190%09red
Nucleotide excision repair	KEGG PATHWAY	hsa03420	8	47	0.0351707	0.409873	ERCC1|XPA|RFC1|ERCC6|POLD1|LIG1|RFC4|GTF2H2C	http://www.genome.jp/kegg-bin/show_pathway?hsa03420/hsa:7507%09red/hsa:728340%09red/hsa:3978%09red/hsa:5424%09red/hsa:2074%09red/hsa:2067%09red/hsa:5981%09red/hsa:5984%09red
Pyruvate metabolism	KEGG PATHWAY	hsa00620	7	39	0.0366859	0.411698	PDHA1|ACACA|MDH1|ME3|ALDH7A1|LDHA|PKM	http://www.genome.jp/kegg-bin/show_pathway?hsa00620/hsa:31%09red/hsa:10873%09red/hsa:4190%09red/hsa:501%09red/hsa:5315%09red/hsa:5160%09red/hsa:3939%09red
Glycine, serine and threonine metabolism	KEGG PATHWAY	hsa00260	7	40	0.0414544	0.447726	AOC2|SRR|DMGDH|ALDH7A1|CHDH|SHMT2|GCSH	http://www.genome.jp/kegg-bin/show_pathway?hsa00260/hsa:314%09red/hsa:2653%09red/hsa:63826%09red/hsa:55349%09red/hsa:6472%09red/hsa:501%09red/hsa:29958%09red
Huntington disease	KEGG PATHWAY	hsa05016	23	193	0.0428516	0.447726	NDUFB5|UQCRQ|DCTN2|VDAC2|NDUFAB1|NDUFV2|DLG4|PPARGC1A|DNAL1|SIN3A|NDUFV3|PPARG|COX4I1|COX7A2|DNAH1|POLR2D|ATP5PF|CASP8|NDUFS3|SDHC|NRF1|SDHD|POLR2J3	http://www.genome.jp/kegg-bin/show_pathway?hsa05016/hsa:841%09red/hsa:7417%09red/hsa:4899%09red/hsa:1742%09red/hsa:5433%09red/hsa:4731%09red/hsa:4711%09red/hsa:1347%09red/hsa:25942%09red/hsa:1327%09red/hsa:25981%09red/hsa:522%09red/hsa:10540%09red/hsa:6391%09red/hsa:6392%09red/hsa:27089%09red/hsa:4706%09red/hsa:4722%09red/hsa:10891%09red/hsa:548644%09red/hsa:4729%09red/hsa:5468%09red/hsa:83544%09…
Fructose and mannose metabolism	KEGG PATHWAY	hsa00051	6	33	0.0486349	0.462097	PFKFB2|SORD|GMDS|ALDOA|PFKL|ENOSF1	http://www.genome.jp/kegg-bin/show_pathway?hsa00051/hsa:226%09red/hsa:55556%09red/hsa:2762%09red/hsa:5211%09red/hsa:6652%09red/hsa:5208%09red
beta-Alanine metabolism	KEGG PATHWAY	hsa00410	6	33	0.0486349	0.462097	ALDH3B1|AOC2|HADHA|ALDH7A1|HIBCH|CNDP2	http://www.genome.jp/kegg-bin/show_pathway?hsa00410/hsa:314%09red/hsa:221%09red/hsa:3030%09red/hsa:501%09red/hsa:26275%09red/hsa:55748%09red
Glycosylphosphatidylinositol (GPI)-anchor biosynthesis	KEGG PATHWAY	hsa00563	5	25	0.0488024	0.462097	PIGA|PIGT|PIGC|PIGL|PIGF	http://www.genome.jp/kegg-bin/show_pathway?hsa00563/hsa:5281%09red/hsa:5279%09red/hsa:51604%09red/hsa:5277%09red/hsa:9487%09red
Glycerophospholipid metabolism	KEGG PATHWAY	hsa00564	13	97	0.0519292	0.476805	PCYT1A|PLPP5|PLD1|PLD3|PISD|TAZ|LPCAT4|AGPAT3|AGPAT1|PGS1|GPCPD1|DGKD|ADPRM	http://www.genome.jp/kegg-bin/show_pathway?hsa00564/hsa:5337%09red/hsa:5130%09red/hsa:23646%09red/hsa:23761%09red/hsa:84513%09red/hsa:56894%09red/hsa:56985%09red/hsa:6901%09red/hsa:9489%09red/hsa:56261%09red/hsa:254531%09red/hsa:10554%09red/hsa:8527%09red
SNARE interactions in vesicular transport	KEGG PATHWAY	hsa04130	6	34	0.055144	0.477938	BET1|VAMP4|SNAP23|STX2|STX16|GOSR1	http://www.genome.jp/kegg-bin/show_pathway?hsa04130/hsa:8773%09red/hsa:10282%09red/hsa:2054%09red/hsa:9527%09red/hsa:8675%09red/hsa:8674%09red
Human T-cell leukemia virus 1 infection	KEGG PATHWAY	hsa05166	25	219	0.0552074	0.477938	SMAD4|SMAD2|ATR|IKBKG|VDAC2|DLG1|MAP3K3|PIK3CB|ANAPC10|ESPL1|MAPK8|CHEK2|RANBP3|CHEK1|XPO1|CDKN2A|TCF3|TRRAP|FDPS|CDC26|ADCY9|PRKACB|ATF6B|PPP3CC|POLB	http://www.genome.jp/kegg-bin/show_pathway?hsa05166/hsa:8295%09red/hsa:9700%09red/hsa:10393%09red/hsa:7417%09red/hsa:7514%09red/hsa:8498%09red/hsa:1111%09red/hsa:246184%09red/hsa:4089%09red/hsa:4087%09red/hsa:8517%09red/hsa:5291%09red/hsa:5599%09red/hsa:11200%09red/hsa:6929%09red/hsa:1739%09red/hsa:545%09red/hsa:5533%09red/hsa:1388%09red/hsa:5423%09red/hsa:1029%09red/hsa:5567%09red/hsa:4215%09red…
Thermogenesis	KEGG PATHWAY	hsa04714	26	231	0.059027	0.494401	NDUFB5|UQCRQ|SMARCA4|NDUFAB1|NDUFV2|TSC2|PPARGC1A|MAP3K5|ATP5MF|NDUFV3|COA5|PPARG|COX4I1|COX7A2|SLC25A29|FGFR1|GNAS|ARID1B|ATP5PF|ADCY9|NDUFS3|PRKACB|SDHC|RHEB|COX14|SDHD	http://www.genome.jp/kegg-bin/show_pathway?hsa04714/hsa:84987%09red/hsa:493753%09red/hsa:123096%09red/hsa:4722%09red/hsa:7249%09red/hsa:4731%09red/hsa:4711%09red/hsa:2260%09red/hsa:1347%09red/hsa:6597%09red/hsa:9551%09red/hsa:1327%09red/hsa:522%09red/hsa:4729%09red/hsa:6391%09red/hsa:6392%09red/hsa:27089%09red/hsa:2778%09red/hsa:4706%09red/hsa:4217%09red/hsa:5567%09red/hsa:10891%09red/hsa:115%09r…
HIF-1 signaling pathway	KEGG PATHWAY	hsa04066	14	109	0.0603724	0.494401	EGLN1|EIF4E2|PIK3CB|MKNK1|LDHA|ENO1|TFRC|VEGFA|ELOC|ALDOA|ENO3|PDHA1|PFKL|CUL2	http://www.genome.jp/kegg-bin/show_pathway?hsa04066/hsa:2023%09red/hsa:226%09red/hsa:2027%09red/hsa:8569%09red/hsa:5291%09red/hsa:3939%09red/hsa:5211%09red/hsa:9470%09red/hsa:7422%09red/hsa:54583%09red/hsa:7037%09red/hsa:6921%09red/hsa:5160%09red/hsa:8453%09red
Cellular senescence	KEGG PATHWAY	hsa04218	19	160	0.0633322	0.497667	RHEB|LIN9|MRE11|PIK3CB|CACNA1D|MRAS|SMAD2|CDK1|CDKN2A|CHEK2|ATR|VDAC2|HUS1|TRAF3IP2|LIN54|TSC2|LIN52|PPP3CC|CHEK1	http://www.genome.jp/kegg-bin/show_pathway?hsa04218/hsa:983%09red/hsa:7417%09red/hsa:91750%09red/hsa:1111%09red/hsa:5291%09red/hsa:7249%09red/hsa:1029%09red/hsa:11200%09red/hsa:3364%09red/hsa:286826%09red/hsa:132660%09red/hsa:5533%09red/hsa:4087%09red/hsa:6009%09red/hsa:4361%09red/hsa:22808%09red/hsa:545%09red/hsa:10758%09red/hsa:776%09red
Vasopressin-regulated water reabsorption	KEGG PATHWAY	hsa04962	7	44	0.0644405	0.497667	AQP3|GNAS|DYNC1I2|ADCY9|DYNC1LI2|PRKACB|DCTN2	http://www.genome.jp/kegg-bin/show_pathway?hsa04962/hsa:1783%09red/hsa:2778%09red/hsa:1781%09red/hsa:5567%09red/hsa:360%09red/hsa:115%09red/hsa:10540%09red
Adherens junction	KEGG PATHWAY	hsa04520	10	72	0.0673411	0.497667	PARD3|SMAD4|FYN|SSX2IP|TCF7L2|LMO7|SMAD2|BAIAP2|CSNK2B|FGFR1	http://www.genome.jp/kegg-bin/show_pathway?hsa04520/hsa:2534%09red/hsa:4008%09red/hsa:2260%09red/hsa:10458%09red/hsa:56288%09red/hsa:4089%09red/hsa:4087%09red/hsa:1460%09red/hsa:6934%09red/hsa:117178%09red
p53 signaling pathway	KEGG PATHWAY	hsa04115	10	72	0.0673411	0.497667	CDKN2A|CHEK2|GTSE1|CASP8|EI24|CDK1|ATR|RRM2|TSC2|CHEK1	http://www.genome.jp/kegg-bin/show_pathway?hsa04115/hsa:983%09red/hsa:1111%09red/hsa:7249%09red/hsa:1029%09red/hsa:11200%09red/hsa:51512%09red/hsa:841%09red/hsa:6241%09red/hsa:9538%09red/hsa:545%09red
DNA replication	KEGG PATHWAY	hsa03030	6	36	0.0696656	0.502588	DNA2|RFC4|RFC1|POLD1|LIG1|SSBP1	http://www.genome.jp/kegg-bin/show_pathway?hsa03030/hsa:6742%09red/hsa:1763%09red/hsa:3978%09red/hsa:5424%09red/hsa:5981%09red/hsa:5984%09red
Oxidative phosphorylation	KEGG PATHWAY	hsa00190	16	133	0.0760912	0.536177	ATP6V0B|NDUFV2|NDUFV3|NDUFAB1|LHPP|ATP5PF|COX7A2|UQCRQ|COX4I1|NDUFS3|PPA2|NDUFB5|ATP5MF|SDHC|SDHD|ATP6V1D	http://www.genome.jp/kegg-bin/show_pathway?hsa00190/hsa:6391%09red/hsa:6392%09red/hsa:1347%09red/hsa:27068%09red/hsa:4731%09red/hsa:27089%09red/hsa:4711%09red/hsa:4706%09red/hsa:4722%09red/hsa:533%09red/hsa:9551%09red/hsa:1327%09red/hsa:51382%09red/hsa:4729%09red/hsa:64077%09red/hsa:522%09red
Biosynthesis of amino acids	KEGG PATHWAY	hsa01230	10	75	0.0838944	0.557577	TALDO1|IDH1|CS|PFKL|ALDOA|ENO3|ASS1|SHMT2|ENO1|PKM	http://www.genome.jp/kegg-bin/show_pathway?hsa01230/hsa:1431%09red/hsa:226%09red/hsa:2027%09red/hsa:2023%09red/hsa:6888%09red/hsa:5211%09red/hsa:6472%09red/hsa:3417%09red/hsa:5315%09red/hsa:445%09red
Non-homologous end-joining	KEGG PATHWAY	hsa03450	3	13	0.0842331	0.557577	MRE11|POLL|NHEJ1	http://www.genome.jp/kegg-bin/show_pathway?hsa03450/hsa:4361%09red/hsa:79840%09red/hsa:27343%09red
Fatty acid metabolism	KEGG PATHWAY	hsa01212	8	57	0.0911343	0.557577	HACD1|ACACA|PPT2|HADHA|SCP2|FADS2|HSD17B4|ACADM	http://www.genome.jp/kegg-bin/show_pathway?hsa01212/hsa:31%09red/hsa:9374%09red/hsa:34%09red/hsa:9200%09red/hsa:3030%09red/hsa:6342%09red/hsa:9415%09red/hsa:3295%09red
Pyrimidine metabolism	KEGG PATHWAY	hsa00240	8	57	0.0911343	0.557577	UPP1|ENTPD4|NME1|DCTD|ENTPD5|DCTPP1|RRM2|NME6	http://www.genome.jp/kegg-bin/show_pathway?hsa00240/hsa:957%09red/hsa:9583%09red/hsa:4830%09red/hsa:7378%09red/hsa:1635%09red/hsa:79077%09red/hsa:10201%09red/hsa:6241%09red
Glucagon signaling pathway	KEGG PATHWAY	hsa04922	13	106	0.0914055	0.557577	PDHA1|ACACA|PHKB|GNAS|PRKACB|PPARGC1A|G6PC3|LDHA|PFKL|PPARA|PPP3CC|PPP4R3A|PKM	http://www.genome.jp/kegg-bin/show_pathway?hsa04922/hsa:31%09red/hsa:92579%09red/hsa:5533%09red/hsa:5567%09red/hsa:2778%09red/hsa:5257%09red/hsa:5211%09red/hsa:55671%09red/hsa:10891%09red/hsa:5465%09red/hsa:5315%09red/hsa:5160%09red/hsa:3939%09red
Insulin signaling pathway	KEGG PATHWAY	hsa04910	16	137	0.0933822	0.557577	SOCS4|EIF4E2|ACACA|SOCS2|PIK3CB|MKNK1|PPARGC1A|G6PC3|PHKB|PRKAR1A|PRKAR1B|PRKACB|MAPK8|RHEB|TSC2|FLOT1	http://www.genome.jp/kegg-bin/show_pathway?hsa04910/hsa:31%09red/hsa:92579%09red/hsa:5575%09red/hsa:8569%09red/hsa:5291%09red/hsa:8835%09red/hsa:5257%09red/hsa:7249%09red/hsa:5599%09red/hsa:5567%09red/hsa:10211%09red/hsa:9470%09red/hsa:122809%09red/hsa:6009%09red/hsa:10891%09red/hsa:5573%09red
Valine, leucine and isoleucine degradation	KEGG PATHWAY	hsa00280	7	48	0.0938496	0.557577	HMGCL|HADHA|HIBCH|ACADM|PCCB|ALDH7A1|MCCC2	http://www.genome.jp/kegg-bin/show_pathway?hsa00280/hsa:64087%09red/hsa:34%09red/hsa:3155%09red/hsa:3030%09red/hsa:5096%09red/hsa:501%09red/hsa:26275%09red
Amino sugar and nucleotide sugar metabolism	KEGG PATHWAY	hsa00520	7	48	0.0938496	0.557577	GALT|UGDH|UAP1|PGM3|GMDS|CYB5RL|UGP2	http://www.genome.jp/kegg-bin/show_pathway?hsa00520/hsa:7360%09red/hsa:606495%09red/hsa:7358%09red/hsa:2762%09red/hsa:2592%09red/hsa:6675%09red/hsa:5238%09red
Terpenoid backbone biosynthesis	KEGG PATHWAY	hsa00900	4	22	0.10014	0.566429	FDPS|MVK|PDSS2|ICMT	http://www.genome.jp/kegg-bin/show_pathway?hsa00900/hsa:4598%09red/hsa:2224%09red/hsa:23463%09red/hsa:57107%09red
Non-alcoholic fatty liver disease (NAFLD)	KEGG PATHWAY	hsa04932	17	149	0.100907	0.566429	NDUFAB1|CASP7|NDUFV3|NDUFV2|COX7A2|PIK3CB|SDHD|CASP8|UQCRQ|COX4I1|NDUFS3|PPARA|NDUFB5|MAPK8|MAP3K5|SDHC|NR1H3	http://www.genome.jp/kegg-bin/show_pathway?hsa04932/hsa:6391%09red/hsa:10062%09red/hsa:1347%09red/hsa:5291%09red/hsa:4731%09red/hsa:27089%09red/hsa:4711%09red/hsa:6392%09red/hsa:5599%09red/hsa:4706%09red/hsa:4217%09red/hsa:4722%09red/hsa:841%09red/hsa:840%09red/hsa:5465%09red/hsa:1327%09red/hsa:4729%09red
Glycosaminoglycan biosynthesis - keratan sulfate	KEGG PATHWAY	hsa00533	3	14	0.100948	0.566429	ST3GAL3|B4GALT4|FUT8	http://www.genome.jp/kegg-bin/show_pathway?hsa00533/hsa:2530%09red/hsa:6487%09red/hsa:8702%09red
Ferroptosis	KEGG PATHWAY	hsa04216	6	40	0.104671	0.567151	SLC11A2|SLC3A2|TFRC|PCBP2|GPX4|VDAC2	http://www.genome.jp/kegg-bin/show_pathway?hsa04216/hsa:2879%09red/hsa:4891%09red/hsa:5094%09red/hsa:6520%09red/hsa:7037%09red/hsa:7417%09red
Galactose metabolism	KEGG PATHWAY	hsa00052	5	31	0.10482	0.567151	GALT|GANC|PFKL|G6PC3|UGP2	http://www.genome.jp/kegg-bin/show_pathway?hsa00052/hsa:5211%09red/hsa:7360%09red/hsa:2595%09red/hsa:2592%09red/hsa:92579%09red
Central carbon metabolism in cancer	KEGG PATHWAY	hsa05230	9	69	0.108564	0.577104	PDHA1|IDH1|SLC7A5|LDHA|PFKL|SLC1A5|PKM|PIK3CB|FGFR1	http://www.genome.jp/kegg-bin/show_pathway?hsa05230/hsa:5291%09red/hsa:6510%09red/hsa:5211%09red/hsa:2260%09red/hsa:3417%09red/hsa:5315%09red/hsa:5160%09red/hsa:3939%09red/hsa:8140%09red
Histidine metabolism	KEGG PATHWAY	hsa00340	4	23	0.11378	0.577832	ALDH3B1|ALDH7A1|CNDP2|CARNMT1	http://www.genome.jp/kegg-bin/show_pathway?hsa00340/hsa:221%09red/hsa:501%09red/hsa:55748%09red/hsa:138199%09red
Protein export	KEGG PATHWAY	hsa03060	4	23	0.11378	0.577832	IMMP1L|SRP72|SRP9|SEC62	http://www.genome.jp/kegg-bin/show_pathway?hsa03060/hsa:6726%09red/hsa:196294%09red/hsa:6731%09red/hsa:7095%09red
Viral myocarditis	KEGG PATHWAY	hsa05416	8	60	0.114422	0.577832	LAMA1|DMD|EIF4G1|FYN|CASP8|DAG1|ABL2|CAV1	http://www.genome.jp/kegg-bin/show_pathway?hsa05416/hsa:27%09red/hsa:2534%09red/hsa:1605%09red/hsa:841%09red/hsa:857%09red/hsa:284217%09red/hsa:1756%09red/hsa:1981%09red
Parkinson disease	KEGG PATHWAY	hsa05012	16	142	0.118229	0.587267	NDUFAB1|NDUFV2|NDUFV3|PARK7|COX7A2|ATP5PF|UQCRQ|COX4I1|NDUFS3|UBE2G2|PRKACB|NDUFB5|VDAC2|SDHC|GNAI2|SDHD	http://www.genome.jp/kegg-bin/show_pathway?hsa05012/hsa:11315%09red/hsa:6391%09red/hsa:6392%09red/hsa:2771%09red/hsa:1347%09red/hsa:7327%09red/hsa:27089%09red/hsa:4711%09red/hsa:5567%09red/hsa:4706%09red/hsa:4722%09red/hsa:1327%09red/hsa:4731%09red/hsa:4729%09red/hsa:7417%09red/hsa:522%09red
Tryptophan metabolism	KEGG PATHWAY	hsa00380	6	42	0.125036	0.611063	CYP1B1|DLST|HADHA|AFMID|ALDH7A1|KYAT3	http://www.genome.jp/kegg-bin/show_pathway?hsa00380/hsa:125061%09red/hsa:1743%09red/hsa:3030%09red/hsa:501%09red/hsa:56267%09red/hsa:1545%09red
NOD-like receptor signaling pathway	KEGG PATHWAY	hsa04621	19	178	0.13958	0.671312	IFNAR2|CASP4|GABARAPL1|TBK1|DNM1L|ERBIN|CASP8|GABARAP|TXN2|TAB3|CARD8|TP53BP1|IKBKG|RBCK1|OAS1|ANTXR1|MAPK8|NLRX1|VDAC2	http://www.genome.jp/kegg-bin/show_pathway?hsa04621/hsa:29110%09red/hsa:7158%09red/hsa:3455%09red/hsa:837%09red/hsa:257397%09red/hsa:84168%09red/hsa:22900%09red/hsa:11337%09red/hsa:5599%09red/hsa:4938%09red/hsa:10059%09red/hsa:841%09red/hsa:8517%09red/hsa:55914%09red/hsa:25828%09red/hsa:10616%09red/hsa:7417%09red/hsa:23710%09red/hsa:79671%09red
Bacterial invasion of epithelial cells	KEGG PATHWAY	hsa05100	9	74	0.148933	0.705106	ITGB1|PTK2|ARPC1B|PIK3CB|SEPTIN2|ARHGAP10|SEPTIN9|ELMO2|CAV1	http://www.genome.jp/kegg-bin/show_pathway?hsa05100/hsa:3688%09red/hsa:63916%09red/hsa:10095%09red/hsa:5291%09red/hsa:5747%09red/hsa:79658%09red/hsa:857%09red/hsa:10801%09red/hsa:4735%09red
Parathyroid hormone synthesis, secretion and action	KEGG PATHWAY	hsa04928	12	106	0.156406	0.707874	NACA|PLD1|GNAS|GNAI2|ADCY9|ARHGEF1|MEF2A|ARRB2|PRKACB|ATF6B|PDE4D|FGFR1	http://www.genome.jp/kegg-bin/show_pathway?hsa04928/hsa:5337%09red/hsa:5144%09red/hsa:2771%09red/hsa:409%09red/hsa:1388%09red/hsa:5567%09red/hsa:2778%09red/hsa:4205%09red/hsa:2260%09red/hsa:115%09red/hsa:4666%09red/hsa:9138%09red
Primary bile acid biosynthesis	KEGG PATHWAY	hsa00120	3	17	0.15775	0.707874	SLC27A5|HSD17B4|SCP2	http://www.genome.jp/kegg-bin/show_pathway?hsa00120/hsa:10998%09red/hsa:6342%09red/hsa:3295%09red
Pancreatic cancer	KEGG PATHWAY	hsa05212	9	75	0.157802	0.707874	CDKN2A|PLD1|SMAD4|PIK3CB|SMAD2|VEGFA|IKBKG|MAPK8|POLK	http://www.genome.jp/kegg-bin/show_pathway?hsa05212/hsa:5337%09red/hsa:8517%09red/hsa:5291%09red/hsa:7422%09red/hsa:1029%09red/hsa:5599%09red/hsa:51426%09red/hsa:4089%09red/hsa:4087%09red
Proteasome	KEGG PATHWAY	hsa03050	6	45	0.158863	0.707874	PSME2|PSMD1|PSMD13|PSMA2|PSMA1|PSMC6	http://www.genome.jp/kegg-bin/show_pathway?hsa03050/hsa:5719%09red/hsa:5707%09red/hsa:5706%09red/hsa:5721%09red/hsa:5683%09red/hsa:5682%09red
Type II diabetes mellitus	KEGG PATHWAY	hsa04930	6	46	0.170941	0.750655	SOCS4|SOCS2|PIK3CB|CACNA1D|MAPK8|PKM	http://www.genome.jp/kegg-bin/show_pathway?hsa04930/hsa:776%09red/hsa:5291%09red/hsa:8835%09red/hsa:122809%09red/hsa:5599%09red/hsa:5315%09red
Biosynthesis of unsaturated fatty acids	KEGG PATHWAY	hsa01040	4	27	0.17547	0.752301	HACD1|HSD17B4|FADS2|SCP2	http://www.genome.jp/kegg-bin/show_pathway?hsa01040/hsa:9200%09red/hsa:9415%09red/hsa:6342%09red/hsa:3295%09red
Arrhythmogenic right ventricular cardiomyopathy (ARVC)	KEGG PATHWAY	hsa05412	9	77	0.176282	0.752301	ITGB1|LAMA1|DMD|CACNB2|CACNA1D|TCF7L2|JUP|DAG1|CACNA2D3	http://www.genome.jp/kegg-bin/show_pathway?hsa05412/hsa:3688%09red/hsa:776%09red/hsa:3728%09red/hsa:55799%09red/hsa:783%09red/hsa:1605%09red/hsa:284217%09red/hsa:6934%09red/hsa:1756%09red
Hedgehog signaling pathway	KEGG PATHWAY	hsa04340	6	47	0.183387	0.767684	SPOP|GLI3|ARRB2|PRKACB|GPR161|CUL3	http://www.genome.jp/kegg-bin/show_pathway?hsa04340/hsa:23432%09red/hsa:409%09red/hsa:5567%09red/hsa:8405%09red/hsa:2737%09red/hsa:8452%09red
Choline metabolism in cancer	KEGG PATHWAY	hsa05231	11	99	0.184954	0.767684	PCYT1A|SLC44A2|PLD1|PIK3CB|SLC22A4|MAPK8|RHEB|TSC2|PIP5K1A|DGKD|GPCPD1	http://www.genome.jp/kegg-bin/show_pathway?hsa05231/hsa:5337%09red/hsa:5130%09red/hsa:8394%09red/hsa:5291%09red/hsa:7249%09red/hsa:5599%09red/hsa:56261%09red/hsa:57153%09red/hsa:6583%09red/hsa:6009%09red/hsa:8527%09red
Shigellosis	KEGG PATHWAY	hsa05131	8	68	0.190128	0.778496	ITGB1|DIAPH1|CD44|UBE2D3|IKBKG|ARPC1B|MAPK8|ELMO2	http://www.genome.jp/kegg-bin/show_pathway?hsa05131/hsa:3688%09red/hsa:8517%09red/hsa:63916%09red/hsa:10095%09red/hsa:5599%09red/hsa:960%09red/hsa:1729%09red/hsa:7323%09red
Synthesis and degradation of ketone bodies	KEGG PATHWAY	hsa00072	2	10	0.194751	0.786793	HMGCL|BDH2	http://www.genome.jp/kegg-bin/show_pathway?hsa00072/hsa:3155%09red/hsa:56898%09red
TNF signaling pathway	KEGG PATHWAY	hsa04668	12	112	0.204262	0.81436	CASP7|BAG4|TAB3|PIK3CB|DAB2IP|CASP8|MAP3K5|CASP10|IKBKG|DNM1L|MAPK8|ATF6B	http://www.genome.jp/kegg-bin/show_pathway?hsa04668/hsa:10059%09red/hsa:257397%09red/hsa:8517%09red/hsa:153090%09red/hsa:1388%09red/hsa:5291%09red/hsa:5599%09red/hsa:4217%09red/hsa:9530%09red/hsa:841%09red/hsa:840%09red/hsa:843%09red
Ribosome biogenesis in eukaryotes	KEGG PATHWAY	hsa03008	11	102	0.211374	0.820532	XPO1|NMD3|FCF1|RCL1|AK6|REXO5|SNU13|UTP15|NVL|CSNK2B|GAR1	http://www.genome.jp/kegg-bin/show_pathway?hsa03008/hsa:84135%09red/hsa:51068%09red/hsa:81691%09red/hsa:4809%09red/hsa:10171%09red/hsa:102157402%09red/hsa:51077%09red/hsa:4931%09red/hsa:54433%09red/hsa:7514%09red/hsa:1460%09red
RIG-I-like receptor signaling pathway	KEGG PATHWAY	hsa04622	8	70	0.211758	0.820532	DDX3X|TBK1|CASP8|CASP10|CYLD|IKBKG|MAPK8|NLRX1	http://www.genome.jp/kegg-bin/show_pathway?hsa04622/hsa:29110%09red/hsa:1654%09red/hsa:8517%09red/hsa:5599%09red/hsa:841%09red/hsa:843%09red/hsa:1540%09red/hsa:79671%09red
Spliceosome	KEGG PATHWAY	hsa03040	14	135	0.213934	0.820532	PRPF40A|DDX39B|THOC2|SRSF2|HNRNPA1|PQBP1|LSM2|DDX46|USP39|SNU13|PPIH|TXNL4A|HNRNPC|SLU7	http://www.genome.jp/kegg-bin/show_pathway?hsa03040/hsa:10907%09red/hsa:10569%09red/hsa:7919%09red/hsa:3183%09red/hsa:4809%09red/hsa:10084%09red/hsa:6427%09red/hsa:57187%09red/hsa:55660%09red/hsa:10465%09red/hsa:10713%09red/hsa:9879%09red/hsa:57819%09red/hsa:3178%09red
One carbon pool by folate	KEGG PATHWAY	hsa00670	3	20	0.221874	0.840347	MTHFR|MTHFD1L|SHMT2	http://www.genome.jp/kegg-bin/show_pathway?hsa00670/hsa:25902%09red/hsa:6472%09red/hsa:4524%09red
Ubiquinone and other terpenoid-quinone biosynthesis	KEGG PATHWAY	hsa00130	2	11	0.225838	0.844652	VKORC1|COQ2	http://www.genome.jp/kegg-bin/show_pathway?hsa00130/hsa:27235%09red/hsa:79001%09red
Small cell lung cancer	KEGG PATHWAY	hsa05222	10	93	0.228586	0.844652	ITGB1|LAMA1|PTK2|SKP2|LAMA5|PIK3CB|COL4A5|COL4A2|POLK|IKBKG	http://www.genome.jp/kegg-bin/show_pathway?hsa05222/hsa:1287%09red/hsa:3688%09red/hsa:1284%09red/hsa:3911%09red/hsa:5291%09red/hsa:5747%09red/hsa:6502%09red/hsa:8517%09red/hsa:51426%09red/hsa:284217%09red
RNA polymerase	KEGG PATHWAY	hsa03020	4	31	0.245831	0.886747	POLR2D|POLR3G|POLR3C|POLR2J3	http://www.genome.jp/kegg-bin/show_pathway?hsa03020/hsa:548644%09red/hsa:10623%09red/hsa:10622%09red/hsa:5433%09red
Antifolate resistance	KEGG PATHWAY	hsa01523	4	31	0.245831	0.886747	ABCC4|MTHFR|SHMT2|IKBKG	http://www.genome.jp/kegg-bin/show_pathway?hsa01523/hsa:10257%09red/hsa:6472%09red/hsa:4524%09red/hsa:8517%09red
Inositol phosphate metabolism	KEGG PATHWAY	hsa00562	8	74	0.257595	0.912599	INPP5B|MTMR14|PI4KB|PIK3CB|MTMR2|FIG4|ITPKB|PIP5K1A	http://www.genome.jp/kegg-bin/show_pathway?hsa00562/hsa:5298%09red/hsa:8394%09red/hsa:64419%09red/hsa:5291%09red/hsa:3633%09red/hsa:3707%09red/hsa:9896%09red/hsa:8898%09red
Dilated cardiomyopathy (DCM)	KEGG PATHWAY	hsa05414	10	96	0.259022	0.912599	ITGB1|LAMA1|DMD|GNAS|CACNB2|CACNA1D|ADCY9|DAG1|PRKACB|CACNA2D3	http://www.genome.jp/kegg-bin/show_pathway?hsa05414/hsa:3688%09red/hsa:776%09red/hsa:55799%09red/hsa:2778%09red/hsa:783%09red/hsa:1605%09red/hsa:5567%09red/hsa:115%09red/hsa:284217%09red/hsa:1756%09red
mTOR signaling pathway	KEGG PATHWAY	hsa04150	15	153	0.269632	0.929279	MAPKAP1|EIF4E2|SKP2|ATP6V1D|SLC3A2|GRB10|PIK3CB|SLC7A5|DVL2|CLIP1|RICTOR|DEPDC5|RHEB|TSC2|SEC13	http://www.genome.jp/kegg-bin/show_pathway?hsa04150/hsa:6396%09red/hsa:5291%09red/hsa:253260%09red/hsa:2887%09red/hsa:7249%09red/hsa:6502%09red/hsa:1856%09red/hsa:9470%09red/hsa:79109%09red/hsa:6520%09red/hsa:51382%09red/hsa:6009%09red/hsa:9681%09red/hsa:6249%09red/hsa:8140%09red
Colorectal cancer	KEGG PATHWAY	hsa05210	9	86	0.26989	0.929279	AXIN1|SMAD4|PIK3CB|MSH3|MLH1|SMAD2|TCF7L2|MAPK8|POLK	http://www.genome.jp/kegg-bin/show_pathway?hsa05210/hsa:5291%09red/hsa:4437%09red/hsa:6934%09red/hsa:5599%09red/hsa:51426%09red/hsa:4089%09red/hsa:4087%09red/hsa:8312%09red/hsa:4292%09red
Hippo signaling pathway	KEGG PATHWAY	hsa04390	15	154	0.277997	0.946439	DLG1|YWHAZ|PARD3|SCRIB|DLG4|AXIN1|PPP2CA|CRB1|TCF7L2|DVL2|SMAD4|SMAD2|NF2|TP53BP2|TEAD4	http://www.genome.jp/kegg-bin/show_pathway?hsa04390/hsa:7159%09red/hsa:1742%09red/hsa:56288%09red/hsa:23418%09red/hsa:6934%09red/hsa:5515%09red/hsa:7534%09red/hsa:4771%09red/hsa:1856%09red/hsa:23513%09red/hsa:1739%09red/hsa:4089%09red/hsa:4087%09red/hsa:8312%09red/hsa:7004%09red
PPAR signaling pathway	KEGG PATHWAY	hsa03320	8	76	0.28158	0.947987	SCP2|PPARG|ME3|PPARA|SLC27A5|FADS2|ACADM|NR1H3	http://www.genome.jp/kegg-bin/show_pathway?hsa03320/hsa:10062%09red/hsa:5468%09red/hsa:10873%09red/hsa:34%09red/hsa:6342%09red/hsa:5465%09red/hsa:10998%09red/hsa:9415%09red
Viral carcinogenesis	KEGG PATHWAY	hsa05203	19	201	0.288643	0.961088	DLG1|YWHAZ|CDKN2A|DDX3X|GTF2H2C|PIK3CB|EIF2AK2|IKBKG|CASP8|SCRIB|CDK1|PRKACB|POLB|HDAC8|HDAC10|ATF6B|CHEK1|SKP2|PKM	http://www.genome.jp/kegg-bin/show_pathway?hsa05203/hsa:1654%09red/hsa:983%09red/hsa:728340%09red/hsa:1388%09red/hsa:1111%09red/hsa:7534%09red/hsa:5291%09red/hsa:5423%09red/hsa:55869%09red/hsa:6502%09red/hsa:5567%09red/hsa:8517%09red/hsa:841%09red/hsa:1029%09red/hsa:1739%09red/hsa:23513%09red/hsa:5315%09red/hsa:5610%09red/hsa:83933%09red
Pathogenic Escherichia coli infection	KEGG PATHWAY	hsa05130	6	55	0.293365	0.966193	ITGB1|YWHAZ|NCK1|TUBB6|ARPC1B|FYN	http://www.genome.jp/kegg-bin/show_pathway?hsa05130/hsa:3688%09red/hsa:7534%09red/hsa:10095%09red/hsa:4690%09red/hsa:2534%09red/hsa:84617%09red
Longevity regulating pathway	KEGG PATHWAY	hsa04211	9	89	0.304007	0.990475	EIF4E2|PIK3CB|PPARGC1A|ADCY9|PPARG|PRKACB|ATF6B|RHEB|TSC2	http://www.genome.jp/kegg-bin/show_pathway?hsa04211/hsa:1388%09red/hsa:10891%09red/hsa:7249%09red/hsa:5567%09red/hsa:9470%09red/hsa:115%09red/hsa:5291%09red/hsa:6009%09red/hsa:5468%09red
Glutathione metabolism	KEGG PATHWAY	hsa00480	6	56	0.308042	0.992944	GSTO2|IDH1|MGST1|RRM2|GPX8|GPX4	http://www.genome.jp/kegg-bin/show_pathway?hsa00480/hsa:119391%09red/hsa:2879%09red/hsa:6241%09red/hsa:3417%09red/hsa:493869%09red/hsa:4257%09red
Alzheimer disease	KEGG PATHWAY	hsa05010	16	171	0.324993	1	NDUFAB1|CASP7|NDUFV3|PPP3CC|NDUFV2|COX7A2|ATP5PF|CACNA1D|CASP8|UQCRQ|COX4I1|NDUFS3|NDUFB5|SDHC|IDE|SDHD	http://www.genome.jp/kegg-bin/show_pathway?hsa05010/hsa:6391%09red/hsa:6392%09red/hsa:776%09red/hsa:5533%09red/hsa:4731%09red/hsa:27089%09red/hsa:4711%09red/hsa:4706%09red/hsa:4722%09red/hsa:841%09red/hsa:840%09red/hsa:3416%09red/hsa:1327%09red/hsa:4729%09red/hsa:522%09red/hsa:1347%09red
Morphine addiction	KEGG PATHWAY	hsa05032	9	91	0.327293	1	GNAS|GNAI2|ADCY9|PDE7B|ARRB2|PRKACB|GABRE|PDE4D|PDE10A	http://www.genome.jp/kegg-bin/show_pathway?hsa05032/hsa:5144%09red/hsa:2564%09red/hsa:10846%09red/hsa:2778%09red/hsa:5567%09red/hsa:2771%09red/hsa:115%09red/hsa:27115%09red/hsa:409%09red
Fluid shear stress and atherosclerosis	KEGG PATHWAY	hsa05418	13	139	0.349638	1	GSTO2|PTK2|NFE2L2|PIK3CB|MAP3K5|TXN2|MEF2A|MGST1|VEGFA|IKBKG|MAPK8|ASS1|CAV1	http://www.genome.jp/kegg-bin/show_pathway?hsa05418/hsa:4780%09red/hsa:8517%09red/hsa:119391%09red/hsa:4257%09red/hsa:5291%09red/hsa:5747%09red/hsa:5599%09red/hsa:4217%09red/hsa:4205%09red/hsa:857%09red/hsa:7422%09red/hsa:25828%09red/hsa:445%09red
Thyroid cancer	KEGG PATHWAY	hsa05216	4	37	0.359421	1	PPARG|TFG|POLK|TCF7L2	http://www.genome.jp/kegg-bin/show_pathway?hsa05216/hsa:10342%09red/hsa:5468%09red/hsa:6934%09red/hsa:51426%09red
Human papillomavirus infection	KEGG PATHWAY	hsa05165	29	330	0.371494	1	ITGB1|PTK2|ATP6V1D|IFNAR2|ATR|IKBKG|CASP8|TSC2|DLG1|TBK1|PIK3CB|DVL2|PKM|ATP6V0B|LAMA1|LAMA5|OASL|COL4A5|VEGFA|COL4A2|PARD3|AXIN1|GNAS|PPP2CA|EIF2AK2|TCF7L2|SCRIB|PRKACB|RHEB	http://www.genome.jp/kegg-bin/show_pathway?hsa05165/hsa:29110%09red/hsa:3911%09red/hsa:533%09red/hsa:841%09red/hsa:6934%09red/hsa:3455%09red/hsa:5515%09red/hsa:7249%09red/hsa:5747%09red/hsa:1856%09red/hsa:5315%09red/hsa:8517%09red/hsa:5291%09red/hsa:51382%09red/hsa:1739%09red/hsa:7422%09red/hsa:545%09red/hsa:8312%09red/hsa:1287%09red/hsa:3688%09red/hsa:1284%09red/hsa:23513%09red/hsa:2778%09red/hs…
Cocaine addiction	KEGG PATHWAY	hsa05030	5	49	0.373362	1	ATF6B|GNAS|GNAI2|DLG4|PRKACB	http://www.genome.jp/kegg-bin/show_pathway?hsa05030/hsa:5567%09red/hsa:2778%09red/hsa:2771%09red/hsa:1742%09red/hsa:1388%09red
Amoebiasis	KEGG PATHWAY	hsa05146	9	95	0.374728	1	LAMA1|PTK2|LAMA5|GNAS|PIK3CB|COL4A5|COL4A2|PRKACB|SERPINB6	http://www.genome.jp/kegg-bin/show_pathway?hsa05146/hsa:1287%09red/hsa:1284%09red/hsa:3911%09red/hsa:5291%09red/hsa:2778%09red/hsa:5269%09red/hsa:5747%09red/hsa:5567%09red/hsa:284217%09red
Relaxin signaling pathway	KEGG PATHWAY	hsa04926	12	130	0.375817	1	GNAS|PIK3CB|ADCY9|SMAD2|COL4A5|VEGFA|COL4A2|PRKACB|ARRB2|MAPK8|GNAI2|ATF6B	http://www.genome.jp/kegg-bin/show_pathway?hsa04926/hsa:1287%09red/hsa:1284%09red/hsa:409%09red/hsa:1388%09red/hsa:5291%09red/hsa:2778%09red/hsa:5599%09red/hsa:5567%09red/hsa:2771%09red/hsa:115%09red/hsa:7422%09red/hsa:4087%09red
Fatty acid elongation	KEGG PATHWAY	hsa00062	3	27	0.382464	1	HACD1|PPT2|HADHA	http://www.genome.jp/kegg-bin/show_pathway?hsa00062/hsa:3030%09red/hsa:9374%09red/hsa:9200%09red
Endocrine and other factor-regulated calcium reabsorption	KEGG PATHWAY	hsa04961	5	50	0.390101	1	ATP2B1|ADCY9|GNAS|ATP1B3|PRKACB	http://www.genome.jp/kegg-bin/show_pathway?hsa04961/hsa:5567%09red/hsa:490%09red/hsa:2778%09red/hsa:483%09red/hsa:115%09red
Vibrio cholerae infection	KEGG PATHWAY	hsa05110	5	50	0.390101	1	ATP6V0B|ATP6V1D|GNAS|ADCY9|PRKACB	http://www.genome.jp/kegg-bin/show_pathway?hsa05110/hsa:51382%09red/hsa:5567%09red/hsa:533%09red/hsa:2778%09red/hsa:115%09red
Phosphonate and phosphinate metabolism	KEGG PATHWAY	hsa00440	1	6	0.401101	1	PCYT1A	http://www.genome.jp/kegg-bin/show_pathway?hsa00440/hsa:5130%09red
Vitamin B6 metabolism	KEGG PATHWAY	hsa00750	1	6	0.401101	1	PNPO	http://www.genome.jp/kegg-bin/show_pathway?hsa00750/hsa:55163%09red
Butanoate metabolism	KEGG PATHWAY	hsa00650	3	28	0.405272	1	HMGCL|HADHA|BDH2	http://www.genome.jp/kegg-bin/show_pathway?hsa00650/hsa:3155%09red/hsa:3030%09red/hsa:56898%09red
ECM-receptor interaction	KEGG PATHWAY	hsa04512	8	86	0.407495	1	HMMR|ITGB1|LAMA5|LAMA1|CD44|COL4A5|COL4A2|DAG1	http://www.genome.jp/kegg-bin/show_pathway?hsa04512/hsa:1287%09red/hsa:3688%09red/hsa:1284%09red/hsa:3911%09red/hsa:1605%09red/hsa:960%09red/hsa:3161%09red/hsa:284217%09red
Endocrine resistance	KEGG PATHWAY	hsa01522	9	98	0.410688	1	CDKN2A|GNAS|PIK3CB|CARM1|ADCY9|PTK2|PRKACB|MAPK8|NCOR1	http://www.genome.jp/kegg-bin/show_pathway?hsa01522/hsa:9611%09red/hsa:5567%09red/hsa:5291%09red/hsa:2778%09red/hsa:5747%09red/hsa:5599%09red/hsa:10498%09red/hsa:1029%09red/hsa:115%09red
Selenocompound metabolism	KEGG PATHWAY	hsa00450	2	17	0.411186	1	KYAT3|TXNRD1	http://www.genome.jp/kegg-bin/show_pathway?hsa00450/hsa:7296%09red/hsa:56267%09red
Phenylalanine metabolism	KEGG PATHWAY	hsa00360	2	17	0.411186	1	ALDH3B1|AOC2	http://www.genome.jp/kegg-bin/show_pathway?hsa00360/hsa:314%09red/hsa:221%09red
Phosphatidylinositol signaling system	KEGG PATHWAY	hsa04070	9	99	0.422687	1	INPP5B|MTMR14|PI4KB|PIK3CB|PIP5K1A|MTMR2|ITPKB|IP6K2|DGKD	http://www.genome.jp/kegg-bin/show_pathway?hsa04070/hsa:5298%09red/hsa:8394%09red/hsa:64419%09red/hsa:51447%09red/hsa:5291%09red/hsa:3633%09red/hsa:3707%09red/hsa:8898%09red/hsa:8527%09red
Progesterone-mediated oocyte maturation	KEGG PATHWAY	hsa04914	9	99	0.422687	1	CDC26|PIK3CB|ADCY9|ANAPC10|CDK1|AURKA|PRKACB|MAPK8|GNAI2	http://www.genome.jp/kegg-bin/show_pathway?hsa04914/hsa:2771%09red/hsa:5291%09red/hsa:5599%09red/hsa:5567%09red/hsa:983%09red/hsa:6790%09red/hsa:10393%09red/hsa:115%09red/hsa:246184%09red
Endocytosis	KEGG PATHWAY	hsa04144	21	244	0.438472	1	USP8|CAPZA2|PARD3|DAB2|SPART|WASHC4|RUFY1|PLD1|PIP5K1A|VPS29|ACAP2|IST1|TFRC|ARRB2|SMAD2|EPS15L1|ARPC1B|ARFGAP2|IQSEC2|ASAP1|CAV1	http://www.genome.jp/kegg-bin/show_pathway?hsa04144/hsa:5337%09red/hsa:9798%09red/hsa:50807%09red/hsa:409%09red/hsa:51699%09red/hsa:10095%09red/hsa:4087%09red/hsa:1601%09red/hsa:58513%09red/hsa:8394%09red/hsa:830%09red/hsa:23111%09red/hsa:80230%09red/hsa:84364%09red/hsa:857%09red/hsa:56288%09red/hsa:9101%09red/hsa:7037%09red/hsa:23527%09red/hsa:23325%09red/hsa:23096%09red
Mineral absorption	KEGG PATHWAY	hsa04978	5	53	0.440017	1	ATP2B1|SLC31A1|SLC11A2|ATP1B3|SLC26A6	http://www.genome.jp/kegg-bin/show_pathway?hsa04978/hsa:4891%09red/hsa:490%09red/hsa:483%09red/hsa:1317%09red/hsa:65010%09red
2-Oxocarboxylic acid metabolism	KEGG PATHWAY	hsa01210	2	18	0.440275	1	CS|IDH1	http://www.genome.jp/kegg-bin/show_pathway?hsa01210/hsa:1431%09red/hsa:3417%09red
Cortisol synthesis and secretion	KEGG PATHWAY	hsa04927	6	65	0.442779	1	GNAS|NR4A1|CACNA1D|ADCY9|PRKACB|ATF6B	http://www.genome.jp/kegg-bin/show_pathway?hsa04927/hsa:776%09red/hsa:1388%09red/hsa:2778%09red/hsa:3164%09red/hsa:5567%09red/hsa:115%09red
Apelin signaling pathway	KEGG PATHWAY	hsa04371	12	137	0.447706	1	MRAS|GABARAPL1|SMAD4|PPARGC1A|SMAD2|GABARAP|ADCY9|MEF2A|BORCS8-MEF2B|PRKACB|GNAI2|NRF1	http://www.genome.jp/kegg-bin/show_pathway?hsa04371/hsa:4899%09red/hsa:2771%09red/hsa:5567%09red/hsa:11337%09red/hsa:4205%09red/hsa:4207%09red/hsa:10891%09red/hsa:115%09red/hsa:4089%09red/hsa:4087%09red/hsa:22808%09red/hsa:23710%09red
Pentose phosphate pathway	KEGG PATHWAY	hsa00030	3	30	0.450069	1	ALDOA|PFKL|TALDO1	http://www.genome.jp/kegg-bin/show_pathway?hsa00030/hsa:6888%09red/hsa:5211%09red/hsa:226%09red
Measles	KEGG PATHWAY	hsa05162	12	138	0.457964	1	OAS1|TBK1|ADAR|PIK3CB|EIF2AK2|EIF2AK4|CASP8|IFNAR2|IKBKG|MAPK8|CSNK2B|RACK1	http://www.genome.jp/kegg-bin/show_pathway?hsa05162/hsa:29110%09red/hsa:8517%09red/hsa:5291%09red/hsa:440275%09red/hsa:5599%09red/hsa:4938%09red/hsa:103%09red/hsa:841%09red/hsa:3455%09red/hsa:5610%09red/hsa:10399%09red/hsa:1460%09red
Drug metabolism - other enzymes	KEGG PATHWAY	hsa00983	7	79	0.471827	1	GSTO2|UPP1|NME1|NME6|ITPA|MGST1|RRM2	http://www.genome.jp/kegg-bin/show_pathway?hsa00983/hsa:119391%09red/hsa:4830%09red/hsa:3704%09red/hsa:7378%09red/hsa:10201%09red/hsa:6241%09red/hsa:4257%09red
Regulation of lipolysis in adipocytes	KEGG PATHWAY	hsa04923	5	55	0.472774	1	PIK3CB|GNAS|GNAI2|ADCY9|PRKACB	http://www.genome.jp/kegg-bin/show_pathway?hsa04923/hsa:5291%09red/hsa:2778%09red/hsa:2771%09red/hsa:115%09red/hsa:5567%09red
Legionellosis	KEGG PATHWAY	hsa05134	5	55	0.472774	1	CASP7|HBS1L|BCL2L13|CASP8|HSPD1	http://www.genome.jp/kegg-bin/show_pathway?hsa05134/hsa:10767%09red/hsa:3329%09red/hsa:841%09red/hsa:840%09red/hsa:23786%09red
Herpes simplex virus 1 infection	KEGG PATHWAY	hsa05168	41	492	0.476813	1	ZNF195|IFNAR2|IKBKG|ZNF783|ZNF780A|ZNF780B|TSC2|ZNF140|ZNF891|HCFC2|TBK1|SRSF2|PIK3CB|ZNF627|ZNF707|ZNF621|OAS1|ZNF786|ZNF761|ZNF81|ZNF343|ZNF45|ZNF320|ZNF200|ZNF680|ZNF23|HCFC1|ZNF714|EIF2AK2|EIF2AK4|CASP8|ZNF562|ZNF544|ZNF546|ZNF33B|ZNF543|ZNF33A|ZNF41|RHEB|ZSCAN32|ZNF561	http://www.genome.jp/kegg-bin/show_pathway?hsa05168/hsa:29110%09red/hsa:54925%09red/hsa:285268%09red/hsa:136051%09red/hsa:8517%09red/hsa:841%09red/hsa:7699%09red/hsa:29915%09red/hsa:7571%09red/hsa:93134%09red/hsa:284323%09red/hsa:3455%09red/hsa:7249%09red/hsa:6427%09red/hsa:286075%09red/hsa:4938%09red/hsa:7592%09red/hsa:148206%09red/hsa:7596%09red/hsa:7752%09red/hsa:339327%09red/hsa:27300%09red/h…
Carbohydrate digestion and absorption	KEGG PATHWAY	hsa04973	4	44	0.49104	1	PIK3CB|CACNA1D|ATP1B3|G6PC3	http://www.genome.jp/kegg-bin/show_pathway?hsa04973/hsa:5291%09red/hsa:776%09red/hsa:483%09red/hsa:92579%09red
Glycosaminoglycan biosynthesis - chondroitin sulfate / dermatan sulfate	KEGG PATHWAY	hsa00532	2	20	0.495964	1	CSGALNACT1|CHSY1	http://www.genome.jp/kegg-bin/show_pathway?hsa00532/hsa:55790%09red/hsa:22856%09red
Renal cell carcinoma	KEGG PATHWAY	hsa05211	6	69	0.501546	1	EGLN1|PIK3CB|RAP1B|VEGFA|ELOC|CUL2	http://www.genome.jp/kegg-bin/show_pathway?hsa05211/hsa:5908%09red/hsa:5291%09red/hsa:7422%09red/hsa:54583%09red/hsa:6921%09red/hsa:8453%09red
Cushing syndrome	KEGG PATHWAY	hsa04934	13	155	0.50643	1	USP8|CDKN2A|AXIN1|GNAS|NR4A1|CACNA1D|ADCY9|TCF7L2|RAP1B|DVL2|PRKACB|ATF6B|GNAI2	http://www.genome.jp/kegg-bin/show_pathway?hsa04934/hsa:1856%09red/hsa:2771%09red/hsa:776%09red/hsa:1388%09red/hsa:5908%09red/hsa:8312%09red/hsa:2778%09red/hsa:1029%09red/hsa:3164%09red/hsa:5567%09red/hsa:115%09red/hsa:6934%09red/hsa:9101%09red
Hepatitis C	KEGG PATHWAY	hsa05160	13	155	0.50643	1	YWHAZ|OAS1|TBK1|PPP2CA|PIK3CB|EIF2AK2|EIF3E|CASP8|EIF2AK4|IFNAR2|IKBKG|PPARA|NR1H3	http://www.genome.jp/kegg-bin/show_pathway?hsa05160/hsa:29110%09red/hsa:10062%09red/hsa:8517%09red/hsa:7534%09red/hsa:5291%09red/hsa:5515%09red/hsa:440275%09red/hsa:4938%09red/hsa:841%09red/hsa:5465%09red/hsa:3455%09red/hsa:5610%09red/hsa:3646%09red
Hepatocellular carcinoma	KEGG PATHWAY	hsa05225	14	168	0.51356	1	GSTO2|CDKN2A|AXIN1|SMAD4|ARID1B|PIK3CB|TCF7L2|DVL2|MGST1|SMAD2|NFE2L2|SMARCA4|POLK|TXNRD1	http://www.genome.jp/kegg-bin/show_pathway?hsa05225/hsa:4780%09red/hsa:119391%09red/hsa:4257%09red/hsa:7296%09red/hsa:6934%09red/hsa:1029%09red/hsa:5291%09red/hsa:1856%09red/hsa:51426%09red/hsa:4089%09red/hsa:4087%09red/hsa:57492%09red/hsa:8312%09red/hsa:6597%09red
Thyroid hormone signaling pathway	KEGG PATHWAY	hsa04919	10	119	0.514201	1	PIK3CB|PFKFB2|THRB|ATP1B3|MED24|PRKACB|RHEB|TSC2|NCOR1|SIN3A	http://www.genome.jp/kegg-bin/show_pathway?hsa04919/hsa:9611%09red/hsa:7068%09red/hsa:5291%09red/hsa:7249%09red/hsa:5567%09red/hsa:25942%09red/hsa:483%09red/hsa:6009%09red/hsa:9862%09red/hsa:5208%09red
Apoptosis - multiple species	KEGG PATHWAY	hsa04215	3	33	0.514466	1	CASP7|MAPK8|CASP8	http://www.genome.jp/kegg-bin/show_pathway?hsa04215/hsa:841%09red/hsa:840%09red/hsa:5599%09red
Prolactin signaling pathway	KEGG PATHWAY	hsa04917	6	70	0.515912	1	GALT|SOCS5|SOCS4|PIK3CB|SOCS2|MAPK8	http://www.genome.jp/kegg-bin/show_pathway?hsa04917/hsa:5291%09red/hsa:8835%09red/hsa:122809%09red/hsa:2592%09red/hsa:5599%09red/hsa:9655%09red
Endometrial cancer	KEGG PATHWAY	hsa05213	5	58	0.520663	1	PIK3CB|POLK|MLH1|AXIN1|TCF7L2	http://www.genome.jp/kegg-bin/show_pathway?hsa05213/hsa:6934%09red/hsa:8312%09red/hsa:51426%09red/hsa:5291%09red/hsa:4292%09red
AMPK signaling pathway	KEGG PATHWAY	hsa04152	10	120	0.525156	1	ACACA|PPP2CA|PIK3CB|PFKFB2|PPARGC1A|G6PC3|PPARG|PFKL|RHEB|TSC2	http://www.genome.jp/kegg-bin/show_pathway?hsa04152/hsa:31%09red/hsa:5208%09red/hsa:92579%09red/hsa:5291%09red/hsa:5515%09red/hsa:7249%09red/hsa:5211%09red/hsa:10891%09red/hsa:6009%09red/hsa:5468%09red
Tight junction	KEGG PATHWAY	hsa04530	14	170	0.532029	1	DLG1|ITGB1|PARD3|SCRIB|PPP2CA|CACNA1D|RDX|MAP3K5|MYL6|NF2|RAPGEF2|PRKACB|MAPK8|MYL6B	http://www.genome.jp/kegg-bin/show_pathway?hsa04530/hsa:3688%09red/hsa:140465%09red/hsa:56288%09red/hsa:23513%09red/hsa:5515%09red/hsa:4771%09red/hsa:4637%09red/hsa:4217%09red/hsa:5567%09red/hsa:5599%09red/hsa:1739%09red/hsa:9693%09red/hsa:5962%09red/hsa:776%09red
Pentose and glucuronate interconversions	KEGG PATHWAY	hsa00040	3	34	0.535026	1	SORD|UGDH|UGP2	http://www.genome.jp/kegg-bin/show_pathway?hsa00040/hsa:7360%09red/hsa:7358%09red/hsa:6652%09red
Ether lipid metabolism	KEGG PATHWAY	hsa00565	4	47	0.544095	1	LPCAT4|AGPS|PLD1|PLD3	http://www.genome.jp/kegg-bin/show_pathway?hsa00565/hsa:5337%09red/hsa:23646%09red/hsa:254531%09red/hsa:8540%09red
Bile secretion	KEGG PATHWAY	hsa04976	6	72	0.544147	1	GNAS|ATP1B3|ADCY9|SLC27A5|PRKACB|ABCC4	http://www.genome.jp/kegg-bin/show_pathway?hsa04976/hsa:10257%09red/hsa:483%09red/hsa:2778%09red/hsa:5567%09red/hsa:115%09red/hsa:10998%09red
Aldosterone synthesis and secretion	KEGG PATHWAY	hsa04925	8	98	0.557245	1	GNAS|NR4A1|CACNA1D|ATP1B3|ADCY9|PRKACB|ATP2B1|ATF6B	http://www.genome.jp/kegg-bin/show_pathway?hsa04925/hsa:115%09red/hsa:1388%09red/hsa:2778%09red/hsa:3164%09red/hsa:5567%09red/hsa:490%09red/hsa:483%09red/hsa:776%09red
Phospholipase D signaling pathway	KEGG PATHWAY	hsa04072	12	148	0.558276	1	PLD1|GNAS|PIK3CB|FYN|MRAS|ADCY9|AGPAT3|AGPAT1|RHEB|TSC2|PIP5K1A|DGKD	http://www.genome.jp/kegg-bin/show_pathway?hsa04072/hsa:5337%09red/hsa:8394%09red/hsa:56894%09red/hsa:2534%09red/hsa:2778%09red/hsa:7249%09red/hsa:10554%09red/hsa:115%09red/hsa:5291%09red/hsa:6009%09red/hsa:8527%09red/hsa:22808%09red
Cardiac muscle contraction	KEGG PATHWAY	hsa04260	7	86	0.563779	1	CACNB2|CACNA1D|ATP1B3|UQCRQ|COX4I1|CACNA2D3|COX7A2	http://www.genome.jp/kegg-bin/show_pathway?hsa04260/hsa:776%09red/hsa:55799%09red/hsa:27089%09red/hsa:783%09red/hsa:483%09red/hsa:1327%09red/hsa:1347%09red
Glycerolipid metabolism	KEGG PATHWAY	hsa00561	5	61	0.566599	1	AGPAT3|PLPP5|DGKD|AGPAT1|ALDH7A1	http://www.genome.jp/kegg-bin/show_pathway?hsa00561/hsa:8527%09red/hsa:10554%09red/hsa:501%09red/hsa:84513%09red/hsa:56894%09red
Adrenergic signaling in cardiomyocytes	KEGG PATHWAY	hsa04261	12	149	0.567955	1	GNAS|PPP2CA|CACNB2|CACNA1D|ATP1B3|ADCY9|CREM|PRKACB|ATP2B1|CACNA2D3|ATF6B|GNAI2	http://www.genome.jp/kegg-bin/show_pathway?hsa04261/hsa:1390%09red/hsa:2771%09red/hsa:115%09red/hsa:1388%09red/hsa:55799%09red/hsa:5515%09red/hsa:783%09red/hsa:5567%09red/hsa:490%09red/hsa:483%09red/hsa:2778%09red/hsa:776%09red
Platelet activation	KEGG PATHWAY	hsa04611	10	124	0.5681	1	ITGB1|SNAP23|PIK3CB|GNAS|FYN|ADCY9|ARHGEF1|RAP1B|PRKACB|GNAI2	http://www.genome.jp/kegg-bin/show_pathway?hsa04611/hsa:3688%09red/hsa:8773%09red/hsa:5908%09red/hsa:5291%09red/hsa:2778%09red/hsa:2534%09red/hsa:5567%09red/hsa:2771%09red/hsa:115%09red/hsa:9138%09red
Thyroid hormone synthesis	KEGG PATHWAY	hsa04918	6	74	0.571634	1	GNAS|ATP1B3|ADCY9|PRKACB|GPX8|ATF6B	http://www.genome.jp/kegg-bin/show_pathway?hsa04918/hsa:115%09red/hsa:1388%09red/hsa:2778%09red/hsa:5567%09red/hsa:483%09red/hsa:493869%09red
Mannose type O-glycan biosynthesis	KEGG PATHWAY	hsa00515	2	23	0.57256	1	ST3GAL3|FKTN	http://www.genome.jp/kegg-bin/show_pathway?hsa00515/hsa:2218%09red/hsa:6487%09red
Proximal tubule bicarbonate reclamation	KEGG PATHWAY	hsa04964	2	23	0.57256	1	ATP1B3|MDH1	http://www.genome.jp/kegg-bin/show_pathway?hsa04964/hsa:4190%09red/hsa:483%09red
Sulfur metabolism	KEGG PATHWAY	hsa00920	1	10	0.574574	1	BPNT1	http://www.genome.jp/kegg-bin/show_pathway?hsa00920/hsa:10380%09red
Starch and sucrose metabolism	KEGG PATHWAY	hsa00500	3	36	0.574615	1	GANC|G6PC3|UGP2	http://www.genome.jp/kegg-bin/show_pathway?hsa00500/hsa:7360%09red/hsa:2595%09red/hsa:92579%09red
Tyrosine metabolism	KEGG PATHWAY	hsa00350	3	36	0.574615	1	ALDH3B1|AOC2|COMT	http://www.genome.jp/kegg-bin/show_pathway?hsa00350/hsa:314%09red/hsa:1312%09red/hsa:221%09red
Alanine, aspartate and glutamate metabolism	KEGG PATHWAY	hsa00250	3	36	0.574615	1	ADSL|RIMKLB|ASS1	http://www.genome.jp/kegg-bin/show_pathway?hsa00250/hsa:57494%09red/hsa:445%09red/hsa:158%09red
Cysteine and methionine metabolism	KEGG PATHWAY	hsa00270	4	49	0.577829	1	DNMT1|KYAT3|LDHA|MDH1	http://www.genome.jp/kegg-bin/show_pathway?hsa00270/hsa:1786%09red/hsa:3939%09red/hsa:4190%09red/hsa:56267%09red
Ovarian steroidogenesis	KEGG PATHWAY	hsa04913	4	49	0.577829	1	GNAS|CYP1B1|ADCY9|PRKACB	http://www.genome.jp/kegg-bin/show_pathway?hsa04913/hsa:1545%09red/hsa:2778%09red/hsa:115%09red/hsa:5567%09red
AGE-RAGE signaling pathway in diabetic complications	KEGG PATHWAY	hsa04933	8	100	0.580761	1	DIAPH1|SMAD4|PIK3CB|SMAD2|COL4A5|VEGFA|COL4A2|MAPK8	http://www.genome.jp/kegg-bin/show_pathway?hsa04933/hsa:1287%09red/hsa:1284%09red/hsa:5291%09red/hsa:7422%09red/hsa:5599%09red/hsa:1729%09red/hsa:4089%09red/hsa:4087%09red
Glutamatergic synapse	KEGG PATHWAY	hsa04724	9	114	0.595801	1	DLG4|GNAS|PLD1|CACNA1D|ADCY9|PRKACB|PPP3CC|GNAI2|SLC1A3	http://www.genome.jp/kegg-bin/show_pathway?hsa04724/hsa:5337%09red/hsa:2771%09red/hsa:1742%09red/hsa:776%09red/hsa:5533%09red/hsa:6507%09red/hsa:5567%09red/hsa:115%09red/hsa:2778%09red
Cytosolic DNA-sensing pathway	KEGG PATHWAY	hsa04623	5	63	0.595934	1	POLR3G|ADAR|POLR3C|TBK1|IKBKG	http://www.genome.jp/kegg-bin/show_pathway?hsa04623/hsa:29110%09red/hsa:10623%09red/hsa:103%09red/hsa:10622%09red/hsa:8517%09red
Basal cell carcinoma	KEGG PATHWAY	hsa05217	5	63	0.595934	1	DVL2|GLI3|POLK|TCF7L2|AXIN1	http://www.genome.jp/kegg-bin/show_pathway?hsa05217/hsa:1856%09red/hsa:6934%09red/hsa:8312%09red/hsa:51426%09red/hsa:2737%09red
GABAergic synapse	KEGG PATHWAY	hsa04727	7	89	0.600914	1	GABARAPL1|CACNA1D|ADCY9|GABARAP|PRKACB|GABRE|GNAI2	http://www.genome.jp/kegg-bin/show_pathway?hsa04727/hsa:2564%09red/hsa:776%09red/hsa:23710%09red/hsa:5567%09red/hsa:2771%09red/hsa:115%09red/hsa:11337%09red
Oocyte meiosis	KEGG PATHWAY	hsa04114	10	128	0.60935	1	YWHAZ|PPP2CA|CDC26|ADCY9|ANAPC10|CDK1|ESPL1|AURKA|PRKACB|PPP3CC	http://www.genome.jp/kegg-bin/show_pathway?hsa04114/hsa:983%09red/hsa:5533%09red/hsa:7534%09red/hsa:9700%09red/hsa:5515%09red/hsa:5567%09red/hsa:6790%09red/hsa:10393%09red/hsa:115%09red/hsa:246184%09red
Hypertrophic cardiomyopathy (HCM)	KEGG PATHWAY	hsa05410	7	90	0.612923	1	ITGB1|LAMA1|DMD|CACNB2|CACNA1D|DAG1|CACNA2D3	http://www.genome.jp/kegg-bin/show_pathway?hsa05410/hsa:3688%09red/hsa:776%09red/hsa:55799%09red/hsa:783%09red/hsa:1605%09red/hsa:284217%09red/hsa:1756%09red
Pathways in cancer	KEGG PATHWAY	hsa05200	42	530	0.61489	1	PTK2|SMAD4|MSH3|SMAD2|IFNAR2|MGST1|CASP8|POLK|STAT6|SKP2|NFE2L2|AXIN1|GNAI2|PIK3CB|MLH1|ARHGEF1|DVL2|GLI3|JUP|MAPK8|CUL2|TXNRD1|ITGB1|LAMA1|CDKN2A|LAMA5|IKBKG|PPARG|COL4A5|VEGFA|COL4A2|FGFR1|GSTO2|CASP7|EGLN1|PLD1|GNAS|TFG|ADCY9|TCF7L2|PRKACB|ELOC	http://www.genome.jp/kegg-bin/show_pathway?hsa05200/hsa:4780%09red/hsa:3728%09red/hsa:7296%09red/hsa:5747%09red/hsa:10342%09red/hsa:841%09red/hsa:51426%09red/hsa:54583%09red/hsa:6934%09red/hsa:5567%09red/hsa:4437%09red/hsa:3455%09red/hsa:1029%09red/hsa:6502%09red/hsa:1856%09red/hsa:3911%09red/hsa:4089%09red/hsa:4087%09red/hsa:9138%09red/hsa:8453%09red/hsa:5337%09red/hsa:8517%09red/hsa:5291%09red/…
T cell receptor signaling pathway	KEGG PATHWAY	hsa04660	8	103	0.614899	1	DLG1|NCK1|PIK3CB|FYN|IKBKG|MAPK8|PPP3CC|BCL10	http://www.genome.jp/kegg-bin/show_pathway?hsa04660/hsa:8517%09red/hsa:5533%09red/hsa:5291%09red/hsa:4690%09red/hsa:2534%09red/hsa:5599%09red/hsa:1739%09red/hsa:8915%09red
Chagas disease (American trypanosomiasis)	KEGG PATHWAY	hsa05142	8	103	0.614899	1	GNAS|PPP2CA|PIK3CB|CASP8|SMAD2|IKBKG|MAPK8|GNAI2	http://www.genome.jp/kegg-bin/show_pathway?hsa05142/hsa:8517%09red/hsa:5291%09red/hsa:5515%09red/hsa:5599%09red/hsa:2771%09red/hsa:841%09red/hsa:4087%09red/hsa:2778%09red
C-type lectin receptor signaling pathway	KEGG PATHWAY	hsa04625	8	104	0.62595	1	PIK3CB|MRAS|CASP8|CYLD|IKBKG|MAPK8|PPP3CC|BCL10	http://www.genome.jp/kegg-bin/show_pathway?hsa04625/hsa:8517%09red/hsa:5533%09red/hsa:5291%09red/hsa:5599%09red/hsa:841%09red/hsa:22808%09red/hsa:1540%09red/hsa:8915%09red
Dopaminergic synapse	KEGG PATHWAY	hsa04728	10	131	0.638976	1	GNAS|PPP2CA|CACNA1D|COMT|ARRB2|PRKACB|MAPK8|PPP3CC|GNAI2|ATF6B	http://www.genome.jp/kegg-bin/show_pathway?hsa04728/hsa:2771%09red/hsa:409%09red/hsa:1388%09red/hsa:5533%09red/hsa:5515%09red/hsa:1312%09red/hsa:5599%09red/hsa:5567%09red/hsa:2778%09red/hsa:776%09red
IL-17 signaling pathway	KEGG PATHWAY	hsa04657	7	93	0.64775	1	TBK1|TAB3|CASP8|IKBKG|TRAF3IP2|MAPK8|IL17RC	http://www.genome.jp/kegg-bin/show_pathway?hsa04657/hsa:29110%09red/hsa:257397%09red/hsa:8517%09red/hsa:84818%09red/hsa:5599%09red/hsa:841%09red/hsa:10758%09red
GnRH signaling pathway	KEGG PATHWAY	hsa04912	7	93	0.64775	1	PLD1|GNAS|MAP3K3|CACNA1D|ADCY9|PRKACB|MAPK8	http://www.genome.jp/kegg-bin/show_pathway?hsa04912/hsa:5337%09red/hsa:776%09red/hsa:2778%09red/hsa:5599%09red/hsa:5567%09red/hsa:4215%09red/hsa:115%09red
FoxO signaling pathway	KEGG PATHWAY	hsa04068	10	132	0.648579	1	GABARAPL1|SMAD4|PIK3CB|G6PC3|GABARAP|SMAD2|FBXO25|SKP2|MAPK8|BCL6	http://www.genome.jp/kegg-bin/show_pathway?hsa04068/hsa:92579%09red/hsa:26260%09red/hsa:23710%09red/hsa:4089%09red/hsa:5599%09red/hsa:6502%09red/hsa:5291%09red/hsa:4087%09red/hsa:604%09red/hsa:11337%09red
Glycosphingolipid biosynthesis - lacto and neolacto series	KEGG PATHWAY	hsa00601	2	27	0.660966	1	ST3GAL3|B4GALT4	http://www.genome.jp/kegg-bin/show_pathway?hsa00601/hsa:6487%09red/hsa:8702%09red
Ascorbate and aldarate metabolism	KEGG PATHWAY	hsa00053	2	27	0.660966	1	UGDH|ALDH7A1	http://www.genome.jp/kegg-bin/show_pathway?hsa00053/hsa:501%09red/hsa:7358%09red
Amphetamine addiction	KEGG PATHWAY	hsa05031	5	68	0.664136	1	GNAS|PPP3CC|CACNA1D|ATF6B|PRKACB	http://www.genome.jp/kegg-bin/show_pathway?hsa05031/hsa:5567%09red/hsa:2778%09red/hsa:1388%09red/hsa:5533%09red/hsa:776%09red
Yersinia infection	KEGG PATHWAY	hsa05135	9	121	0.667594	1	ITGB1|PTK2|TBK1|PIK3CB|ARHGEF1|IKBKG|BAIAP2|MAPK8|PIP5K1A	http://www.genome.jp/kegg-bin/show_pathway?hsa05135/hsa:29110%09red/hsa:3688%09red/hsa:8394%09red/hsa:8517%09red/hsa:5291%09red/hsa:5747%09red/hsa:5599%09red/hsa:10458%09red/hsa:9138%09red
Insulin resistance	KEGG PATHWAY	hsa04931	8	108	0.668375	1	PIK3CB|PPARGC1A|G6PC3|PTPA|PPARA|SLC27A5|MAPK8|NR1H3	http://www.genome.jp/kegg-bin/show_pathway?hsa04931/hsa:10062%09red/hsa:92579%09red/hsa:5524%09red/hsa:5291%09red/hsa:5599%09red/hsa:10891%09red/hsa:5465%09red/hsa:10998%09red
Transcriptional misregulation in cancer	KEGG PATHWAY	hsa05202	14	186	0.669562	1	FUT8|PTK2|TCF3|SS18|SIX4|ZEB1|AFF1|PPARG|JUP|JMJD1C|BCL6|POLK|NCOR1|SIN3A	http://www.genome.jp/kegg-bin/show_pathway?hsa05202/hsa:9611%09red/hsa:604%09red/hsa:3728%09red/hsa:25942%09red/hsa:2530%09red/hsa:5747%09red/hsa:221037%09red/hsa:6929%09red/hsa:51804%09red/hsa:4299%09red/hsa:6760%09red/hsa:5468%09red/hsa:6935%09red/hsa:51426%09red
Retrograde endocannabinoid signaling	KEGG PATHWAY	hsa04723	11	148	0.67629	1	NDUFAB1|NDUFV2|NDUFB5|CACNA1D|ADCY9|NDUFV3|NDUFS3|PRKACB|GABRE|MAPK8|GNAI2	http://www.genome.jp/kegg-bin/show_pathway?hsa04723/hsa:2564%09red/hsa:776%09red/hsa:4722%09red/hsa:5567%09red/hsa:5599%09red/hsa:4706%09red/hsa:4731%09red/hsa:2771%09red/hsa:115%09red/hsa:4711%09red/hsa:4729%09red
Adipocytokine signaling pathway	KEGG PATHWAY	hsa04920	5	69	0.676838	1	MAPK8|IKBKG|PPARGC1A|G6PC3|PPARA	http://www.genome.jp/kegg-bin/show_pathway?hsa04920/hsa:8517%09red/hsa:10891%09red/hsa:5465%09red/hsa:5599%09red/hsa:92579%09red
Renin secretion	KEGG PATHWAY	hsa04924	5	69	0.676838	1	CACNA1D|GNAS|PPP3CC|GNAI2|PRKACB	http://www.genome.jp/kegg-bin/show_pathway?hsa04924/hsa:5567%09red/hsa:2778%09red/hsa:2771%09red/hsa:776%09red/hsa:5533%09red
Porphyrin and chlorophyll metabolism	KEGG PATHWAY	hsa00860	3	42	0.680002	1	PPOX|FXN|FECH	http://www.genome.jp/kegg-bin/show_pathway?hsa00860/hsa:2395%09red/hsa:5498%09red/hsa:2235%09red
Apoptosis	KEGG PATHWAY	hsa04210	10	136	0.68554	1	CASP7|SPTAN1|PIK3CB|CTSC|DAB2IP|CASP8|MAP3K5|CASP10|IKBKG|MAPK8	http://www.genome.jp/kegg-bin/show_pathway?hsa04210/hsa:8517%09red/hsa:153090%09red/hsa:843%09red/hsa:5291%09red/hsa:1075%09red/hsa:5599%09red/hsa:4217%09red/hsa:841%09red/hsa:840%09red/hsa:6709%09red
Epstein-Barr virus infection	KEGG PATHWAY	hsa05169	15	201	0.685617	1	OAS1|SKP2|TBK1|CD44|PIK3CB|EIF2AK2|PSMD1|CASP8|IFNAR2|PSMD13|IKBKG|MAPK8|POLK|PSMC6|SIN3A	http://www.genome.jp/kegg-bin/show_pathway?hsa05169/hsa:29110%09red/hsa:8517%09red/hsa:5291%09red/hsa:5610%09red/hsa:5599%09red/hsa:6502%09red/hsa:5719%09red/hsa:4938%09red/hsa:960%09red/hsa:841%09red/hsa:51426%09red/hsa:3455%09red/hsa:5706%09red/hsa:5707%09red/hsa:25942%09red
cAMP signaling pathway	KEGG PATHWAY	hsa04024	16	214	0.686288	1	PLD1|GLI3|GNAI2|PIK3CB|PRKACB|CACNA1D|ATP1B3|ADCY9|ABCC4|RAP1B|PPARA|ATP2B1|MAPK8|PDE4D|PDE10A|GNAS	http://www.genome.jp/kegg-bin/show_pathway?hsa04024/hsa:5337%09red/hsa:5144%09red/hsa:10257%09red/hsa:2771%09red/hsa:10846%09red/hsa:5465%09red/hsa:5567%09red/hsa:5908%09red/hsa:5291%09red/hsa:2778%09red/hsa:5599%09red/hsa:2737%09red/hsa:490%09red/hsa:115%09red/hsa:483%09red/hsa:776%09red
Lysosome	KEGG PATHWAY	hsa04142	9	123	0.686663	1	ATP6V0B|ENTPD4|SLC11A2|AP1M2|AP1G1|PPT2|CTSC|SUMF1|AP1S1	http://www.genome.jp/kegg-bin/show_pathway?hsa04142/hsa:9583%09red/hsa:1174%09red/hsa:4891%09red/hsa:10053%09red/hsa:164%09red/hsa:1075%09red/hsa:533%09red/hsa:9374%09red/hsa:285362%09red
Hepatitis B	KEGG PATHWAY	hsa05161	12	163	0.692872	1	YWHAZ|STAT6|DDX3X|TBK1|SMAD4|PIK3CB|CASP8|CASP10|SMAD2|IKBKG|MAPK8|ATF6B	http://www.genome.jp/kegg-bin/show_pathway?hsa05161/hsa:29110%09red/hsa:1654%09red/hsa:8517%09red/hsa:1388%09red/hsa:7534%09red/hsa:5291%09red/hsa:5599%09red/hsa:841%09red/hsa:6778%09red/hsa:843%09red/hsa:4089%09red/hsa:4087%09red
Hippo signaling pathway - multiple species	KEGG PATHWAY	hsa04392	2	29	0.699361	1	NF2|TEAD4	http://www.genome.jp/kegg-bin/show_pathway?hsa04392/hsa:4771%09red/hsa:7004%09red
ErbB signaling pathway	KEGG PATHWAY	hsa04012	6	85	0.706203	1	PTK2|NCK1|PIK3CB|MAPK8|ABL2|NRG4	http://www.genome.jp/kegg-bin/show_pathway?hsa04012/hsa:27%09red/hsa:5291%09red/hsa:4690%09red/hsa:5747%09red/hsa:5599%09red/hsa:145957%09red
Fatty acid degradation	KEGG PATHWAY	hsa00071	3	44	0.710506	1	HADHA|ACADM|ALDH7A1	http://www.genome.jp/kegg-bin/show_pathway?hsa00071/hsa:3030%09red/hsa:501%09red/hsa:34%09red
Insulin secretion	KEGG PATHWAY	hsa04911	6	86	0.716885	1	GNAS|CACNA1D|ADCY9|ATP1B3|PRKACB|ATF6B	http://www.genome.jp/kegg-bin/show_pathway?hsa04911/hsa:776%09red/hsa:1388%09red/hsa:2778%09red/hsa:5567%09red/hsa:115%09red/hsa:483%09red
Signaling pathways regulating pluripotency of stem cells	KEGG PATHWAY	hsa04550	10	140	0.720059	1	PCGF1|AXIN1|TCF3|SMAD4|PIK3CB|SMAD2|DVL2|PAX6|LIFR|FGFR1	http://www.genome.jp/kegg-bin/show_pathway?hsa04550/hsa:3977%09red/hsa:5291%09red/hsa:5080%09red/hsa:84759%09red/hsa:1856%09red/hsa:6929%09red/hsa:2260%09red/hsa:4089%09red/hsa:4087%09red/hsa:8312%09red
VEGF signaling pathway	KEGG PATHWAY	hsa04370	4	59	0.723063	1	PIK3CB|PPP3CC|VEGFA|PTK2	http://www.genome.jp/kegg-bin/show_pathway?hsa04370/hsa:5291%09red/hsa:5747%09red/hsa:5533%09red/hsa:7422%09red
Influenza A	KEGG PATHWAY	hsa05164	12	167	0.724264	1	XPO1|OAS1|TBK1|FDPS|ADAR|EIF2AK2|CASP8|IFNAR2|IKBKG|KPNA1|NLRX1|PIK3CB	http://www.genome.jp/kegg-bin/show_pathway?hsa05164/hsa:29110%09red/hsa:8517%09red/hsa:3836%09red/hsa:5291%09red/hsa:7514%09red/hsa:4938%09red/hsa:103%09red/hsa:841%09red/hsa:3455%09red/hsa:5610%09red/hsa:2224%09red/hsa:79671%09red
Basal transcription factors	KEGG PATHWAY	hsa03022	3	45	0.724898	1	GTF2H2C|TAF1|TAF6	http://www.genome.jp/kegg-bin/show_pathway?hsa03022/hsa:728340%09red/hsa:6878%09red/hsa:6872%09red
Mucin type O-glycan biosynthesis	KEGG PATHWAY	hsa00512	2	31	0.734079	1	GALNT7|GALNT1	http://www.genome.jp/kegg-bin/show_pathway?hsa00512/hsa:2589%09red/hsa:51809%09red
Gap junction	KEGG PATHWAY	hsa04540	6	88	0.737437	1	GNAS|TUBB6|ADCY9|CDK1|PRKACB|GNAI2	http://www.genome.jp/kegg-bin/show_pathway?hsa04540/hsa:983%09red/hsa:2778%09red/hsa:5567%09red/hsa:2771%09red/hsa:115%09red/hsa:84617%09red
Gastric acid secretion	KEGG PATHWAY	hsa04971	5	75	0.746205	1	ADCY9|GNAS|GNAI2|ATP1B3|PRKACB	http://www.genome.jp/kegg-bin/show_pathway?hsa04971/hsa:5567%09red/hsa:2778%09red/hsa:2771%09red/hsa:115%09red/hsa:483%09red
Chronic myeloid leukemia	KEGG PATHWAY	hsa05220	5	76	0.756622	1	SMAD4|PIK3CB|CDKN2A|POLK|IKBKG	http://www.genome.jp/kegg-bin/show_pathway?hsa05220/hsa:5291%09red/hsa:8517%09red/hsa:51426%09red/hsa:1029%09red/hsa:4089%09red
Protein digestion and absorption	KEGG PATHWAY	hsa04974	6	90	0.756905	1	SLC3A2|ATP1B3|COL4A5|COL4A2|SLC1A5|COL17A1	http://www.genome.jp/kegg-bin/show_pathway?hsa04974/hsa:1287%09red/hsa:1284%09red/hsa:6510%09red/hsa:483%09red/hsa:6520%09red/hsa:1308%09red
Human cytomegalovirus infection	KEGG PATHWAY	hsa05163	16	225	0.759532	1	PPP3CC|TBK1|GNAS|GNAI2|PIK3CB|ADCY9|CASP8|ARHGEF1|CDKN2A|VEGFA|IKBKG|PTK2|PRKACB|ATF6B|RHEB|TSC2	http://www.genome.jp/kegg-bin/show_pathway?hsa05163/hsa:29110%09red/hsa:8517%09red/hsa:1388%09red/hsa:5533%09red/hsa:5291%09red/hsa:2778%09red/hsa:7249%09red/hsa:5747%09red/hsa:1029%09red/hsa:5567%09red/hsa:2771%09red/hsa:841%09red/hsa:115%09red/hsa:7422%09red/hsa:6009%09red/hsa:9138%09red
Human immunodeficiency virus 1 infection	KEGG PATHWAY	hsa05170	15	212	0.760937	1	AP1S1|TBK1|AP1M2|AP1G1|PIK3CB|IKBKG|CASP8|CDK1|PTK2|ATR|ELOC|MAPK8|PPP3CC|GNAI2|CHEK1	http://www.genome.jp/kegg-bin/show_pathway?hsa05170/hsa:29110%09red/hsa:983%09red/hsa:1174%09red/hsa:1111%09red/hsa:5291%09red/hsa:10053%09red/hsa:5747%09red/hsa:5599%09red/hsa:164%09red/hsa:8517%09red/hsa:841%09red/hsa:6921%09red/hsa:5533%09red/hsa:2771%09red/hsa:545%09red
Focal adhesion	KEGG PATHWAY	hsa04510	14	199	0.762668	1	ITGB1|LAMA1|PTK2|DIAPH1|LAMA5|PIK3CB|FYN|RAP1B|COL4A5|VEGFA|COL4A2|FLNA|MAPK8|CAV1	http://www.genome.jp/kegg-bin/show_pathway?hsa04510/hsa:1287%09red/hsa:3688%09red/hsa:1284%09red/hsa:3911%09red/hsa:5291%09red/hsa:2534%09red/hsa:5747%09red/hsa:5599%09red/hsa:5908%09red/hsa:2316%09red/hsa:1729%09red/hsa:7422%09red/hsa:284217%09red/hsa:857%09red
Sphingolipid signaling pathway	KEGG PATHWAY	hsa04071	8	119	0.769047	1	PLD1|PPP2CA|PIK3CB|FYN|MAP3K5|SPTLC1|MAPK8|GNAI2	http://www.genome.jp/kegg-bin/show_pathway?hsa04071/hsa:5337%09red/hsa:2771%09red/hsa:5291%09red/hsa:5515%09red/hsa:2534%09red/hsa:5599%09red/hsa:4217%09red/hsa:10558%09red
Wnt signaling pathway	KEGG PATHWAY	hsa04310	11	160	0.770494	1	TBL1XR1|AXIN1|SMAD4|INVS|SENP2|TCF7L2|DVL2|PRKACB|MAPK8|PPP3CC|CSNK2B	http://www.genome.jp/kegg-bin/show_pathway?hsa04310/hsa:59343%09red/hsa:5533%09red/hsa:79718%09red/hsa:27130%09red/hsa:8312%09red/hsa:5599%09red/hsa:1856%09red/hsa:5567%09red/hsa:4089%09red/hsa:6934%09red/hsa:1460%09red
Necroptosis	KEGG PATHWAY	hsa04217	11	162	0.784146	1	STAT6|HMGB1|EIF2AK2|CASP8|IFNAR2|CYLD|RBCK1|VDAC2|DNM1L|MAPK8|PPIA	http://www.genome.jp/kegg-bin/show_pathway?hsa04217/hsa:10059%09red/hsa:3455%09red/hsa:3146%09red/hsa:5610%09red/hsa:5599%09red/hsa:841%09red/hsa:6778%09red/hsa:5478%09red/hsa:10616%09red/hsa:7417%09red/hsa:1540%09red
Fatty acid biosynthesis	KEGG PATHWAY	hsa00061	1	18	0.785451	1	ACACA	http://www.genome.jp/kegg-bin/show_pathway?hsa00061/hsa:31%09red
Arginine and proline metabolism	KEGG PATHWAY	hsa00330	3	50	0.788572	1	L3HYPDH|CNDP2|ALDH7A1	http://www.genome.jp/kegg-bin/show_pathway?hsa00330/hsa:501%09red/hsa:55748%09red/hsa:112849%09red
Prion diseases	KEGG PATHWAY	hsa05020	2	35	0.793334	1	FYN|PRKACB	http://www.genome.jp/kegg-bin/show_pathway?hsa05020/hsa:5567%09red/hsa:2534%09red
Acute myeloid leukemia	KEGG PATHWAY	hsa05221	4	66	0.800331	1	PIK3CB|IKBKG|TCF7L2|JUP	http://www.genome.jp/kegg-bin/show_pathway?hsa05221/hsa:5291%09red/hsa:8517%09red/hsa:6934%09red/hsa:3728%09red
Glycosaminoglycan degradation	KEGG PATHWAY	hsa00531	1	19	0.803056	1	HYAL3	http://www.genome.jp/kegg-bin/show_pathway?hsa00531/hsa:8372%09red
Steroid biosynthesis	KEGG PATHWAY	hsa00100	1	19	0.803056	1	SOAT1	http://www.genome.jp/kegg-bin/show_pathway?hsa00100/hsa:6646%09red
Pantothenate and CoA biosynthesis	KEGG PATHWAY	hsa00770	1	19	0.803056	1	PPCDC	http://www.genome.jp/kegg-bin/show_pathway?hsa00770/hsa:60490%09red
Chemical carcinogenesis	KEGG PATHWAY	hsa05204	5	82	0.812455	1	GSTO2|ALDH3B1|KYAT3|CYP1B1|MGST1	http://www.genome.jp/kegg-bin/show_pathway?hsa05204/hsa:221%09red/hsa:1545%09red/hsa:119391%09red/hsa:4257%09red/hsa:56267%09red
Oxytocin signaling pathway	KEGG PATHWAY	hsa04921	10	153	0.814527	1	PPP3CC|GNAS|CACNB2|CACNA1D|ADCY9|MYL6|PRKACB|CACNA2D3|MYL6B|GNAI2	http://www.genome.jp/kegg-bin/show_pathway?hsa04921/hsa:2771%09red/hsa:140465%09red/hsa:776%09red/hsa:5533%09red/hsa:55799%09red/hsa:2778%09red/hsa:783%09red/hsa:4637%09red/hsa:5567%09red/hsa:115%09red
Circadian entrainment	KEGG PATHWAY	hsa04713	6	97	0.816675	1	GNAS|NOS1AP|CACNA1D|ADCY9|PRKACB|GNAI2	http://www.genome.jp/kegg-bin/show_pathway?hsa04713/hsa:2771%09red/hsa:9722%09red/hsa:2778%09red/hsa:5567%09red/hsa:115%09red/hsa:776%09red
Axon guidance	KEGG PATHWAY	hsa04360	12	181	0.817251	1	PLXNB2|ITGB1|PARD3|NCK1|PIK3CB|FYN|SRGAP3|PTK2|SEMA3B|ABLIM1|PPP3CC|GNAI2	http://www.genome.jp/kegg-bin/show_pathway?hsa04360/hsa:3688%09red/hsa:2771%09red/hsa:5533%09red/hsa:23654%09red/hsa:4690%09red/hsa:2534%09red/hsa:3983%09red/hsa:5747%09red/hsa:9901%09red/hsa:56288%09red/hsa:5291%09red/hsa:7869%09red
Aldosterone-regulated sodium reabsorption	KEGG PATHWAY	hsa04960	2	37	0.818349	1	PIK3CB|ATP1B3	http://www.genome.jp/kegg-bin/show_pathway?hsa04960/hsa:5291%09red/hsa:483%09red
Salmonella infection	KEGG PATHWAY	hsa05132	5	83	0.820687	1	ARPC1B|MAPK8|DYNC1I2|DYNC1LI2|FLNA	http://www.genome.jp/kegg-bin/show_pathway?hsa05132/hsa:10095%09red/hsa:1783%09red/hsa:2316%09red/hsa:1781%09red/hsa:5599%09red
Toxoplasmosis	KEGG PATHWAY	hsa05145	7	113	0.828588	1	ITGB1|LAMA1|LAMA5|CASP8|IKBKG|MAPK8|GNAI2	http://www.genome.jp/kegg-bin/show_pathway?hsa05145/hsa:3688%09red/hsa:8517%09red/hsa:3911%09red/hsa:5599%09red/hsa:2771%09red/hsa:841%09red/hsa:284217%09red
Osteoclast differentiation	KEGG PATHWAY	hsa04380	8	128	0.833459	1	PIK3CB|FYN|IFNAR2|PPARG|CYLD|IKBKG|MAPK8|PPP3CC	http://www.genome.jp/kegg-bin/show_pathway?hsa04380/hsa:8517%09red/hsa:5533%09red/hsa:3455%09red/hsa:2534%09red/hsa:5599%09red/hsa:5291%09red/hsa:5468%09red/hsa:1540%09red
Arginine biosynthesis	KEGG PATHWAY	hsa00220	1	21	0.834057	1	ASS1	http://www.genome.jp/kegg-bin/show_pathway?hsa00220/hsa:445%09red
Epithelial cell signaling in Helicobacter pylori infection	KEGG PATHWAY	hsa05120	4	70	0.836042	1	ATP6V0B|ATP6V1D|MAPK8|IKBKG	http://www.genome.jp/kegg-bin/show_pathway?hsa05120/hsa:51382%09red/hsa:533%09red/hsa:8517%09red/hsa:5599%09red
Inflammatory mediator regulation of TRP channels	KEGG PATHWAY	hsa04750	6	100	0.838474	1	GNAS|PIK3CB|HRH1|ADCY9|PRKACB|MAPK8	http://www.genome.jp/kegg-bin/show_pathway?hsa04750/hsa:5291%09red/hsa:2778%09red/hsa:5599%09red/hsa:5567%09red/hsa:115%09red/hsa:3269%09red
NF-kappa B signaling pathway	KEGG PATHWAY	hsa04064	6	100	0.838474	1	UBE2I|TAB3|BCL10|CYLD|IKBKG|CSNK2B	http://www.genome.jp/kegg-bin/show_pathway?hsa04064/hsa:257397%09red/hsa:8517%09red/hsa:1460%09red/hsa:1540%09red/hsa:8915%09red/hsa:7329%09red
Melanogenesis	KEGG PATHWAY	hsa04916	6	101	0.845259	1	GNAS|ADCY9|TCF7L2|DVL2|PRKACB|GNAI2	http://www.genome.jp/kegg-bin/show_pathway?hsa04916/hsa:2771%09red/hsa:2778%09red/hsa:1856%09red/hsa:5567%09red/hsa:115%09red/hsa:6934%09red
Melanoma	KEGG PATHWAY	hsa05218	4	72	0.851799	1	PIK3CB|CDKN2A|POLK|FGFR1	http://www.genome.jp/kegg-bin/show_pathway?hsa05218/hsa:5291%09red/hsa:2260%09red/hsa:51426%09red/hsa:1029%09red
Vascular smooth muscle contraction	KEGG PATHWAY	hsa04270	8	132	0.857167	1	GNAS|CACNA1D|ADCY9|ARHGEF1|MYL6|PRKACB|MYL6B|CALD1	http://www.genome.jp/kegg-bin/show_pathway?hsa04270/hsa:800%09red/hsa:140465%09red/hsa:776%09red/hsa:2778%09red/hsa:4637%09red/hsa:5567%09red/hsa:115%09red/hsa:9138%09red
Proteoglycans in cancer	KEGG PATHWAY	hsa05205	13	203	0.858995	1	ITGB1|PTK2|RDX|CD44|PIK3CB|MRAS|SMAD2|ARHGEF1|VEGFA|PRKACB|FLNA|CAV1|FGFR1	http://www.genome.jp/kegg-bin/show_pathway?hsa05205/hsa:3688%09red/hsa:5291%09red/hsa:5747%09red/hsa:960%09red/hsa:5962%09red/hsa:5567%09red/hsa:2316%09red/hsa:2260%09red/hsa:857%09red/hsa:7422%09red/hsa:4087%09red/hsa:22808%09red/hsa:9138%09red
Renin-angiotensin system	KEGG PATHWAY	hsa04614	1	23	0.860184	1	ATP6AP2	http://www.genome.jp/kegg-bin/show_pathway?hsa04614/hsa:10159%09red
Bladder cancer	KEGG PATHWAY	hsa05219	2	41	0.860384	1	CDKN2A|VEGFA	http://www.genome.jp/kegg-bin/show_pathway?hsa05219/hsa:1029%09red/hsa:7422%09red
PD-L1 expression and PD-1 checkpoint pathway in cancer	KEGG PATHWAY	hsa05235	5	89	0.864131	1	MAP3K3|PIK3CB|PPP3CC|CSNK2B|IKBKG	http://www.genome.jp/kegg-bin/show_pathway?hsa05235/hsa:5291%09red/hsa:4215%09red/hsa:8517%09red/hsa:5533%09red/hsa:1460%09red
Toll-like receptor signaling pathway	KEGG PATHWAY	hsa04620	6	104	0.864236	1	TBK1|PIK3CB|CASP8|IFNAR2|IKBKG|MAPK8	http://www.genome.jp/kegg-bin/show_pathway?hsa04620/hsa:29110%09red/hsa:8517%09red/hsa:5291%09red/hsa:5599%09red/hsa:841%09red/hsa:3455%09red
Jak-STAT signaling pathway	KEGG PATHWAY	hsa04630	10	162	0.864412	1	SOCS5|SOCS4|SOCS2|PIK3CB|STAT6|IFNAR2|PIAS3|OSMR|LIFR|PTPN2	http://www.genome.jp/kegg-bin/show_pathway?hsa04630/hsa:10401%09red/hsa:3977%09red/hsa:5291%09red/hsa:8835%09red/hsa:122809%09red/hsa:9180%09red/hsa:6778%09red/hsa:5771%09red/hsa:3455%09red/hsa:9655%09red
Salivary secretion	KEGG PATHWAY	hsa04970	5	90	0.870438	1	ATP2B1|ADCY9|GNAS|ATP1B3|PRKACB	http://www.genome.jp/kegg-bin/show_pathway?hsa04970/hsa:5567%09red/hsa:490%09red/hsa:2778%09red/hsa:483%09red/hsa:115%09red
Gastric cancer	KEGG PATHWAY	hsa05226	9	149	0.870769	1	AXIN1|SMAD4|PIK3CB|MLH1|DVL2|JUP|TCF7L2|SMAD2|POLK	http://www.genome.jp/kegg-bin/show_pathway?hsa05226/hsa:3728%09red/hsa:8312%09red/hsa:5291%09red/hsa:1856%09red/hsa:51426%09red/hsa:4089%09red/hsa:4087%09red/hsa:6934%09red/hsa:4292%09red
Vitamin digestion and absorption	KEGG PATHWAY	hsa04977	1	24	0.871665	1	SLC5A6	http://www.genome.jp/kegg-bin/show_pathway?hsa04977/hsa:8884%09red
mRNA surveillance pathway	KEGG PATHWAY	hsa03015	5	91	0.876497	1	PPP2CA|CPSF7|HBS1L|DDX39B|RNPS1	http://www.genome.jp/kegg-bin/show_pathway?hsa03015/hsa:10921%09red/hsa:10767%09red/hsa:5515%09red/hsa:79869%09red/hsa:7919%09red
Pertussis	KEGG PATHWAY	hsa05133	4	76	0.879485	1	ITGB1|CASP7|MAPK8|GNAI2	http://www.genome.jp/kegg-bin/show_pathway?hsa05133/hsa:3688%09red/hsa:2771%09red/hsa:840%09red/hsa:5599%09red
Metabolism of xenobiotics by cytochrome P450	KEGG PATHWAY	hsa00980	4	76	0.879485	1	GSTO2|ALDH3B1|MGST1|CYP1B1	http://www.genome.jp/kegg-bin/show_pathway?hsa00980/hsa:221%09red/hsa:1545%09red/hsa:119391%09red/hsa:4257%09red
Steroid hormone biosynthesis	KEGG PATHWAY	hsa00140	3	60	0.879501	1	CYP1B1|COMT|HSD17B6	http://www.genome.jp/kegg-bin/show_pathway?hsa00140/hsa:1545%09red/hsa:1312%09red/hsa:8630%09red
Long-term depression	KEGG PATHWAY	hsa04730	3	60	0.879501	1	PPP2CA|GNAI2|GNAS	http://www.genome.jp/kegg-bin/show_pathway?hsa04730/hsa:5515%09red/hsa:2771%09red/hsa:2778%09red
Th17 cell differentiation	KEGG PATHWAY	hsa04659	6	107	0.881244	1	STAT6|SMAD4|SMAD2|IKBKG|MAPK8|PPP3CC	http://www.genome.jp/kegg-bin/show_pathway?hsa04659/hsa:8517%09red/hsa:5533%09red/hsa:6778%09red/hsa:5599%09red/hsa:4089%09red/hsa:4087%09red
alpha-Linolenic acid metabolism	KEGG PATHWAY	hsa00592	1	25	0.882203	1	FADS2	http://www.genome.jp/kegg-bin/show_pathway?hsa00592/hsa:9415%09red
cGMP-PKG signaling pathway	KEGG PATHWAY	hsa04022	10	167	0.887127	1	CACNA1D|ATP1B3|ADCY9|MEF2A|BORCS8-MEF2B|ATP2B1|VDAC2|ATF6B|PPP3CC|GNAI2	http://www.genome.jp/kegg-bin/show_pathway?hsa04022/hsa:2771%09red/hsa:1388%09red/hsa:5533%09red/hsa:4205%09red/hsa:490%09red/hsa:4207%09red/hsa:115%09red/hsa:483%09red/hsa:7417%09red/hsa:776%09red
Rap1 signaling pathway	KEGG PATHWAY	hsa04015	13	210	0.887996	1	ITGB1|PARD3|EVL|GNAS|PIK3CB|MRAS|ADCY9|RAP1B|VEGFA|RAPGEF2|KRIT1|GNAI2|FGFR1	http://www.genome.jp/kegg-bin/show_pathway?hsa04015/hsa:3688%09red/hsa:2771%09red/hsa:115%09red/hsa:9693%09red/hsa:51466%09red/hsa:5908%09red/hsa:5291%09red/hsa:2778%09red/hsa:889%09red/hsa:2260%09red/hsa:56288%09red/hsa:7422%09red/hsa:22808%09red
Synaptic vesicle cycle	KEGG PATHWAY	hsa04721	4	78	0.891565	1	ATP6V0B|ATP6V1D|STX2|SLC1A3	http://www.genome.jp/kegg-bin/show_pathway?hsa04721/hsa:51382%09red/hsa:6507%09red/hsa:533%09red/hsa:2054%09red
Maturity onset diabetes of the young	KEGG PATHWAY	hsa04950	1	26	0.891878	1	PAX6	http://www.genome.jp/kegg-bin/show_pathway?hsa04950/hsa:5080%09red
MAPK signaling pathway	KEGG PATHWAY	hsa04010	19	295	0.892567	1	PPP3CC|NR4A1|CACNA2D3|RAP1B|CACNB2|MKNK1|CACNA1D|MRAS|MAP3K5|PRKACB|VEGFA|IKBKG|RAPGEF2|MAP3K3|ARRB2|MAPK8|FLNA|TAOK2|FGFR1	http://www.genome.jp/kegg-bin/show_pathway?hsa04010/hsa:4217%09red/hsa:8517%09red/hsa:409%09red/hsa:776%09red/hsa:5533%09red/hsa:8569%09red/hsa:9693%09red/hsa:783%09red/hsa:5599%09red/hsa:5908%09red/hsa:3164%09red/hsa:5567%09red/hsa:4215%09red/hsa:2260%09red/hsa:7422%09red/hsa:55799%09red/hsa:22808%09red/hsa:9344%09red/hsa:2316%09red
Longevity regulating pathway - multiple species	KEGG PATHWAY	hsa04213	3	62	0.892842	1	PIK3CB|ADCY9|PRKACB	http://www.genome.jp/kegg-bin/show_pathway?hsa04213/hsa:5291%09red/hsa:115%09red/hsa:5567%09red
Fc gamma R-mediated phagocytosis	KEGG PATHWAY	hsa04666	5	94	0.893246	1	ARPC1B|PIK3CB|PLD1|PIP5K1A|ASAP1	http://www.genome.jp/kegg-bin/show_pathway?hsa04666/hsa:5337%09red/hsa:10095%09red/hsa:8394%09red/hsa:50807%09red/hsa:5291%09red
ABC transporters	KEGG PATHWAY	hsa02010	2	45	0.89334	1	ABCC4|ABCD3	http://www.genome.jp/kegg-bin/show_pathway?hsa02010/hsa:10257%09red/hsa:5825%09red
Collecting duct acid secretion	KEGG PATHWAY	hsa04966	1	27	0.900759	1	ATP6V1D	http://www.genome.jp/kegg-bin/show_pathway?hsa04966/hsa:51382%09red
Regulation of actin cytoskeleton	KEGG PATHWAY	hsa04810	13	214	0.90228	1	ITGB1|PTK2|DIAPH1|RDX|ABI2|ARPC1B|PIK3CB|MRAS|ARHGEF1|BAIAP2|IQGAP3|PIP5K1A|FGFR1	http://www.genome.jp/kegg-bin/show_pathway?hsa04810/hsa:3688%09red/hsa:8394%09red/hsa:10095%09red/hsa:5291%09red/hsa:5747%09red/hsa:128239%09red/hsa:5962%09red/hsa:2260%09red/hsa:1729%09red/hsa:22808%09red/hsa:9138%09red/hsa:10152%09red/hsa:10458%09red
Kaposi sarcoma-associated herpesvirus infection	KEGG PATHWAY	hsa05167	11	186	0.904717	1	GABARAPL1|TBK1|PIK3CB|EIF2AK2|CASP8|GABARAP|IFNAR2|VEGFA|IKBKG|MAPK8|PPP3CC	http://www.genome.jp/kegg-bin/show_pathway?hsa05167/hsa:29110%09red/hsa:8517%09red/hsa:5533%09red/hsa:5291%09red/hsa:11337%09red/hsa:3455%09red/hsa:5599%09red/hsa:841%09red/hsa:7422%09red/hsa:5610%09red/hsa:23710%09red
Cholinergic synapse	KEGG PATHWAY	hsa04725	6	112	0.905597	1	FYN|PIK3CB|CACNA1D|ADCY9|PRKACB|GNAI2	http://www.genome.jp/kegg-bin/show_pathway?hsa04725/hsa:2771%09red/hsa:776%09red/hsa:5291%09red/hsa:2534%09red/hsa:5567%09red/hsa:115%09red
Prostate cancer	KEGG PATHWAY	hsa05215	5	97	0.907999	1	PIK3CB|ZEB1|IKBKG|TCF7L2|FGFR1	http://www.genome.jp/kegg-bin/show_pathway?hsa05215/hsa:6934%09red/hsa:8517%09red/hsa:2260%09red/hsa:6935%09red/hsa:5291%09red
Pancreatic secretion	KEGG PATHWAY	hsa04972	5	98	0.912505	1	ATP2B1|ADCY9|RAP1B|ATP1B3|GNAS	http://www.genome.jp/kegg-bin/show_pathway?hsa04972/hsa:5908%09red/hsa:490%09red/hsa:2778%09red/hsa:483%09red/hsa:115%09red
B cell receptor signaling pathway	KEGG PATHWAY	hsa04662	4	82	0.912581	1	PIK3CB|PPP3CC|BCL10|IKBKG	http://www.genome.jp/kegg-bin/show_pathway?hsa04662/hsa:5291%09red/hsa:8517%09red/hsa:8915%09red/hsa:5533%09red
Non-small cell lung cancer	KEGG PATHWAY	hsa05223	3	66	0.915619	1	PIK3CB|CDKN2A|POLK	http://www.genome.jp/kegg-bin/show_pathway?hsa05223/hsa:5291%09red/hsa:51426%09red/hsa:1029%09red
Long-term potentiation	KEGG PATHWAY	hsa04720	3	67	0.920579	1	PPP3CC|RAP1B|PRKACB	http://www.genome.jp/kegg-bin/show_pathway?hsa04720/hsa:5908%09red/hsa:5567%09red/hsa:5533%09red
Retinol metabolism	KEGG PATHWAY	hsa00830	3	67	0.920579	1	DHRS4|HSD17B6|PNPLA4	http://www.genome.jp/kegg-bin/show_pathway?hsa00830/hsa:10901%09red/hsa:8630%09red/hsa:8228%09red
Cholesterol metabolism	KEGG PATHWAY	hsa04979	2	50	0.924377	1	VDAC2|SOAT1	http://www.genome.jp/kegg-bin/show_pathway?hsa04979/hsa:7417%09red/hsa:6646%09red
Fc epsilon RI signaling pathway	KEGG PATHWAY	hsa04664	3	68	0.925271	1	MAPK8|FYN|PIK3CB	http://www.genome.jp/kegg-bin/show_pathway?hsa04664/hsa:5291%09red/hsa:2534%09red/hsa:5599%09red
Amyotrophic lateral sclerosis (ALS)	KEGG PATHWAY	hsa05014	2	51	0.929465	1	PPP3CC|MAP3K5	http://www.genome.jp/kegg-bin/show_pathway?hsa05014/hsa:4217%09red/hsa:5533%09red
Circadian rhythm	KEGG PATHWAY	hsa04710	1	31	0.929572	1	NPAS2	http://www.genome.jp/kegg-bin/show_pathway?hsa04710/hsa:4862%09red
PI3K-Akt signaling pathway	KEGG PATHWAY	hsa04151	22	354	0.935744	1	ITGB1|PTK2|G6PC3|IFNAR2|IKBKG|TSC2|YWHAZ|PIK3CB|OSMR|BRCA1|LAMA1|LAMA5|NR4A1|COL4A5|VEGFA|COL4A2|PHLPP2|FGFR1|EIF4E2|PPP2CA|ATF6B|RHEB	http://www.genome.jp/kegg-bin/show_pathway?hsa04151/hsa:3911%09red/hsa:9180%09red/hsa:7534%09red/hsa:3455%09red/hsa:5515%09red/hsa:7249%09red/hsa:5747%09red/hsa:3164%09red/hsa:23035%09red/hsa:8517%09red/hsa:672%09red/hsa:5291%09red/hsa:9470%09red/hsa:7422%09red/hsa:1287%09red/hsa:3688%09red/hsa:1284%09red/hsa:92579%09red/hsa:1388%09red/hsa:2260%09red/hsa:284217%09red/hsa:6009%09red
Drug metabolism - cytochrome P450	KEGG PATHWAY	hsa00982	3	72	0.941607	1	GSTO2|ALDH3B1|MGST1	http://www.genome.jp/kegg-bin/show_pathway?hsa00982/hsa:221%09red/hsa:119391%09red/hsa:4257%09red
Th1 and Th2 cell differentiation	KEGG PATHWAY	hsa04658	4	92	0.950102	1	STAT6|MAPK8|PPP3CC|IKBKG	http://www.genome.jp/kegg-bin/show_pathway?hsa04658/hsa:8517%09red/hsa:5533%09red/hsa:6778%09red/hsa:5599%09red
Glioma	KEGG PATHWAY	hsa05214	3	75	0.951616	1	PIK3CB|CDKN2A|POLK	http://www.genome.jp/kegg-bin/show_pathway?hsa05214/hsa:5291%09red/hsa:51426%09red/hsa:1029%09red
TGF-beta signaling pathway	KEGG PATHWAY	hsa04350	4	94	0.95555	1	PPP2CA|SMAD4|SMAD2|TFDP1	http://www.genome.jp/kegg-bin/show_pathway?hsa04350/hsa:4087%09red/hsa:5515%09red/hsa:7027%09red/hsa:4089%09red
Primary immunodeficiency	KEGG PATHWAY	hsa05340	1	37	0.95791	1	IKBKG	http://www.genome.jp/kegg-bin/show_pathway?hsa05340/hsa:8517%09red
Leukocyte transendothelial migration	KEGG PATHWAY	hsa04670	5	112	0.957999	1	ITGB1|PIK3CB|PTK2|GNAI2|RAP1B	http://www.genome.jp/kegg-bin/show_pathway?hsa04670/hsa:5908%09red/hsa:5291%09red/hsa:2771%09red/hsa:5747%09red/hsa:3688%09red
Calcium signaling pathway	KEGG PATHWAY	hsa04020	10	193	0.960499	1	GNAS|HRH1|CACNA1D|ADCY9|PHKB|ITPKB|PRKACB|ATP2B1|VDAC2|PPP3CC	http://www.genome.jp/kegg-bin/show_pathway?hsa04020/hsa:776%09red/hsa:5533%09red/hsa:2778%09red/hsa:5257%09red/hsa:3707%09red/hsa:5567%09red/hsa:490%09red/hsa:115%09red/hsa:3269%09red/hsa:7417%09red
EGFR tyrosine kinase inhibitor resistance	KEGG PATHWAY	hsa01521	3	79	0.962486	1	PIK3CB|EIF4E2|VEGFA	http://www.genome.jp/kegg-bin/show_pathway?hsa01521/hsa:5291%09red/hsa:9470%09red/hsa:7422%09red
Breast cancer	KEGG PATHWAY	hsa05224	7	147	0.962502	1	BRCA1|AXIN1|PIK3CB|TCF7L2|DVL2|POLK|FGFR1	http://www.genome.jp/kegg-bin/show_pathway?hsa05224/hsa:672%09red/hsa:6934%09red/hsa:1856%09red/hsa:2260%09red/hsa:51426%09red/hsa:5291%09red/hsa:8312%09red
Hematopoietic cell lineage	KEGG PATHWAY	hsa04640	4	97	0.9627	1	CD44|TFRC|CD59|CD9	http://www.genome.jp/kegg-bin/show_pathway?hsa04640/hsa:966%09red/hsa:7037%09red/hsa:928%09red/hsa:960%09red
Nicotine addiction	KEGG PATHWAY	hsa05033	1	40	0.967467	1	GABRE	http://www.genome.jp/kegg-bin/show_pathway?hsa05033/hsa:2564%09red
Fat digestion and absorption	KEGG PATHWAY	hsa04975	1	41	0.970144	1	AGPAT1	http://www.genome.jp/kegg-bin/show_pathway?hsa04975/hsa:10554%09red
Phagosome	KEGG PATHWAY	hsa04145	7	152	0.970754	1	ATP6V0B|ITGB1|ATP6V1D|TUBB6|DYNC1I2|TFRC|DYNC1LI2	http://www.genome.jp/kegg-bin/show_pathway?hsa04145/hsa:3688%09red/hsa:1783%09red/hsa:1781%09red/hsa:533%09red/hsa:84617%09red/hsa:51382%09red/hsa:7037%09red
Neurotrophin signaling pathway	KEGG PATHWAY	hsa04722	5	119	0.971459	1	MAP3K3|MAPK8|RAP1B|PIK3CB|MAP3K5	http://www.genome.jp/kegg-bin/show_pathway?hsa04722/hsa:4217%09red/hsa:5291%09red/hsa:4215%09red/hsa:5599%09red/hsa:5908%09red
Ras signaling pathway	KEGG PATHWAY	hsa04014	12	232	0.972264	1	RASA3|PLD1|TBK1|PIK3CB|MRAS|RAP1B|VEGFA|IKBKG|PRKACB|MAPK8|ABL2|FGFR1	http://www.genome.jp/kegg-bin/show_pathway?hsa04014/hsa:5337%09red/hsa:29110%09red/hsa:8517%09red/hsa:27%09red/hsa:5908%09red/hsa:5291%09red/hsa:5599%09red/hsa:5567%09red/hsa:2260%09red/hsa:7422%09red/hsa:22808%09red/hsa:22821%09red
Inflammatory bowel disease (IBD)	KEGG PATHWAY	hsa05321	2	65	0.974056	1	STAT6|SMAD2	http://www.genome.jp/kegg-bin/show_pathway?hsa05321/hsa:4087%09red/hsa:6778%09red
Estrogen signaling pathway	KEGG PATHWAY	hsa04915	6	138	0.974409	1	GNAS|PIK3CB|ADCY9|PRKACB|ATF6B|GNAI2	http://www.genome.jp/kegg-bin/show_pathway?hsa04915/hsa:2771%09red/hsa:1388%09red/hsa:5291%09red/hsa:2778%09red/hsa:5567%09red/hsa:115%09red
Type I diabetes mellitus	KEGG PATHWAY	hsa04940	1	43	0.974856	1	HSPD1	http://www.genome.jp/kegg-bin/show_pathway?hsa04940/hsa:3329%09red
Aminoacyl-tRNA biosynthesis	KEGG PATHWAY	hsa00970	2	66	0.975882	1	CARS2|GATB	http://www.genome.jp/kegg-bin/show_pathway?hsa00970/hsa:5188%09red/hsa:79587%09red
Chemokine signaling pathway	KEGG PATHWAY	hsa04062	9	190	0.977788	1	PARD3|PIK3CB|ADCY9|RAP1B|PTK2|ARRB2|IKBKG|PRKACB|GNAI2	http://www.genome.jp/kegg-bin/show_pathway?hsa04062/hsa:8517%09red/hsa:409%09red/hsa:115%09red/hsa:5908%09red/hsa:5291%09red/hsa:5747%09red/hsa:5567%09red/hsa:2771%09red/hsa:56288%09red
Sphingolipid metabolism	KEGG PATHWAY	hsa00600	1	47	0.982169	1	SPTLC1	http://www.genome.jp/kegg-bin/show_pathway?hsa00600/hsa:10558%09red
Rheumatoid arthritis	KEGG PATHWAY	hsa05323	3	91	0.982906	1	ATP6V0B|ATP6V1D|VEGFA	http://www.genome.jp/kegg-bin/show_pathway?hsa05323/hsa:51382%09red/hsa:533%09red/hsa:7422%09red
Notch signaling pathway	KEGG PATHWAY	hsa04330	1	48	0.983638	1	DVL2	http://www.genome.jp/kegg-bin/show_pathway?hsa04330/hsa:1856%09red
Serotonergic synapse	KEGG PATHWAY	hsa04726	4	115	0.98754	1	CACNA1D|GNAS|GNAI2|PRKACB	http://www.genome.jp/kegg-bin/show_pathway?hsa04726/hsa:5567%09red/hsa:2778%09red/hsa:2771%09red/hsa:776%09red
Complement and coagulation cascades	KEGG PATHWAY	hsa04610	2	79	0.9908	1	CD59|TFPI	http://www.genome.jp/kegg-bin/show_pathway?hsa04610/hsa:966%09red/hsa:7035%09red
Tuberculosis	KEGG PATHWAY	hsa05152	7	179	0.993003	1	ATP6V0B|CASP8|CASP10|HSPD1|MAPK8|PPP3CC|BCL10	http://www.genome.jp/kegg-bin/show_pathway?hsa05152/hsa:5533%09red/hsa:3329%09red/hsa:5599%09red/hsa:533%09red/hsa:841%09red/hsa:843%09red/hsa:8915%09red
Arachidonic acid metabolism	KEGG PATHWAY	hsa00590	1	63	0.995499	1	GPX8	http://www.genome.jp/kegg-bin/show_pathway?hsa00590/hsa:493869%09red
Natural killer cell mediated cytotoxicity	KEGG PATHWAY	hsa04650	4	131	0.995542	1	IFNAR2|PIK3CB|PPP3CC|FYN	http://www.genome.jp/kegg-bin/show_pathway?hsa04650/hsa:5291%09red/hsa:2534%09red/hsa:5533%09red/hsa:3455%09red
Leishmaniasis	KEGG PATHWAY	hsa05140	1	74	0.998256	1	ITGB1	http://www.genome.jp/kegg-bin/show_pathway?hsa05140/hsa:3688%09red
Antigen processing and presentation	KEGG PATHWAY	hsa04612	1	77	0.998654	1	PSME2	http://www.genome.jp/kegg-bin/show_pathway?hsa04612/hsa:5721%09red
Taste transduction	KEGG PATHWAY	hsa04742	1	83	0.999198	1	PRKACB	http://www.genome.jp/kegg-bin/show_pathway?hsa04742/hsa:5567%09red
Alcoholism	KEGG PATHWAY	hsa05034	5	180	0.999335	1	HDAC10|ATF6B|GNAS|GNAI2|HDAC8	http://www.genome.jp/kegg-bin/show_pathway?hsa05034/hsa:2778%09red/hsa:2771%09red/hsa:1388%09red/hsa:83933%09red/hsa:55869%09red
MicroRNAs in cancer	KEGG PATHWAY	hsa05206	10	299	0.999838	1	BRCA1|UBE2I|CDKN2A|CYP1B1|CD44|DNMT1|RDX|VEGFA|IGF2BP1|ZEB1	http://www.genome.jp/kegg-bin/show_pathway?hsa05206/hsa:672%09red/hsa:1786%09red/hsa:960%09red/hsa:5962%09red/hsa:1029%09red/hsa:7422%09red/hsa:10642%09red/hsa:1545%09red/hsa:6935%09red/hsa:7329%09red
Cell adhesion molecules (CAMs)	KEGG PATHWAY	hsa04514	2	146	0.999951	1	ITGB1|MPZL1	http://www.genome.jp/kegg-bin/show_pathway?hsa04514/hsa:3688%09red/hsa:9019%09red
Systemic lupus erythematosus	KEGG PATHWAY	hsa05322	1	133	0.999989	1	RO60	http://www.genome.jp/kegg-bin/show_pathway?hsa05322/hsa:6738%09red
Cytokine-cytokine receptor interaction	KEGG PATHWAY	hsa04060	4	294	1	1	IFNAR2|OSMR|IL17RC|LIFR	http://www.genome.jp/kegg-bin/show_pathway?hsa04060/hsa:3977%09red/hsa:3455%09red/hsa:84818%09red/hsa:9180%09red
Neuroactive ligand-receptor interaction	KEGG PATHWAY	hsa04080	5	338	1	1	GABRE|NR3C1|PARD3|THRB|HRH1	http://www.genome.jp/kegg-bin/show_pathway?hsa04080/hsa:3269%09red/hsa:2564%09red/hsa:7068%09red/hsa:56288%09red/hsa:2908%09red
Olfactory transduction	KEGG PATHWAY	hsa04740	2	445	1	1	ARRB2|PRKACB	http://www.genome.jp/kegg-bin/show_pathway?hsa04740/hsa:5567%09red/hsa:409%09red
