# Supplementary material for: ZC3H18 regulates alternative splicing and related genes in cervical cancer
Source: Front Genet. 2025 Sep 9;16:1621238. doi: 10.3389/fgene.2025.1621238 (PMC12454084; doi:10.3389/fgene.2025.1621238)
Supplement: Supplementary file 15 [file Table8.xlsx]

## Sheet: Additional file 7
Additional file 8. ZC3H18-regulated alternative splicing genes.
Gene
ENSG00000283761.1
ENSG00000117543.21
ENSG00000233184.7
ENSG00000251503.8
ENSG00000130940.15
ENSG00000121940.16
ENSG00000162775.17
ENSG00000156171.15
ENSG00000007341.19
ENSG00000175984.15
ENSG00000009307.16
ENSG00000177674.16
ENSG00000177000.13
ENSG00000273136.7
ENSG00000078808.19
ENSG00000272419.6
ENSG00000268043.7
ENSG00000274020.4
ENSG00000274265.5
ENSG00000143363.17
ENSG00000197622.13
ENSG00000143398.20
ENSG00000143393.17
ENSG00000143570.19
ENSG00000143612.21
ENSG00000160710.18
ENSG00000160685.13
ENSG00000143537.14
ENSG00000169241.19
ENSG00000163463.13
ENSG00000160752.15
ENSG00000163374.20
ENSG00000132676.16
ENSG00000163479.14
ENSG00000260238.6
ENSG00000143321.19
ENSG00000162734.13
ENSG00000122218.16
ENSG00000158773.14
ENSG00000143224.18
ENSG00000143252.16
ENSG00000081721.12
ENSG00000198929.13
ENSG00000055070.17
ENSG00000219481.10
ENSG00000197965.12
ENSG00000213064.10
ENSG00000000460.17
ENSG00000117533.15
ENSG00000094975.14
ENSG00000120334.16
ENSG00000143322.21
ENSG00000135837.16
ENSG00000198860.14
ENSG00000116668.13
ENSG00000127463.15
ENSG00000116747.13
ENSG00000173436.15
ENSG00000058673.17
ENSG00000133059.17
ENSG00000143486.16
ENSG00000123836.15
ENSG00000127483.19
ENSG00000136643.12
ENSG00000162813.18
ENSG00000116141.17
ENSG00000154309.9
ENSG00000143514.17
ENSG00000143748.18
ENSG00000162923.17
ENSG00000143742.14
ENSG00000143776.19
ENSG00000162910.19
ENSG00000143643.13
ENSG00000135766.9
ENSG00000270106.6
ENSG00000142676.14
ENSG00000117305.15
ENSG00000116151.14
ENSG00000174371.17
ENSG00000143702.16
ENSG00000227671.4
ENSG00000162430.18
ENSG00000117640.18
ENSG00000198830.11
ENSG00000197989.14
ENSG00000184007.22
ENSG00000084623.12
ENSG00000176261.16
ENSG00000271741.1
ENSG00000142687.18
ENSG00000092853.14
ENSG00000127603.31
ENSG00000043514.17
ENSG00000131236.18
ENSG00000126091.21
ENSG00000117410.14
ENSG00000230615.7
ENSG00000142945.13
ENSG00000132781.20
ENSG00000132780.17
ENSG00000079277.22
ENSG00000237094.12
ENSG00000157193.18
ENSG00000058799.15
ENSG00000116212.15
ENSG00000215883.11
ENSG00000162600.12
ENSG00000172456.18
ENSG00000162599.17
ENSG00000162604.12
ENSG00000116237.16
ENSG00000230798.5
ENSG00000088035.18
ENSG00000142856.17
ENSG00000213625.9
ENSG00000116729.14
ENSG00000229956.11
ENSG00000117054.15
ENSG00000137955.16
ENSG00000162613.17
ENSG00000116288.13
ENSG00000142875.19
ENSG00000117155.17
ENSG00000228794.10
ENSG00000142867.14
ENSG00000137944.18
ENSG00000069702.11
ENSG00000143033.18
ENSG00000122483.17
ENSG00000137936.18
ENSG00000117620.15
ENSG00000107566.14
ENSG00000107815.10
ENSG00000166169.17
ENSG00000224817.2
ENSG00000107833.10
ENSG00000148842.18
ENSG00000108039.18
ENSG00000148700.15
ENSG00000119950.21
ENSG00000023041.12
ENSG00000148737.17
ENSG00000165806.21
ENSG00000165669.14
ENSG00000119979.18
ENSG00000107902.14
ENSG00000123240.17
ENSG00000187522.16
ENSG00000152455.16
ENSG00000148481.14
ENSG00000165995.22
ENSG00000078403.17
ENSG00000136770.11
ENSG00000148444.16
ENSG00000107863.19
ENSG00000095787.24
ENSG00000165322.18
ENSG00000150093.20
ENSG00000148498.16
ENSG00000108094.16
ENSG00000095794.19
ENSG00000189180.16
ENSG00000107643.16
ENSG00000225830.16
ENSG00000178440.8
ENSG00000108021.20
ENSG00000057608.17
ENSG00000170312.16
ENSG00000138347.16
ENSG00000096746.18
ENSG00000138303.18
ENSG00000166295.9
ENSG00000148719.16
ENSG00000182180.14
ENSG00000165637.13
ENSG00000133678.14
ENSG00000223482.8
ENSG00000138182.15
ENSG00000119912.18
ENSG00000119969.15
ENSG00000177853.14
ENSG00000196233.14
ENSG00000171307.19
ENSG00000196954.14
ENSG00000086848.15
ENSG00000150776.18
ENSG00000204370.13
ENSG00000086827.9
ENSG00000170242.19
ENSG00000186166.9
ENSG00000196655.12
ENSG00000160703.16
ENSG00000154114.13
ENSG00000133816.18
ENSG00000149547.15
ENSG00000149554.14
ENSG00000251381.8
ENSG00000151503.13
ENSG00000129084.18
ENSG00000070081.17
ENSG00000006611.17
ENSG00000166833.22
ENSG00000185238.13
ENSG00000185627.18
ENSG00000184281.15
ENSG00000205531.13
ENSG00000152219.5
ENSG00000148950.11
ENSG00000007372.24
ENSG00000005801.18
ENSG00000085063.17
ENSG00000110435.13
ENSG00000026508.20
ENSG00000166352.18
ENSG00000110497.15
ENSG00000149179.14
ENSG00000149182.15
ENSG00000025434.19
ENSG00000213619.11
ENSG00000134802.18
ENSG00000213593.10
ENSG00000211450.10
ENSG00000166801.17
ENSG00000149532.16
ENSG00000134824.14
ENSG00000167994.13
ENSG00000124942.14
ENSG00000255432.1
ENSG00000162222.14
ENSG00000255717.7
ENSG00000168003.18
ENSG00000184743.13
ENSG00000173486.14
ENSG00000179532.13
ENSG00000175334.8
ENSG00000174547.13
ENSG00000173933.21
ENSG00000173227.14
ENSG00000160172.10
ENSG00000006534.16
ENSG00000254469.9
ENSG00000137497.18
ENSG00000054965.11
ENSG00000168014.18
ENSG00000177156.11
ENSG00000149273.15
ENSG00000177225.17
ENSG00000048649.14
ENSG00000175390.15
ENSG00000165490.13
ENSG00000137500.9
ENSG00000177697.19
ENSG00000214063.11
ENSG00000171204.13
ENSG00000151376.18
ENSG00000166575.17
ENSG00000166444.19
ENSG00000109861.17
ENSG00000110172.12
ENSG00000184014.9
ENSG00000166012.17
ENSG00000020922.13
ENSG00000168876.9
ENSG00000087053.20
ENSG00000165685.9
ENSG00000139112.11
ENSG00000185480.12
ENSG00000204954.10
ENSG00000139372.15
ENSG00000111727.12
ENSG00000198431.16
ENSG00000136051.15
ENSG00000111785.21
ENSG00000275778.2
ENSG00000110921.14
ENSG00000111231.9
ENSG00000111237.19
ENSG00000198270.13
ENSG00000089009.16
ENSG00000089127.15
ENSG00000111412.6
ENSG00000176834.14
ENSG00000089157.16
ENSG00000022840.17
ENSG00000135114.13
ENSG00000212694.8
ENSG00000139725.8
ENSG00000130779.22
ENSG00000182196.14
ENSG00000051825.15
ENSG00000179195.16
ENSG00000090615.15
ENSG00000196387.10
ENSG00000134533.6
ENSG00000008394.13
ENSG00000197905.10
ENSG00000110888.17
ENSG00000151746.15
ENSG00000087470.19
ENSG00000015153.15
ENSG00000134283.18
ENSG00000151239.14
ENSG00000139173.10
ENSG00000134297.6
ENSG00000111247.15
ENSG00000139218.18
ENSG00000288710.1
ENSG00000187778.14
ENSG00000161800.13
ENSG00000178449.9
ENSG00000161813.22
ENSG00000110911.17
ENSG00000050426.16
ENSG00000110925.7
ENSG00000123358.20
ENSG00000167767.14
ENSG00000170421.12
ENSG00000111077.18
ENSG00000139651.11
ENSG00000135476.12
ENSG00000197111.16
ENSG00000180818.5
ENSG00000135486.19
ENSG00000111481.10
ENSG00000196465.10
ENSG00000092841.19
ENSG00000139579.13
ENSG00000062485.19
ENSG00000135473.15
ENSG00000076067.13
ENSG00000196531.14
ENSG00000166888.12
ENSG00000182199.11
ENSG00000179912.20
ENSG00000175203.17
ENSG00000257921.6
ENSG00000010278.15
ENSG00000135655.16
ENSG00000184575.12
ENSG00000183735.11
ENSG00000111639.8
ENSG00000111652.10
ENSG00000127314.18
ENSG00000215021.10
ENSG00000111596.14
ENSG00000121749.16
ENSG00000139197.11
ENSG00000091039.17
ENSG00000060237.19
ENSG00000002016.18
ENSG00000246985.8
ENSG00000028203.18
ENSG00000139350.12
ENSG00000245017.2
ENSG00000125247.16
ENSG00000134871.19
ENSG00000134905.17
ENSG00000198176.13
ENSG00000198824.7
ENSG00000127870.17
ENSG00000244754.9
ENSG00000242715.8
ENSG00000133104.14
ENSG00000120662.16
ENSG00000151773.13
ENSG00000170919.16
ENSG00000253710.5
ENSG00000136122.18
ENSG00000261553.5
ENSG00000227354.7
ENSG00000088387.20
ENSG00000134882.16
ENSG00000196405.13
ENSG00000197119.13
ENSG00000140105.18
ENSG00000176473.14
ENSG00000185215.11
ENSG00000075413.19
ENSG00000156411.10
ENSG00000203485.14
ENSG00000185567.7
ENSG00000140104.14
ENSG00000100814.18
ENSG00000100823.12
ENSG00000092199.18
ENSG00000092201.10
ENSG00000172590.18
ENSG00000100461.18
ENSG00000092036.19
ENSG00000157326.19
ENSG00000100911.16
ENSG00000254692.1
ENSG00000258028.3
ENSG00000092140.16
ENSG00000203546.7
ENSG00000198604.11
ENSG00000100890.16
ENSG00000174373.17
ENSG00000151338.19
ENSG00000150527.17
ENSG00000125375.17
ENSG00000100503.26
ENSG00000100519.12
ENSG00000257621.8
ENSG00000032219.19
ENSG00000100578.18
ENSG00000100625.9
ENSG00000139974.16
ENSG00000140006.12
ENSG00000054654.19
ENSG00000258289.10
ENSG00000033170.17
ENSG00000100554.12
ENSG00000139990.18
ENSG00000029364.12
ENSG00000119661.15
ENSG00000140043.12
ENSG00000119725.20
ENSG00000187097.13
ENSG00000119636.16
ENSG00000205659.11
ENSG00000119616.11
ENSG00000119689.15
ENSG00000100796.18
ENSG00000066427.24
ENSG00000100749.9
ENSG00000131873.7
ENSG00000166912.17
ENSG00000134152.11
ENSG00000128829.12
ENSG00000214013.9
ENSG00000103994.18
ENSG00000092531.10
ENSG00000067369.14
ENSG00000179523.5
ENSG00000140263.15
ENSG00000104164.12
ENSG00000138592.14
ENSG00000104093.14
ENSG00000197535.15
ENSG00000137776.17
ENSG00000182718.18
ENSG00000259316.12
ENSG00000138614.15
ENSG00000166938.13
ENSG00000075131.10
ENSG00000103599.20
ENSG00000140332.17
ENSG00000067225.19
ENSG00000159322.18
ENSG00000138629.16
ENSG00000179151.13
ENSG00000140474.14
ENSG00000169752.17
ENSG00000140374.16
ENSG00000173517.11
ENSG00000188266.14
ENSG00000086666.19
ENSG00000259343.7
ENSG00000225151.10
ENSG00000177082.13
ENSG00000259494.2
ENSG00000140525.19
ENSG00000185043.12
ENSG00000196391.11
ENSG00000259736.1
ENSG00000198901.14
ENSG00000173575.22
ENSG00000103275.21
ENSG00000140694.17
ENSG00000206053.13
ENSG00000103197.18
ENSG00000005189.20
ENSG00000102897.10
ENSG00000180747.15
ENSG00000243716.10
ENSG00000205937.12
ENSG00000004779.10
ENSG00000090905.19
ENSG00000260565.7
ENSG00000047578.13
ENSG00000169180.12
ENSG00000007038.11
ENSG00000103126.15
ENSG00000162076.13
ENSG00000103495.14
ENSG00000174939.11
ENSG00000169592.15
ENSG00000149925.22
ENSG00000103145.11
ENSG00000080603.17
ENSG00000167397.15
ENSG00000255439.6
ENSG00000010539.12
ENSG00000162104.10
ENSG00000102893.16
ENSG00000140632.17
ENSG00000033011.14
ENSG00000103494.16
ENSG00000051108.15
ENSG00000140853.16
ENSG00000172775.17
ENSG00000088682.14
ENSG00000205336.14
ENSG00000140859.16
ENSG00000125107.19
ENSG00000130731.16
ENSG00000254788.7
ENSG00000135720.13
ENSG00000132600.17
ENSG00000168807.16
ENSG00000260914.3
ENSG00000132604.11
ENSG00000090861.17
ENSG00000167377.18
ENSG00000040199.18
ENSG00000166747.13
ENSG00000182149.21
ENSG00000214331.8
ENSG00000168411.14
ENSG00000153774.9
ENSG00000065427.15
ENSG00000260896.6
ENSG00000103121.9
ENSG00000140905.11
ENSG00000131143.10
ENSG00000103264.18
ENSG00000104731.14
ENSG00000198931.11
ENSG00000197912.16
ENSG00000185324.22
ENSG00000187741.15
ENSG00000140995.17
ENSG00000170222.12
ENSG00000221926.13
ENSG00000141027.21
ENSG00000108474.17
ENSG00000175061.18
ENSG00000141030.13
ENSG00000141127.15
ENSG00000128487.18
ENSG00000167720.13
ENSG00000127804.13
ENSG00000109083.14
ENSG00000132581.10
ENSG00000109111.15
ENSG00000126653.18
ENSG00000108587.16
ENSG00000267618.5
ENSG00000257950.3
ENSG00000278540.5
ENSG00000008838.20
ENSG00000173801.17
ENSG00000267261.5
ENSG00000131480.9
ENSG00000266967.7
ENSG00000012048.23
ENSG00000198496.12
ENSG00000141349.9
ENSG00000267080.6
ENSG00000168591.16
ENSG00000030582.18
ENSG00000186566.13
ENSG00000161692.18
ENSG00000120071.15
ENSG00000262879.6
ENSG00000141480.18
ENSG00000141279.17
ENSG00000108439.11
ENSG00000082641.16
ENSG00000002919.15
ENSG00000108515.18
ENSG00000121067.19
ENSG00000239672.8
ENSG00000129197.15
ENSG00000072849.11
ENSG00000167842.16
ENSG00000266086.3
ENSG00000011143.19
ENSG00000182628.13
ENSG00000261040.7
ENSG00000170832.13
ENSG00000141376.23
ENSG00000198909.8
ENSG00000266402.3
ENSG00000129195.16
ENSG00000258890.7
ENSG00000108590.11
ENSG00000154217.15
ENSG00000196704.14
ENSG00000108946.15
ENSG00000215067.10
ENSG00000219200.12
ENSG00000132535.22
ENSG00000004975.12
ENSG00000170296.10
ENSG00000133195.11
ENSG00000215041.10
ENSG00000125450.11
ENSG00000161526.15
ENSG00000161960.16
ENSG00000161547.17
ENSG00000092931.11
ENSG00000108639.8
ENSG00000087157.19
ENSG00000175866.16
ENSG00000266074.10
ENSG00000185298.13
ENSG00000169727.12
ENSG00000176014.13
ENSG00000175354.20
ENSG00000132204.14
ENSG00000168234.13
ENSG00000141447.18
ENSG00000141380.14
ENSG00000134758.14
ENSG00000177337.8
ENSG00000134759.14
ENSG00000150477.15
ENSG00000175387.16
ENSG00000265681.8
ENSG00000141644.18
ENSG00000141646.14
ENSG00000166401.15
ENSG00000132199.20
ENSG00000133313.15
ENSG00000141759.15
ENSG00000101546.13
ENSG00000130816.17
ENSG00000129347.21
ENSG00000129354.12
ENSG00000129353.15
ENSG00000127616.20
ENSG00000167468.18
ENSG00000105518.14
ENSG00000099622.14
ENSG00000105576.16
ENSG00000115268.10
ENSG00000119559.17
ENSG00000185761.11
ENSG00000011243.19
ENSG00000127527.14
ENSG00000214046.9
ENSG00000282851.2
ENSG00000130517.14
ENSG00000221983.8
ENSG00000105669.14
ENSG00000064607.17
ENSG00000064489.23
ENSG00000261824.7
ENSG00000065717.15
ENSG00000105186.16
ENSG00000166398.14
ENSG00000089327.15
ENSG00000105699.17
ENSG00000248101.2
ENSG00000167635.12
ENSG00000232677.9
ENSG00000189144.15
ENSG00000167645.17
ENSG00000130244.12
ENSG00000068903.20
ENSG00000128626.12
ENSG00000187187.14
ENSG00000128000.17
ENSG00000105223.20
ENSG00000090006.18
ENSG00000123815.13
ENSG00000142039.4
ENSG00000076928.18
ENSG00000213904.9
ENSG00000008382.16
ENSG00000124444.16
ENSG00000124459.12
ENSG00000105321.14
ENSG00000105486.14
ENSG00000105483.18
ENSG00000104946.13
ENSG00000105053.11
ENSG00000062822.15
ENSG00000167747.15
ENSG00000160336.17
ENSG00000170889.14
ENSG00000160439.16
ENSG00000267110.1
ENSG00000167685.15
ENSG00000160633.13
ENSG00000198131.14
ENSG00000031823.14
ENSG00000125656.11
ENSG00000125734.15
ENSG00000197961.12
ENSG00000171469.11
ENSG00000171466.10
ENSG00000170485.17
ENSG00000171848.16
ENSG00000186522.15
ENSG00000172965.17
ENSG00000136682.15
ENSG00000144134.19
ENSG00000125629.15
ENSG00000074054.20
ENSG00000144231.11
ENSG00000152082.15
ENSG00000115762.16
ENSG00000048991.17
ENSG00000204406.14
ENSG00000196504.19
ENSG00000144283.22
ENSG00000138398.17
ENSG00000077380.16
ENSG00000116044.16
ENSG00000018510.18
ENSG00000237298.10
ENSG00000003436.16
ENSG00000128694.12
ENSG00000198130.16
ENSG00000138386.17
ENSG00000128641.19
ENSG00000196141.14
ENSG00000240344.9
ENSG00000196290.16
ENSG00000064012.22
ENSG00000138443.17
ENSG00000204186.10
ENSG00000035115.22
ENSG00000187736.13
ENSG00000135924.17
ENSG00000036257.13
ENSG00000173692.14
ENSG00000135930.14
ENSG00000204120.16
ENSG00000077044.11
ENSG00000124831.19
ENSG00000184182.19
ENSG00000115677.18
ENSG00000168385.18
ENSG00000168397.17
ENSG00000198399.15
ENSG00000138101.19
ENSG00000084754.12
ENSG00000115204.15
ENSG00000115207.13
ENSG00000138002.16
ENSG00000158019.21
ENSG00000162959.14
ENSG00000032389.13
ENSG00000287126.1
ENSG00000150938.10
ENSG00000152133.16
ENSG00000138061.12
ENSG00000057935.14
ENSG00000138095.20
ENSG00000138078.16
ENSG00000162869.16
ENSG00000162994.16
ENSG00000115355.17
ENSG00000115392.12
ENSG00000162928.9
ENSG00000237651.8
ENSG00000115464.15
ENSG00000082898.19
ENSG00000169764.16
ENSG00000119844.15
ENSG00000143971.9
ENSG00000179818.15
ENSG00000075292.19
ENSG00000135624.16
ENSG00000144034.16
ENSG00000115275.14
ENSG00000115289.14
ENSG00000115459.18
ENSG00000042493.16
ENSG00000168883.20
ENSG00000132313.15
ENSG00000284879.1
ENSG00000115042.10
ENSG00000232931.6
ENSG00000114982.19
ENSG00000149474.14
ENSG00000101310.17
ENSG00000173418.12
ENSG00000256566.1
ENSG00000088876.13
ENSG00000213742.7
ENSG00000125877.13
ENSG00000101391.21
ENSG00000125995.16
ENSG00000088367.23
ENSG00000118705.17
ENSG00000101363.13
ENSG00000166619.15
ENSG00000196756.13
ENSG00000125826.21
ENSG00000174306.22
ENSG00000124155.18
ENSG00000124160.12
ENSG00000062598.18
ENSG00000124214.21
ENSG00000177410.13
ENSG00000089063.15
ENSG00000020256.20
ENSG00000087586.18
ENSG00000022277.13
ENSG00000124222.22
ENSG00000087460.29
ENSG00000130702.15
ENSG00000101187.16
ENSG00000235609.7
ENSG00000215386.13
ENSG00000156253.7
ENSG00000159110.21
ENSG00000159140.21
ENSG00000205758.12
ENSG00000159267.17
ENSG00000157538.14
ENSG00000160183.17
ENSG00000160191.18
ENSG00000160193.12
ENSG00000141959.17
ENSG00000184787.19
ENSG00000197381.17
ENSG00000186866.17
ENSG00000099968.18
ENSG00000093009.11
ENSG00000185838.14
ENSG00000093010.15
ENSG00000128185.10
ENSG00000185686.18
ENSG00000228315.12
ENSG00000100099.21
ENSG00000235954.7
ENSG00000183765.23
ENSG00000100296.14
ENSG00000186575.19
ENSG00000100325.15
ENSG00000249590.7
ENSG00000100029.18
ENSG00000185721.13
ENSG00000198089.16
ENSG00000241878.11
ENSG00000183530.14
ENSG00000100150.20
ENSG00000100320.23
ENSG00000128284.19
ENSG00000100151.16
ENSG00000239900.14
ENSG00000284431.1
ENSG00000100138.15
ENSG00000130638.17
ENSG00000197182.14
ENSG00000205643.11
ENSG00000100429.18
ENSG00000114354.15
ENSG00000114439.19
ENSG00000121578.13
ENSG00000173230.15
ENSG00000114030.13
ENSG00000132170.24
ENSG00000154743.19
ENSG00000244300.3
ENSG00000169714.17
ENSG00000172765.18
ENSG00000017260.20
ENSG00000034533.12
ENSG00000274810.4
ENSG00000113971.21
ENSG00000091527.16
ENSG00000114054.14
ENSG00000158092.7
ENSG00000158186.13
ENSG00000114107.9
ENSG00000114120.14
ENSG00000114126.18
ENSG00000175066.16
ENSG00000175054.16
ENSG00000071794.16
ENSG00000114744.9
ENSG00000206562.12
ENSG00000169251.13
ENSG00000085274.16
ENSG00000173889.16
ENSG00000154822.18
ENSG00000075651.16
ENSG00000075420.13
ENSG00000177565.18
ENSG00000121864.10
ENSG00000136521.13
ENSG00000205981.8
ENSG00000114796.16
ENSG00000114867.22
ENSG00000163904.13
ENSG00000163918.12
ENSG00000113916.18
ENSG00000061938.21
ENSG00000072274.13
ENSG00000161217.12
ENSG00000075711.21
ENSG00000174748.22
ENSG00000151090.20
ENSG00000151092.18
ENSG00000072756.17
ENSG00000144645.15
ENSG00000182973.19
ENSG00000153558.16
ENSG00000076242.16
ENSG00000093167.18
ENSG00000144674.16
ENSG00000172888.12
ENSG00000160746.13
ENSG00000144455.14
ENSG00000047849.22
ENSG00000172113.10
ENSG00000068745.15
ENSG00000177479.20
ENSG00000172053.18
ENSG00000173402.12
ENSG00000004534.15
ENSG00000114353.17
ENSG00000012171.20
ENSG00000186792.17
ENSG00000164081.13
ENSG00000163933.10
ENSG00000168374.11
ENSG00000163681.16
ENSG00000144741.18
ENSG00000163378.14
ENSG00000144744.17
ENSG00000114541.15
ENSG00000172986.13
ENSG00000196220.16
ENSG00000254485.5
ENSG00000169379.17
ENSG00000168137.19
ENSG00000163719.20
ENSG00000114026.22
ENSG00000170854.18
ENSG00000156990.14
ENSG00000163702.20
ENSG00000109332.20
ENSG00000164039.15
ENSG00000138777.20
ENSG00000145348.17
ENSG00000247950.7
ENSG00000178222.13
ENSG00000109534.17
ENSG00000269893.8
ENSG00000145390.11
ENSG00000245958.6
ENSG00000138709.19
ENSG00000109381.20
ENSG00000170185.11
ENSG00000164162.14
ENSG00000120519.15
ENSG00000198589.14
ENSG00000059691.12
ENSG00000109654.16
ENSG00000109756.9
ENSG00000181381.15
ENSG00000129116.19
ENSG00000109572.14
ENSG00000129187.15
ENSG00000154556.18
ENSG00000109819.9
ENSG00000035928.16
ENSG00000109814.12
ENSG00000251595.7
ENSG00000109184.15
ENSG00000157426.14
ENSG00000174780.17
ENSG00000174796.12
ENSG00000138750.15
ENSG00000138771.16
ENSG00000138767.13
ENSG00000138674.17
ENSG00000189308.11
ENSG00000198189.11
ENSG00000163644.15
ENSG00000138640.15
ENSG00000164237.9
ENSG00000145730.21
ENSG00000145779.8
ENSG00000133835.18
ENSG00000168944.17
ENSG00000164904.18
ENSG00000245937.8
ENSG00000169567.13
ENSG00000283782.2
ENSG00000164405.11
ENSG00000155329.12
ENSG00000113575.10
ENSG00000164615.6
ENSG00000181904.9
ENSG00000146021.15
ENSG00000031003.10
ENSG00000112983.18
ENSG00000280987.4
ENSG00000015479.20
ENSG00000131503.21
ENSG00000131504.17
ENSG00000013561.18
ENSG00000113580.15
ENSG00000133706.19
ENSG00000145868.17
ENSG00000197043.14
ENSG00000037749.13
ENSG00000082515.18
ENSG00000145860.12
ENSG00000164609.10
ENSG00000072571.20
ENSG00000204764.14
ENSG00000087206.17
ENSG00000165671.21
ENSG00000169230.10
ENSG00000175309.15
ENSG00000169045.17
ENSG00000171421.13
ENSG00000196670.14
ENSG00000146054.18
ENSG00000204628.12
ENSG00000145604.17
ENSG00000079215.15
ENSG00000164318.18
ENSG00000113594.10
ENSG00000164327.13
ENSG00000151876.13
ENSG00000172239.14
ENSG00000247796.3
ENSG00000164294.14
ENSG00000062194.16
ENSG00000113448.19
ENSG00000123219.13
ENSG00000112851.15
ENSG00000037474.15
ENSG00000183323.13
ENSG00000085231.14
ENSG00000152942.19
ENSG00000183474.16
ENSG00000131844.17
ENSG00000113048.17
ENSG00000049883.15
ENSG00000083312.19
ENSG00000164338.10
ENSG00000164347.18
ENSG00000122008.15
ENSG00000250802.7
ENSG00000124279.12
ENSG00000113318.11
ENSG00000152348.16
ENSG00000188818.12
ENSG00000028310.18
ENSG00000164180.14
ENSG00000247828.8
ENSG00000237187.9
ENSG00000175449.14
ENSG00000173221.14
ENSG00000118985.16
ENSG00000164307.13
ENSG00000137203.15
ENSG00000130349.10
ENSG00000164494.12
ENSG00000135537.17
ENSG00000183137.15
ENSG00000112367.12
ENSG00000155111.15
ENSG00000056972.20
ENSG00000010810.17
ENSG00000111859.17
ENSG00000111832.13
ENSG00000146373.17
ENSG00000111912.20
ENSG00000093144.19
ENSG00000112306.8
ENSG00000112339.15
ENSG00000051620.11
ENSG00000135597.19
ENSG00000120253.14
ENSG00000120254.16
ENSG00000112699.11
ENSG00000112541.18
ENSG00000130023.16
ENSG00000168405.17
ENSG00000181315.11
ENSG00000224843.8
ENSG00000137185.13
ENSG00000235109.8
ENSG00000124570.21
ENSG00000231074.9
ENSG00000137312.15
ENSG00000204580.14
ENSG00000204463.13
ENSG00000204435.15
ENSG00000204392.11
ENSG00000204387.14
ENSG00000213676.13
ENSG00000221988.13
ENSG00000204310.13
ENSG00000232940.6
ENSG00000223501.9
ENSG00000204220.12
ENSG00000137309.20
ENSG00000112078.14
ENSG00000112130.17
ENSG00000137200.13
ENSG00000112167.10
ENSG00000112651.12
ENSG00000288564.1
ENSG00000137207.12
ENSG00000151914.21
ENSG00000112245.13
ENSG00000135297.17
ENSG00000118420.17
ENSG00000013375.16
ENSG00000203875.13
ENSG00000112234.9
ENSG00000106290.15
ENSG00000087087.20
ENSG00000106367.15
ENSG00000128581.17
ENSG00000128563.13
ENSG00000168255.20
ENSG00000135241.17
ENSG00000105974.13
ENSG00000198898.14
ENSG00000135245.10
ENSG00000064419.14
ENSG00000106459.15
ENSG00000128510.12
ENSG00000106484.16
ENSG00000122786.20
ENSG00000122783.17
ENSG00000090263.16
ENSG00000106028.11
ENSG00000198420.10
ENSG00000197362.15
ENSG00000204946.10
ENSG00000214022.12
ENSG00000164896.20
ENSG00000106615.10
ENSG00000055609.21
ENSG00000122566.22
ENSG00000122565.19
ENSG00000106086.20
ENSG00000122642.11
ENSG00000122545.20
ENSG00000164542.13
ENSG00000106571.15
ENSG00000106588.12
ENSG00000272655.2
ENSG00000105968.19
ENSG00000136270.14
ENSG00000136273.13
ENSG00000132436.12
ENSG00000129103.19
ENSG00000173041.12
ENSG00000146757.14
ENSG00000241258.7
ENSG00000179406.8
ENSG00000277072.5
ENSG00000135164.19
ENSG00000105793.16
ENSG00000285953.1
ENSG00000127980.16
ENSG00000105829.13
ENSG00000127990.19
ENSG00000158528.12
ENSG00000196636.8
ENSG00000164713.10
ENSG00000130429.15
ENSG00000241468.8
ENSG00000248919.7
ENSG00000197343.11
ENSG00000104517.13
ENSG00000164933.12
ENSG00000104408.11
ENSG00000104412.8
ENSG00000164754.15
ENSG00000165156.15
ENSG00000147687.19
ENSG00000156831.8
ENSG00000254166.3
ENSG00000249859.12
ENSG00000153310.19
ENSG00000153317.15
ENSG00000254101.7
ENSG00000167632.18
ENSG00000123908.12
ENSG00000169398.19
ENSG00000253741.2
ENSG00000160932.11
ENSG00000104529.18
ENSG00000181135.16
ENSG00000180900.20
ENSG00000178209.16
ENSG00000185803.12
ENSG00000147408.14
ENSG00000241852.10
ENSG00000197217.13
ENSG00000104756.16
ENSG00000147421.18
ENSG00000104691.16
ENSG00000129696.13
ENSG00000147535.17
ENSG00000077782.22
ENSG00000169490.17
ENSG00000070501.12
ENSG00000176209.12
ENSG00000147364.17
ENSG00000164808.17
ENSG00000245910.8
ENSG00000104218.16
ENSG00000154582.17
ENSG00000176731.12
ENSG00000085719.13
ENSG00000183808.12
ENSG00000164953.17
ENSG00000119509.13
ENSG00000106701.13
ENSG00000106692.15
ENSG00000148153.14
ENSG00000176386.9
ENSG00000148187.18
ENSG00000119487.17
ENSG00000148337.21
ENSG00000197694.18
ENSG00000119335.17
ENSG00000148343.19
ENSG00000167130.18
ENSG00000119383.21
ENSG00000204054.14
ENSG00000187239.17
ENSG00000107130.10
ENSG00000130707.18
ENSG00000126883.17
ENSG00000148290.10
ENSG00000196422.11
ENSG00000165689.17
ENSG00000244187.8
ENSG00000196642.19
ENSG00000177239.16
ENSG00000176101.12
ENSG00000176058.13
ENSG00000188352.12
ENSG00000137074.20
ENSG00000165272.16
ENSG00000137073.24
ENSG00000147955.18
ENSG00000213930.12
ENSG00000215126.11
ENSG00000231527.7
ENSG00000234665.9
ENSG00000165060.15
ENSG00000119125.17
ENSG00000156017.13
ENSG00000090054.15
ENSG00000198000.12
ENSG00000158079.16
ENSG00000182150.19
ENSG00000136936.11
ENSG00000188917.15
ENSG00000223546.7
ENSG00000101871.16
ENSG00000133131.15
ENSG00000198088.10
ENSG00000157514.17
ENSG00000101844.18
ENSG00000102024.18
ENSG00000131725.14
ENSG00000018610.15
ENSG00000101882.10
ENSG00000177485.7
ENSG00000232119.8
ENSG00000125676.20
ENSG00000101972.19
ENSG00000165675.18
ENSG00000046651.16
ENSG00000165195.16
ENSG00000196924.19
ENSG00000102125.16
ENSG00000269335.6
ENSG00000102054.18
ENSG00000086717.18
ENSG00000131828.14
ENSG00000184831.14
ENSG00000005889.16
ENSG00000198947.18
ENSG00000130962.18
ENSG00000285756.2
ENSG00000182220.15
ENSG00000102225.16
ENSG00000197779.15
ENSG00000126768.12
ENSG00000102103.17
ENSG00000068400.13
ENSG00000196998.19
ENSG00000124313.18
ENSG00000086758.16
ENSG00000102316.17
ENSG00000182518.13
ENSG00000147133.17
ENSG00000147099.21
ENSG00000225470.8
ENSG00000230590.11
ENSG00000085224.23
ENSG00000006757.12
ENSG00000122477.13
ENSG00000031698.13
ENSG00000227963.1
ENSG00000163393.13
ENSG00000231365.6
ENSG00000196369.11
ENSG00000162825.16
ENSG00000186141.9
ENSG00000131788.16
ENSG00000269713.7
ENSG00000197956.10
ENSG00000189171.15
ENSG00000160766.14
ENSG00000116539.14
ENSG00000197312.12
ENSG00000183856.11
ENSG00000143320.9
ENSG00000117143.13
ENSG00000143147.15
ENSG00000231407.6
ENSG00000010165.20
ENSG00000135845.10
ENSG00000234741.8
ENSG00000074964.17
ENSG00000057252.13
ENSG00000169905.13
ENSG00000134376.17
ENSG00000223396.4
ENSG00000170382.12
ENSG00000133065.11
ENSG00000218510.9
ENSG00000143771.12
ENSG00000183814.16
ENSG00000143772.10
ENSG00000116574.6
ENSG00000116918.15
ENSG00000121644.19
ENSG00000203666.12
ENSG00000162852.14
ENSG00000188060.8
ENSG00000160058.19
ENSG00000197056.11
ENSG00000134698.11
ENSG00000054118.15
ENSG00000204084.13
ENSG00000010803.16
ENSG00000171960.12
ENSG00000117450.15
ENSG00000123473.17
ENSG00000116171.19
ENSG00000125703.15
ENSG00000232284.7
ENSG00000024526.17
ENSG00000227634.3
ENSG00000074800.16
ENSG00000117528.14
ENSG00000228150.1
ENSG00000107821.15
ENSG00000269609.6
ENSG00000065618.21
ENSG00000065621.15
ENSG00000099204.20
ENSG00000148429.14
ENSG00000107679.14
ENSG00000165983.15
ENSG00000165996.14
ENSG00000241058.4
ENSG00000287653.1
ENSG00000224597.10
ENSG00000148516.23
ENSG00000216937.13
ENSG00000196693.15
ENSG00000243660.11
ENSG00000204172.12
ENSG00000171988.19
ENSG00000204130.14
ENSG00000138346.15
ENSG00000156521.14
ENSG00000138286.15
ENSG00000166348.19
ENSG00000271816.1
ENSG00000173269.14
ENSG00000107929.15
ENSG00000138119.17
ENSG00000226688.7
ENSG00000170903.11
ENSG00000137710.17
ENSG00000172273.13
ENSG00000182208.14
ENSG00000134333.14
ENSG00000149100.13
ENSG00000134809.9
ENSG00000110031.13
ENSG00000134825.16
ENSG00000251562.8
ENSG00000197136.5
ENSG00000110075.15
ENSG00000166439.6
ENSG00000074201.9
ENSG00000159063.14
ENSG00000188997.8
ENSG00000180773.15
ENSG00000111271.15
ENSG00000234608.8
ENSG00000111450.14
ENSG00000176915.15
ENSG00000214029.6
ENSG00000123094.15
ENSG00000061794.13
ENSG00000139133.7
ENSG00000120647.10
ENSG00000129317.15
ENSG00000257261.6
ENSG00000079387.14
ENSG00000094914.14
ENSG00000205352.11
ENSG00000094916.16
ENSG00000229117.9
ENSG00000144785.8
ENSG00000025423.11
ENSG00000111676.15
ENSG00000166532.16
ENSG00000070961.16
ENSG00000111788.10
ENSG00000120833.14
ENSG00000059758.8
ENSG00000185989.11
ENSG00000152520.14
ENSG00000189403.15
ENSG00000136153.20
ENSG00000125257.16
ENSG00000270816.6
ENSG00000225210.10
ENSG00000214900.11
ENSG00000198554.12
ENSG00000180008.9
ENSG00000131981.16
ENSG00000126777.18
ENSG00000126790.12
ENSG00000100629.17
ENSG00000165948.11
ENSG00000185596.16
ENSG00000176454.14
ENSG00000175265.18
ENSG00000104129.10
ENSG00000174197.17
ENSG00000137822.13
ENSG00000137770.14
ENSG00000128915.12
ENSG00000178761.15
ENSG00000138621.12
ENSG00000169375.16
ENSG00000259429.5
ENSG00000166965.12
ENSG00000103852.13
ENSG00000068305.17
ENSG00000140988.16
ENSG00000205609.13
ENSG00000149930.18
ENSG00000179958.10
ENSG00000099385.12
ENSG00000131797.12
ENSG00000140987.20
ENSG00000122390.19
ENSG00000083799.18
ENSG00000283689.1
ENSG00000070915.10
ENSG00000217555.13
ENSG00000067955.15
ENSG00000180917.18
ENSG00000166451.14
ENSG00000103257.9
ENSG00000261692.1
ENSG00000170160.17
ENSG00000264538.6
ENSG00000267321.3
ENSG00000275023.5
ENSG00000161654.10
ENSG00000172992.12
ENSG00000159217.10
ENSG00000108826.16
ENSG00000167840.13
ENSG00000271605.6
ENSG00000256525.8
ENSG00000198920.11
ENSG00000129235.11
ENSG00000108932.12
ENSG00000092929.12
ENSG00000184640.20
ENSG00000183077.15
ENSG00000132510.11
ENSG00000183011.14
ENSG00000181045.15
ENSG00000173821.19
ENSG00000161970.15
ENSG00000101639.18
ENSG00000259256.2
ENSG00000268573.1
ENSG00000141429.14
ENSG00000066926.13
ENSG00000101680.15
ENSG00000178127.13
ENSG00000154845.16
ENSG00000142453.12
ENSG00000198551.10
ENSG00000071564.17
ENSG00000105726.17
ENSG00000133243.10
ENSG00000160352.16
ENSG00000172687.14
ENSG00000178982.10
ENSG00000176401.6
ENSG00000197782.15
ENSG00000266903.2
ENSG00000012061.16
ENSG00000105281.12
ENSG00000183207.14
ENSG00000182986.15
ENSG00000178229.8
ENSG00000083807.10
ENSG00000087903.13
ENSG00000174652.20
ENSG00000144120.13
ENSG00000152117.17
ENSG00000115183.15
ENSG00000115271.11
ENSG00000128699.14
ENSG00000064933.18
ENSG00000144381.18
ENSG00000183891.6
ENSG00000003400.15
ENSG00000055917.16
ENSG00000138413.14
ENSG00000138376.11
ENSG00000144589.22
ENSG00000153827.14
ENSG00000138074.15
ENSG00000234072.1
ENSG00000055332.19
ENSG00000184731.6
ENSG00000151665.13
ENSG00000171150.9
ENSG00000068724.17
ENSG00000162929.14
ENSG00000014641.21
ENSG00000237638.2
ENSG00000226819.1
ENSG00000169604.21
ENSG00000035141.8
ENSG00000116127.20
ENSG00000186854.11
ENSG00000152292.17
ENSG00000196912.12
ENSG00000183513.9
ENSG00000149346.15
ENSG00000101294.18
ENSG00000025293.17
ENSG00000131043.13
ENSG00000101040.19
ENSG00000101115.13
ENSG00000125772.14
ENSG00000196227.11
ENSG00000101152.11
ENSG00000270533.2
ENSG00000154723.13
ENSG00000156304.15
ENSG00000183527.12
ENSG00000160194.18
ENSG00000160216.21
ENSG00000275874.1
ENSG00000278903.3
ENSG00000185837.3
ENSG00000243156.9
ENSG00000100023.20
ENSG00000099977.15
ENSG00000244752.3
ENSG00000223704.2
ENSG00000100154.14
ENSG00000226471.6
ENSG00000225465.10
ENSG00000100348.10
ENSG00000100097.12
ENSG00000182841.12
ENSG00000186951.16
ENSG00000075218.19
ENSG00000073169.14
ENSG00000196576.16
ENSG00000181458.10
ENSG00000157020.18
ENSG00000196639.7
ENSG00000163389.12
ENSG00000160124.9
ENSG00000144713.13
ENSG00000251474.6
ENSG00000004399.13
ENSG00000174579.4
ENSG00000118007.13
ENSG00000239213.6
ENSG00000051382.9
ENSG00000069849.11
ENSG00000120742.11
ENSG00000174891.14
ENSG00000283154.2
ENSG00000008952.17
ENSG00000237978.6
ENSG00000114416.18
ENSG00000145012.14
ENSG00000188001.10
ENSG00000114331.15
ENSG00000273331.1
ENSG00000182899.17
ENSG00000113851.15
ENSG00000163832.16
ENSG00000225697.13
ENSG00000232352.1
ENSG00000114841.18
ENSG00000016864.19
ENSG00000157388.20
ENSG00000016391.11
ENSG00000157445.15
ENSG00000180376.17
ENSG00000172340.15
ENSG00000134077.16
ENSG00000138780.15
ENSG00000188517.16
ENSG00000138688.16
ENSG00000164164.17
ENSG00000071205.12
ENSG00000245213.7
ENSG00000109586.12
ENSG00000109674.4
ENSG00000163257.11
ENSG00000218336.9
ENSG00000173320.12
ENSG00000169851.15
ENSG00000157796.18
ENSG00000075539.15
ENSG00000173085.15
ENSG00000172493.23
ENSG00000164032.12
ENSG00000145495.16
ENSG00000172869.15
ENSG00000197208.6
ENSG00000049656.14
ENSG00000145833.16
ENSG00000152377.14
ENSG00000250159.7
ENSG00000081791.9
ENSG00000038382.20
ENSG00000164265.9
ENSG00000188002.10
ENSG00000215196.5
ENSG00000176783.15
ENSG00000150712.11
ENSG00000113387.12
ENSG00000039560.14
ENSG00000244968.7
ENSG00000145623.13
ENSG00000153071.15
ENSG00000151881.15
ENSG00000112877.8
ENSG00000164253.14
ENSG00000132837.15
ENSG00000152380.10
ENSG00000205464.13
ENSG00000113356.13
ENSG00000133302.13
ENSG00000175426.11
ENSG00000137210.14
ENSG00000112365.5
ENSG00000066651.20
ENSG00000171408.14
ENSG00000197442.10
ENSG00000120265.19
ENSG00000146426.19
ENSG00000049618.24
ENSG00000226314.8
ENSG00000189298.14
ENSG00000204623.9
ENSG00000137310.12
ENSG00000198563.14
ENSG00000204315.4
ENSG00000168994.14
ENSG00000124602.10
ENSG00000234753.5
ENSG00000124496.12
ENSG00000112715.25
ENSG00000153046.18
ENSG00000031691.7
ENSG00000112695.12
ENSG00000146243.14
ENSG00000135315.12
ENSG00000124786.12
ENSG00000123552.18
ENSG00000279170.3
ENSG00000121716.20
ENSG00000285437.1
ENSG00000128536.16
ENSG00000146540.15
ENSG00000004866.22
ENSG00000242588.6
ENSG00000164898.13
ENSG00000228775.8
ENSG00000133624.13
ENSG00000231419.6
ENSG00000071189.21
ENSG00000196295.12
ENSG00000002746.15
ENSG00000196262.15
ENSG00000183696.14
ENSG00000106070.20
ENSG00000106305.10
ENSG00000106610.15
ENSG00000188191.15
ENSG00000225648.5
ENSG00000174353.17
ENSG00000127957.18
ENSG00000223705.9
ENSG00000001631.16
ENSG00000196367.14
ENSG00000106244.13
ENSG00000034677.13
ENSG00000164924.18
ENSG00000120533.13
ENSG00000104447.13
ENSG00000120910.15
ENSG00000197892.13
ENSG00000133863.9
ENSG00000156735.11
ENSG00000120925.16
ENSG00000147509.14
ENSG00000076554.16
ENSG00000253981.5
ENSG00000176623.12
ENSG00000251349.3
ENSG00000136813.15
ENSG00000148158.17
ENSG00000136868.11
ENSG00000119403.15
ENSG00000136848.17
ENSG00000279073.3
ENSG00000148399.13
ENSG00000147889.18
ENSG00000240498.9
ENSG00000107105.15
ENSG00000186638.17
ENSG00000165304.8
ENSG00000107104.20
ENSG00000147853.17
ENSG00000120158.12
ENSG00000107020.10
ENSG00000286162.2
ENSG00000183354.12
ENSG00000198887.9
ENSG00000135018.14
ENSG00000165115.15
ENSG00000165121.11
ENSG00000226237.2
ENSG00000102384.14
ENSG00000241343.10
ENSG00000257529.5
ENSG00000123575.9
ENSG00000188153.14
ENSG00000213468.7
ENSG00000170965.10
ENSG00000156504.17
ENSG00000181433.10
ENSG00000176896.8
ENSG00000102287.19
ENSG00000213401.10
ENSG00000172534.14
ENSG00000185973.12
ENSG00000169249.13
ENSG00000157625.15
ENSG00000183337.18
ENSG00000215301.11
ENSG00000270069.1
ENSG00000147121.16
ENSG00000147124.13
ENSG00000232593.7
ENSG00000130021.15
ENSG00000147130.14
